# Supplementary material for: Single-cell profiling reveals an endothelium-mediated immunomodulatory pathway in the eye choroid
Source: J Exp Med. 2020 Mar 20;217(6):e20190730. doi: 10.1084/jem.20190730 (PMC7971135; doi:10.1084/jem.20190730)
Supplement: Data S1 — contains datasets derived from scRNAseq and bulk RNAseq analyses. [file JEM_20190730_DataS1.xlsx]

## Sheet: Legend
Data S1. scRNAseq and bulk RNAseq differential expression analyses. (a) RPE/choroid scRNAseq data showing cluster-specific markers in B6129PF1/J and C57BL/6J strains. AdjP_val, P value calculated using likelihood-ratio test and adjusted by the Benjamini-Hochberg method; avg_diff, loge fold change between the average expression in a given cluster and the average expression of all cells in the rest…

## Sheet: a) Cluster-specific markers
		B6129PF1/J				C57BL/6
Cluster number	Gene ID	avg_diff	adjP_val	pct.1	pct.2	avg_diff	adjP_val	pct.1	pct.2
1	Ttr	4.9875	0	1	0.794	4.96426	0	1	0.639
1	Ptgds	4.65796	0	1	0.64	4.6782	0	1	0.432
1	Rgr	4.34638	0	0.993	0.211	4.276	0	1	0.16
1	Trf	4.02732	0	0.998	0.309	4.04687	0	0.997	0.317
1	Rdh5	3.85874	0	0.993	0.166	3.86118	0	1	0.122
1	Rpe65	3.82421	0	0.985	0.06	3.78983	0	0.992	0.06
1	Clu	3.57973	0	0.995	0.282	3.57775	0	0.997	0.225
1	Rlbp1	3.50453	0	0.995	0.071	3.40067	0	0.997	0.054
1	Slc16a8	3.27388	0	0.99	0.047	3.17965	0	0.992	0.032
1	Mt3	3.0844	0	0.993	0.052	3.06872	0	0.995	0.056
1	Enpp2	2.90274	0	0.973	0.181	3.08073	0	0.987	0.179
1	Rbp1	2.89721	0	0.995	0.527	2.86947	0	1	0.482
1	Mt2	2.85288	0	0.998	0.325	2.86716	0	1	0.257
1	Tmem27	2.8313	0	0.98	0.032	2.75678	0	0.976	0.028
1	Mt1	2.82961	0	1	0.608	3.03115	0	1	0.553
1	Pon1	2.73734	0	0.968	0.033	2.61745	0	0.925	0.024
1	Chchd10	2.69068	0	0.995	0.135	2.84817	0	0.992	0.117
1	Krt18	2.66099	0	0.978	0.028	2.76813	0	0.984	0.026
1	Car14	2.651	0	0.98	0.043	2.77616	0	0.981	0.04
1	Rdh10	2.63502	0	0.975	0.085	2.66973	0	0.987	0.076
1	Cst3	2.62445	0	1	0.98	2.6554	0	1	0.964
1	Bsg	2.35747	0	1	0.834	2.31608	0	1	0.797
1	Arl6ip1	2.30445	0	0.993	0.54	2.59574	0	0.992	0.595
1	Kcnj13	2.29571	0	0.931	0.028	2.48929	0	0.952	0.03
1	Mif	2.24085	0	1	0.536	2.15999	0	0.995	0.469
1	Rd3l	2.23677	0	0.931	0.019	2.24414	0	0.904	0.018
1	Atp1b1	2.21249	0	0.929	0.023	2.21958	0	0.885	0.024
1	Rsph10b	2.1507	0	0.921	0.021	2.01657	0	0.829	0.014
1	Lrat	2.13155	0	0.909	0.02	2.27296	0	0.906	0.02
1	Fam213a	2.1245	0	0.946	0.115	2.15513	0	0.912	0.094
1	Itgb8	2.11693	0	0.835	0.041	2.40117	3.12472e-297	0.807	0.041
1	Slc6a20a	2.11364	0	0.931	0.013	1.8957	0	0.81	0.011
1	Rrh	2.11335	0	0.916	0.015	1.84953	0	0.802	0.01
1	Dapl1	2.09104	0	0.892	0.012	1.99837	0	0.765	0.011
1	Ermn	2.06656	0	0.887	0.013	2.05499	0	0.829	0.011
1	Stra6	1.94878	0	0.894	0.03	2.03487	8.11552229858832e-320	0.842	0.04
1	Tmem98	1.92774	0	0.919	0.11	1.89451	0	0.909	0.081
1	Dct	1.92017	0	0.924	0.05	1.68306	0	0.917	0.048
1	Ociad2	1.9093	0	0.894	0.018	1.96178	0	0.821	0.014
1	Ctsd	1.90771	0	0.998	0.725	1.78685	0	0.997	0.665
1	Phgdh	1.86534	0	0.924	0.079	1.84751	4.97515e-278	0.861	0.091
1	Gpx4	1.86509	0	1	0.931	1.86248	0	0.997	0.903
1	Col9a3	1.8519	0	0.872	0.017	1.80444	6.79533869254865e-311	0.786	0.015
1	Slc6a13	1.80774	0	0.835	0.015	1.92451	0	0.85	0.015
1	Pdpn	1.75261	0	0.914	0.117	1.79759	1.34922e-252	0.858	0.115
1	Basp1	1.74405	0	0.865	0.037	1.8259	2.02401450747685e-312	0.824	0.032
1	Tmem56	1.64756	0	0.803	0.014	1.71209	2.58263e-265	0.717	0.016
1	Pla2g5	1.62669	0	0.818	0.011	1.49655	8.74645e-279	0.722	0.012
1	Krt8	1.57962	0	0.776	0.008	1.56584	8.43584e-277	0.701	0.009
1	Ndufv3	1.50355	0	0.978	0.567	1.47446	2.15272344492354e-315	0.957	0.52
1	Otx2	1.49374	0	0.779	0.009	1.35657	1.82977e-234	0.62	0.008
1	Acsl6	1.48508	0	0.774	0.011	1.43588	2.33882e-242	0.66	0.013
1	Psap	1.47913	0	0.998	0.871	1.62583	0	0.992	0.851
1	Vamp8	1.44984	0	0.968	0.56	1.39771	2.43561e-283	0.936	0.5
1	2010107E04Rik	1.41733	0	0.985	0.698	1.51304	0	0.981	0.666
1	Atp6v1e1	1.38326	0	0.946	0.461	1.27367	5.99099e-230	0.906	0.441
1	Myeov2	1.37091	0	0.953	0.566	1.2867	1.54104e-242	0.925	0.513
1	Taldo1	1.34705	0	0.956	0.521	1.33252	2.28252e-258	0.96	0.49
1	Ndufa4	1.34058	0	0.993	0.752	1.37759	0	0.995	0.745
1	Apoe	1.28507	1.04375e-279	1	0.778	1.62829	0	1	0.771
1	Slc7a10	1.36283	0	0.737	0.007	1.34791	1.26295e-234	0.618	0.008
1	Unc119	1.55074	5.95307e-298	0.835	0.057	1.42736	4.22673e-211	0.69	0.048
1	Slc4a5	1.33656	2.87641e-295	0.717	0.008	1.58144	8.84949e-262	0.69	0.012
1	Hist1h2bc	1.48877	7.41608e-291	0.958	0.359	1.6813	2.66421e-294	0.933	0.303
1	Ndufb11	1.13346	1.29285e-292	0.98	0.715	1.16962	1.22102e-253	0.955	0.65
1	Atp5k	1.2803	1.11103e-291	0.978	0.586	1.40242	7.93251e-286	0.963	0.569
1	Car12	1.34987	2.144e-291	0.717	0.009	1.18623	1.57562e-195	0.545	0.009
1	Rnf13	1.41414	9.87967e-291	0.892	0.301	1.27014	1.72412e-186	0.826	0.283
1	Inpp5k	1.55083	9.15837e-290	0.897	0.177	1.65953	3.47848e-257	0.88	0.169
1	Gsta1	1.42761	1.39865e-289	0.747	0.015	1.31324	1.48551e-206	0.612	0.016
1	Trpm3	1.52724	3.15139e-288	0.752	0.021	1.46488	1.14679e-245	0.676	0.016
1	Clic6	1.47022	8.89459e-286	0.769	0.03	1.54813	1.43263e-262	0.711	0.018
1	Tyrp1	1.07927	1.00166e-285	0.744	0.028	0.640792	5.05469e-162	0.503	0.029
1	Gpm6a	1.55486	3.79399e-285	0.818	0.051	1.49136	7.68975e-219	0.743	0.052
1	Aldoa	1.15486	1.24092e-283	0.988	0.823	1.14724	1.35157e-240	0.979	0.785
1	Slc1a1	1.45425	8.86799e-269	0.794	0.058	1.70844	4.55435e-279	0.845	0.065
1	Tma7	1.14743	1.11654e-277	0.958	0.667	1.10793	1.31427e-200	0.914	0.622
1	Spg21	1.38596	1.21662e-277	0.892	0.272	1.24881	2.2221e-173	0.778	0.237
1	Tceb2	1.02304	1.83694e-274	0.993	0.868	0.994805	1.80093e-222	0.968	0.833
1	Gm11744	1.41266	1.39048e-266	0.759	0.035	1.56968	2.70542e-273	0.77	0.03
1	Ins2	1.57638	9.89818e-272	0.658	0.007	0.962233	3.6727e-135	0.374	0.003
1	Etfb	1.22839	4.50721e-266	0.941	0.497	1.28991	3.0012e-245	0.925	0.475
1	Slc24a1	1.26317	1.57468e-261	0.656	0.008	1.31307	8.50787e-223	0.607	0.009
1	Ndufs5	1.0942	4.36867e-260	0.966	0.68	1.15097	1.74287e-236	0.949	0.633
1	Pltp	1.54462	1.22924e-259	0.968	0.348	1.4109	1.55774e-191	0.947	0.335
1	Fcor	1.16345	1.08002e-257	0.703	0.019	0.914824	1.99977e-132	0.43	0.012
1	Nt5dc2	1.34967	1.57712e-257	0.806	0.058	1.30786	4.01014e-170	0.644	0.059
1	Slc9a3r1	1.47617	2.55654e-257	0.826	0.093	1.63541	4.24044e-255	0.829	0.091
1	Upk3bl	1.14664	2.5793e-254	0.646	0.008	0.95238	1.66153e-166	0.457	0.005
1	Spint2	1.38834	2.90859e-253	0.803	0.069	1.42935	4.95338e-216	0.746	0.057
1	Tspan10	1.1218	8.47952e-253	0.663	0.011	1.08782	1.46876e-174	0.532	0.013
1	Eci1	1.30453	1.16645e-229	0.87	0.257	1.55822	1.25438e-252	0.845	0.226
1	Cox8a	1.02352	8.55208e-252	0.998	0.93	0.993702	1.69464e-203	0.995	0.915
1	Ezr	1.43557	2.22461e-251	0.865	0.142	1.59154	2.41371e-244	0.842	0.126
1	Uqcrq	1.1177	5.09481e-251	0.975	0.639	1.11304	2.47169e-207	0.944	0.61
1	Slc2a1	1.16434	1.86943e-249	0.941	0.188	0.953547	1.95125e-176	0.893	0.218
1	Cltb	1.2177	1.53155e-248	0.907	0.44	1.15998	4.52483e-179	0.885	0.413
1	Igfbp2	1.66832	1.98516e-248	0.757	0.053	1.15607	3.16796e-120	0.548	0.055
1	Cpxm2	1.34889	2.53967e-248	0.796	0.057	1.35982	3.44585e-191	0.703	0.06
1	Ict1	1.33917	4.31488e-248	0.872	0.282	1.20799	1.18197e-164	0.797	0.273
1	Mfsd7c	1.17422	5.74073e-248	0.683	0.017	1.1982	3.75103e-177	0.58	0.025
1	Hist1h4i	1.32137	9.79213e-244	0.72	0.035	0.983547	1.16776e-138	0.455	0.014
1	Slc22a8	1.09774	6.78335e-241	0.654	0.014	1.20364	3.54732e-206	0.58	0.012
1	Cox8b	2.2401	3.68325e-237	0.617	0.016	2.28035	3.56311e-211	0.602	0.016
1	Calml4	1.4234	8.36219e-237	0.902	0.244	1.23288	2.52375e-144	0.789	0.198
1	Abhd2	1.64191	3.59021e-208	0.715	0.092	2.09875	5.52681e-234	0.743	0.14
1	Dbi	0.99339	1.47465e-230	0.993	0.649	1.10637	2.71765e-211	0.981	0.649
1	Hsp90aa1	1.05551	1.60416e-229	0.993	0.832	1.11369	1.83434e-225	0.984	0.769
1	Gsta2	1.11583	2.90108e-229	0.6	0.008	0.980684	4.09987e-144	0.457	0.012
1	Ddt	1.33263	1.53029e-228	0.855	0.173	1.30118	4.11807e-160	0.706	0.142
1	Col8a2	1.36155	4.60304e-211	0.69	0.05	1.62109	7.0103e-226	0.684	0.032
1	Mogat1	0.899498	3.01084e-219	0.553	0.004	0.981166	3.48678e-170	0.476	0.006
1	Eno1	1.18814	9.93152e-219	0.902	0.363	1.14396	8.73176e-161	0.813	0.356
1	Tmem72	0.869081	9.00374e-218	0.563	0.006	0.794435	1.47601e-132	0.374	0.003
1	Bcat1	0.95144	5.65311e-217	0.58	0.009	0.52397	4.5312e-78	0.265	0.006
1	Cd63	1.07936	2.20893e-214	0.998	0.706	1.12778	1.45248e-188	0.995	0.687
1	1810058I24Rik	1.1395	1.33691e-213	0.912	0.427	1.03383	5.8742e-135	0.824	0.371
1	Fuom	1.22326	4.16086e-213	0.764	0.087	1.36743	1.26067e-181	0.684	0.076
1	Calm3	1.14678	2.61214e-211	0.916	0.409	1.24591	1.73469e-176	0.829	0.312
1	Alad	1.31083	1.95435e-210	0.83	0.189	1.02027	2.85451e-106	0.65	0.15
1	Wfdc2	1.01724	1.51562e-209	0.568	0.01	0.79961	5.18545e-119	0.358	0.005
1	Ldhb	1.26896	5.73578e-209	0.921	0.387	1.39164	3.90873e-202	0.92	0.37
1	Uqcr11	0.944174	3.06408e-192	0.98	0.77	1.06638	5.88475e-209	0.968	0.738
1	F3	1.05661	3.01343e-205	0.698	0.048	1.2523	1.23986e-177	0.682	0.052
1	Atp5g1	0.925292	6.46502e-170	0.948	0.628	1.09827	3.54744e-205	0.93	0.591
1	Metrn	1.15051	9.45545e-205	0.747	0.065	1.06391	1.03033e-132	0.591	0.058
1	H2afj	1.19275	1.27602e-204	0.904	0.354	1.2454	2.18571e-176	0.858	0.328
1	Gzmm	0.972615	3.42822e-204	0.563	0.011	0.819666	4.30603e-117	0.374	0.009
1	Gsta4	1.29824	2.31552e-203	0.929	0.32	1.3865	3.75506e-190	0.898	0.281
1	Abca4	0.885902	2.68089e-203	0.523	0.004	0.86927	1.07632e-134	0.401	0.006
1	Ndufa3	1.00318	9.02471e-200	0.931	0.579	1.08276	9.2327e-197	0.944	0.59
1	Pebp1	0.952373	2.32534e-199	0.973	0.777	0.83955	2.3409e-117	0.909	0.682
1	Spon1	1.04757	4.71286e-199	0.58	0.017	1.20001	6.96396e-155	0.511	0.021
1	Il17re	0.802707	6.63716e-199	0.496	0.002	0.682822	3.35676e-106	0.305	0.003
1	Nog	1.09166	8.08419e-199	0.57	0.014	0.647978	8.84839e-88	0.316	0.011
1	Tuba4a	1.07288	1.94275e-198	0.663	0.04	1.00831	3.21884e-126	0.519	0.042
1	1190005I06Rik	0.856952	5.43071e-197	0.538	0.008	0.807766	1.64745e-126	0.39	0.008
1	Tspan3	1.04332	1.26085e-195	0.953	0.671	1.03289	9.37765e-152	0.92	0.604
1	Slc39a12	0.807887	3.70651e-195	0.501	0.004	0.796371	5.09869e-121	0.358	0.005
1	Sfrp5	0.959435	1.24195e-194	0.575	0.018	0.596407	5.36241e-87	0.307	0.015
1	Rom1	1.1184	1.91836e-194	0.703	0.071	1.15238	1.35733e-149	0.62	0.066
1	Elovl7	1.13106	9.25898e-194	0.717	0.063	0.985756	5.59139e-106	0.561	0.076
1	Gip	0.849927	1.81083e-191	0.509	0.006	0.831928	1.21848e-133	0.385	0.005
1	Smim4	1.18277	7.23727e-190	0.781	0.121	1.23683	1.1221e-161	0.711	0.112
1	Ndufb4	0.993778	2.40658e-186	0.936	0.588	0.934639	1.94643e-145	0.901	0.598
1	Bmp4	1.21606	6.81349e-185	0.727	0.076	1.07009	3.95521e-124	0.57	0.062
1	Vat1l	0.845757	2.72379e-183	0.511	0.009	0.841233	4.90392e-113	0.377	0.011
1	Ndufc2	0.952289	1.44207e-182	0.919	0.589	0.974833	3.90657e-154	0.917	0.566
1	Scp2	0.973765	3.58355e-181	0.909	0.567	0.844086	1.73141e-105	0.864	0.538
1	Mdh1	1.02671	1.6646e-178	0.936	0.586	0.969987	1.91483e-134	0.885	0.566
1	Osbp2	0.683626	3.49762e-176	0.452	0.002	0.783195	4.70887e-129	0.377	0.005
1	Slco1a4	0.920094	2.4829e-175	0.722	0.088	0.725732	1.12303e-99	0.61	0.12
1	Gsx2	0.752416	3.1479e-175	0.44	0.002	0.75052	6.73441e-135	0.356	0.001
1	Npc2	0.983463	4.57702e-175	0.956	0.61	0.941517	1.35156e-124	0.909	0.556
1	Rtn3	1.02175	9.36515e-175	0.872	0.424	0.981128	5.24158e-122	0.805	0.379
1	Tyr	0.613027	1.19185e-131	0.398	0.012	1.08049	2.68223e-174	0.519	0.011
1	Myrf	0.808825	3.48721e-172	0.455	0.004	0.718396	5.67111e-100	0.302	0.004
1	Ndufa13	0.820894	1.6042e-144	0.973	0.785	0.952553	1.35813e-171	0.968	0.746
1	0610012G03Rik	1.05923	6.48261e-171	0.843	0.337	1.02252	6.78374e-124	0.77	0.324
1	Rab27a	0.879674	1.36396e-170	0.545	0.022	0.8141	6.97153e-104	0.417	0.025
1	Tes	0.944797	2.96048e-170	0.629	0.046	1.0114	2.27614e-128	0.516	0.044
1	Degs1	1.03561	4.31561e-170	0.897	0.489	0.936642	1.10577e-113	0.853	0.504
1	Ntrk2	1.01206	1.08183e-169	0.646	0.051	0.714457	9.79388e-81	0.455	0.059
1	Tshr	0.79526	9.12618e-169	0.45	0.004	0.751746	2.55432e-116	0.34	0.004
1	Cdr2	0.893454	6.42158e-167	0.57	0.031	1.04912	4.35962e-140	0.519	0.034
1	Cntnap2	0.711142	9.14228e-167	0.477	0.009	0.739802	8.10547e-118	0.345	0.004
1	Bdh2	1.0548	1.81008e-166	0.767	0.125	1.15724	2.07107e-137	0.671	0.098
1	Slc24a5	1.04311	1.72023e-165	0.708	0.087	0.984143	4.86503e-113	0.642	0.103
1	Spock1	0.710263	4.15828e-165	0.442	0.004	0.782207	3.04947e-122	0.348	0.003
1	Sema3b	0.574816	3.7019e-161	0.516	0.038	0.706467	5.00379e-84	0.398	0.04
1	Tmem256	0.930181	2.3624e-158	0.956	0.612	1.02939	1.61979e-153	0.898	0.56
1	Dbp	1.18227	3.49193e-158	0.877	0.252	1.02142	1.43446e-102	0.738	0.193
1	Baiap2l2	0.783666	4.30806e-156	0.514	0.023	0.615815	7.06288e-80	0.318	0.016
1	Sv2b	0.79602	1.86231e-154	0.423	0.005	0.863588	3.23992e-127	0.374	0.005
1	Pla2g7	0.958245	5.01287e-154	0.661	0.071	1.05158	9.77333e-129	0.615	0.07
1	Met	0.830652	1.90034e-152	0.482	0.015	1.10596	2.75772e-136	0.465	0.019
1	Slc38a3	0.620532	4.16644e-152	0.405	0.003	0.583786	6.01347e-89	0.262	0.002
1	Folr1	0.687011	4.79435e-152	0.413	0.004	0.642217	1.88049e-92	0.265	0.002
1	Fam13a	1.01068	2.06973e-151	0.634	0.069	0.919145	2.88973e-100	0.5	0.057
1	Htr3a	0.688021	4.56645e-150	0.386	0.002	0.637748	3.90833e-86	0.254	0.002
1	Paqr9	0.618262	8.97394e-150	0.415	0.005	0.560467	8.02717e-80	0.265	0.006
1	Prkcq	0.644605	1.32378e-149	0.464	0.013	0.574796	7.76184e-87	0.294	0.008
1	Ccdc74a	0.728439	2.99369e-149	0.462	0.015	0.754419	4.48124e-110	0.38	0.013
1	Cryab	1.02006	7.54282e-149	0.929	0.428	0.989979	6.67611e-148	0.949	0.372
1	Plekhb1	0.875191	9.51054e-149	0.693	0.096	1.00218	7.02222e-118	0.642	0.097
1	Rbm47	0.662492	1.0707e-148	0.425	0.007	0.847414	4.82793e-117	0.39	0.011
1	Ndufc1	0.80645	1.05985e-109	0.892	0.569	1.02494	1.11585e-148	0.88	0.527
1	Cox7b	0.915661	2.2534e-148	0.924	0.616	0.9474	5.04307e-132	0.877	0.567
1	Me1	0.94332	3.27288e-147	0.666	0.088	0.84351	1.20296e-85	0.495	0.073
1	Csad	1.02448	4.07808e-147	0.725	0.137	0.909204	2.14043e-85	0.561	0.119
1	Smim1	0.930938	2.20556e-146	0.676	0.094	0.85426	1.00112e-85	0.468	0.068
1	Ubl5	0.812158	7.48941e-146	0.939	0.729	0.784836	3.14355e-109	0.898	0.673
1	Nqo1	0.994562	4.42108e-145	0.727	0.124	1.07192	3.6798e-115	0.644	0.116
1	Enpp5	0.935063	4.49566e-143	0.717	0.125	0.755639	1.70156e-68	0.572	0.139
1	Fbxw4	1.00622	7.74618e-143	0.526	0.04	0.733756	4.85465e-62	0.297	0.027
1	Acad11	0.7749	7.42552e-142	0.514	0.03	0.631122	1.84306e-74	0.326	0.022
1	Mfap3l	0.753829	2.48725e-141	0.455	0.016	0.965346	8.36722e-142	0.471	0.016
1	Gm525	0.680064	1.4539e-132	0.361	0.003	0.889969	1.04315e-141	0.401	0.005
1	Cpa2	0.539876	1.32868e-141	0.376	0.002	0.590722	4.49347e-84	0.27	0.005
1	Adra2c	0.683591	3.35418e-141	0.408	0.007	0.774066	6.90899e-130	0.364	0.003
1	Iqgap2	0.807794	6.31494e-141	0.523	0.032	0.900528	3.54733e-105	0.457	0.035
1	Atp5h	0.680055	3.0033e-116	0.971	0.863	0.794227	7.30776e-141	0.96	0.817
1	Adora2b	0.709833	2.45187e-140	0.491	0.025	0.72876	1.32022e-89	0.388	0.027
1	Itgav	1.01171	1.04211e-125	0.649	0.136	1.31151	2.70208e-140	0.599	0.09
1	Stxbp2	0.697576	2.71624e-140	0.486	0.023	0.713538	1.4826e-86	0.361	0.022
1	Thbs4	0.554574	8.34272e-140	0.452	0.029	0.576478	5.57134e-89	0.329	0.022
1	Lmo1	0.744067	1.99656e-137	0.521	0.035	0.644694	7.97367e-65	0.342	0.034
1	Gpnmb	0.711725	1.18117e-135	0.447	0.022	0.708858	3.96993e-103	0.369	0.022
1	Cml1	0.799795	1.53683e-135	0.543	0.045	0.865289	3.48777e-98	0.479	0.051
1	Cox7c	0.776544	4.71301e-135	0.971	0.827	0.805009	1.13553e-134	0.981	0.821
1	Thbs1	1.10321	1.42637e-134	0.683	0.114	1.37874	5.1664e-121	0.636	0.117
1	Sfrp1	0.719676	1.86142e-134	0.582	0.073	0.639979	1.22103e-80	0.43	0.058
1	Col8a1	1.07207	1.4831e-131	0.902	0.369	1.09016	4.78894e-105	0.837	0.318
1	Higd2a	0.882523	6.14727e-129	0.882	0.481	0.841159	5.28506e-90	0.77	0.424
1	Gmpr	0.831315	2.76348e-128	0.565	0.063	0.912309	1.4272e-97	0.465	0.051
1	Sema3c	0.916634	2.9351e-127	0.57	0.059	1.15409	2.39278e-117	0.537	0.056
1	Cldn1	0.646437	3.65711e-127	0.398	0.01	0.795752	4.1077e-122	0.382	0.008
1	Man1a	0.795626	1.68027e-125	0.575	0.066	0.783206	3.44817e-77	0.414	0.049
1	Slc22a17	0.846203	3.31507e-125	0.636	0.096	0.750339	1.90712e-65	0.457	0.084
1	Lhx2	0.502814	2.07639e-124	0.327	0.001	0.5284	4.23142e-98	0.283	0.002
1	Ndufa11	0.805291	3.20835e-124	0.924	0.578	0.787853	1.96865e-94	0.853	0.568
1	Ncbp2	0.877963	1.17698e-123	0.71	0.171	0.779317	4.52265e-65	0.561	0.151
1	Arl2	0.922609	3.59511e-120	0.779	0.253	0.870431	1.58946e-81	0.679	0.225
1	Pip5k1b	0.835933	3.62363e-120	0.646	0.11	0.782449	1.93667e-71	0.511	0.099
1	Sgk3	0.800713	8.90865e-120	0.568	0.072	0.802994	5.15133e-76	0.46	0.074
1	Slc6a9	0.611519	6.91672e-119	0.428	0.022	0.782882	9.78128e-95	0.35	0.016
1	Ckb	0.856527	4.05924e-118	0.966	0.592	0.697254	3.04553e-80	0.922	0.579
1	Atp5j	0.618614	2.01045e-93	0.975	0.862	0.739209	4.43966e-118	0.949	0.835
1	Ctsc	0.805315	4.46563e-118	0.686	0.131	0.712961	2.64103e-64	0.57	0.145
1	Slc26a7	0.768693	1.33629e-116	0.506	0.055	0.827943	4.79605e-93	0.388	0.027
1	Ghitm	0.872199	1.41958e-116	0.811	0.34	0.818346	3.22492e-77	0.735	0.346
1	Ak2	0.844798	3.47735e-116	0.644	0.122	0.665989	5.12985e-47	0.46	0.132
1	Ndufb3	0.820874	8.95602e-116	0.872	0.495	0.786533	4.16481e-79	0.773	0.461
1	Pam16	0.86987	9.99136e-116	0.762	0.246	0.847131	2.53043e-75	0.642	0.23
1	Pmm1	0.896938	2.0076e-114	0.791	0.252	0.997988	6.97962e-98	0.668	0.195
1	Slc4a2	0.815074	5.28401e-114	0.619	0.105	0.892055	2.64199e-88	0.524	0.088
1	Slc19a1	0.625024	1.70176e-113	0.43	0.033	0.624128	5.3438e-73	0.334	0.027
1	Atp5l	0.608532	1.58067e-103	0.973	0.899	0.692313	3.11866e-113	0.955	0.868
1	Wfikkn2	0.623292	3.59321e-113	0.346	0.008	0.791367	6.64693e-99	0.321	0.007
1	Plekhb2	0.745219	5.05087e-113	0.528	0.064	0.779553	1.92244e-72	0.43	0.063
1	Smpd1	0.885575	9.21049e-113	0.732	0.217	0.827785	8.41801e-71	0.588	0.175
1	Cdh3	0.503264	6.95485e-111	0.31	0.003	0.696525	1.86012e-90	0.281	0.004
1	A2m	0.642107	2.14514e-110	0.44	0.036	0.871567	6.71768e-95	0.414	0.032
1	Rhobtb2	0.596663	5.0428e-110	0.386	0.017	0.626737	5.19259e-61	0.275	0.019
1	BC004004	0.86748	3.82525e-109	0.735	0.222	0.77679	1.62806e-65	0.623	0.21
1	Hrsp12	0.764639	2.47087e-108	0.597	0.105	0.646521	1.14665e-54	0.412	0.078
1	Park7	0.626659	1.48518e-82	0.929	0.724	0.78346	3.49075e-108	0.893	0.68
1	Hist1h4h	0.508241	3.43652e-87	0.337	0.021	0.807105	4.06521e-108	0.417	0.022
1	Rragd	0.545278	4.7534e-107	0.369	0.014	0.665395	1.22183e-86	0.316	0.012
1	Polr3e	0.721055	9.96633e-106	0.45	0.041	0.619359	1.29638e-54	0.332	0.043
1	Gstt2	0.780543	4.77301e-105	0.609	0.111	0.841275	1.00326e-79	0.508	0.092
1	Slc48a1	0.829512	2.17165e-104	0.823	0.333	0.791777	2.9678e-67	0.695	0.263
1	Anapc13	0.829656	9.26303e-104	0.87	0.451	0.819101	8.15924e-76	0.786	0.425
1	Cisd1	0.819403	9.25353e-103	0.771	0.285	0.804908	4.89883e-69	0.65	0.262
1	Atp5j2	0.663258	2.50646e-102	0.948	0.805	0.685684	1.20999e-91	0.944	0.773
1	Atp6v0b	0.76525	4.24865e-102	0.857	0.515	0.723413	7.17354e-72	0.802	0.508
1	Fads3	0.688306	1.1274e-99	0.511	0.067	0.701728	2.66357e-65	0.425	0.071
1	Hint2	0.81578	1.4948e-99	0.757	0.257	0.854336	2.84201e-73	0.65	0.237
1	Uqcr10	0.699648	3.67382e-98	0.919	0.731	0.746336	7.43515e-95	0.922	0.722
1	Agpat3	0.795184	4.67106e-98	0.595	0.121	0.916257	2.08444e-88	0.553	0.112
1	Ppdpf	0.798948	1.67365e-97	0.845	0.468	0.756941	2.24821e-68	0.77	0.437
1	Pts	0.784499	2.02054e-97	0.644	0.15	0.85592	1.32691e-77	0.524	0.112
1	Sorl1	0.562418	3.24992e-97	0.344	0.015	0.610757	3.07362e-74	0.257	0.008
1	Hmgcs2	0.77353	8.36189e-86	0.803	0.291	0.997887	1.61187e-95	0.754	0.225
1	Ndufa1	0.730797	2.71649e-95	0.872	0.555	0.712077	4.64437e-70	0.794	0.528
1	Timm8b	0.776809	1.4186e-94	0.828	0.43	0.820009	1.53705e-80	0.751	0.394
1	Uqcrb	0.591205	2.39038e-88	0.961	0.854	0.665333	3.66256e-94	0.947	0.842
1	Crim1	0.974363	1.85838e-93	0.7	0.235	1.11043	4.83167e-94	0.626	0.206
1	Prodh	0.535486	6.79602e-94	0.381	0.026	0.547603	6.57688e-55	0.278	0.024
1	Cat	0.735412	9.43707e-83	0.622	0.175	0.96042	2.63183e-93	0.612	0.154
1	Cystm1	0.800456	2.99374e-92	0.867	0.433	0.712649	1.55534e-51	0.759	0.384
1	Chac2	0.529983	8.82715e-92	0.41	0.04	0.549255	5.22774e-55	0.318	0.037
1	Slc25a4	0.575545	2.37449e-78	0.98	0.888	0.667661	8.80722e-91	0.973	0.859
1	Cd82	0.749551	1.68291e-90	0.71	0.203	0.679389	2.12606e-51	0.561	0.183
1	Mrps6	0.814302	7.82133e-90	0.823	0.339	0.835551	9.13904e-70	0.698	0.259
1	Pole4	0.774807	1.68243e-89	0.752	0.3	0.668361	3.66473e-42	0.594	0.281
1	Tspan7	0.757136	4.92116e-89	0.693	0.185	0.526484	2.58535e-36	0.513	0.182
1	Tmem237	0.774387	1.26306e-88	0.634	0.162	0.691464	7.93981e-53	0.495	0.133
1	Sesn3	0.729263	5.63778e-88	0.572	0.123	0.726912	7.42632e-53	0.417	0.1
1	Col4a3	0.53367	6.03046e-88	0.378	0.032	0.507101	4.73086e-47	0.273	0.03
1	Ndufb2	0.755898	7.52794e-88	0.857	0.546	0.805838	6.56402e-85	0.842	0.524
1	Perp	0.699858	4.4855e-86	0.592	0.126	0.746003	1.08022e-75	0.524	0.098
1	Rtn1	0.527048	3.00105e-85	0.381	0.036	0.628997	2.94772e-73	0.337	0.025
1	Glul	0.677435	6.74176e-85	0.936	0.624	0.715142	7.09572e-76	0.939	0.57
1	Slc16a9	0.557622	1.55964e-84	0.432	0.054	0.62522	2.08974e-55	0.35	0.049
1	Nap1l5	0.656449	1.9966e-61	0.396	0.068	0.877313	4.08075e-84	0.409	0.042
1	Ndufa12	0.646602	9.65291e-68	0.857	0.521	0.799222	4.11074e-84	0.81	0.481
1	Ndufa7	0.648922	1.89385e-83	0.948	0.741	0.612348	3.11509e-64	0.896	0.701
1	Rnf181	0.677735	1.16483e-82	0.592	0.14	0.578835	1.06435e-35	0.43	0.14
1	Dlgap1	0.549105	5.0685e-82	0.354	0.033	0.583662	4.89576e-53	0.257	0.023
1	Mrps18a	0.751742	3.9009e-81	0.725	0.288	0.588771	6.83415e-32	0.543	0.271
1	Mgll	0.553086	4.08243e-81	0.762	0.269	0.521863	2.69944e-42	0.604	0.239
1	Parm1	0.555676	1.44113e-80	0.597	0.15	0.69371	3.02234e-51	0.484	0.125
1	Cox7a2	0.597489	6.15873e-80	0.956	0.805	0.559638	6.6886e-58	0.909	0.783
1	St13	0.731874	1.24481e-79	0.833	0.507	0.673407	7.75032e-57	0.786	0.483
1	Sdhaf4	0.710897	7.96265e-79	0.683	0.22	0.716206	8.58232e-53	0.575	0.201
1	Slc20a2	0.570719	2.05552e-78	0.423	0.061	0.643892	6.22487e-62	0.35	0.043
1	Fam173a	0.68101	2.83063e-78	0.698	0.221	0.761977	2.47962e-57	0.567	0.181
1	Fap	0.621901	3.05903e-78	0.548	0.128	0.643874	2.30161e-53	0.473	0.113
1	Rogdi	0.552245	4.24245e-78	0.44	0.064	0.665846	3.00242e-59	0.377	0.058
1	Wls	0.578281	7.86904e-47	0.715	0.339	0.850364	9.27225e-78	0.733	0.296
1	Tspo	0.641684	2.34033e-77	0.931	0.698	0.551162	1.03038e-42	0.845	0.653
1	Wdr6	0.524352	2.43113e-77	0.373	0.043	0.594772	1.83323e-49	0.291	0.037
1	Gm5617	0.570514	9.67053e-77	0.518	0.111	0.566664	1.47042e-35	0.34	0.084
1	Pip4k2c	0.594889	2.23991e-76	0.511	0.102	0.62684	1.83761e-44	0.398	0.094
1	Prdx6	0.767877	8.72856e-76	0.848	0.485	0.675168	5.34729e-42	0.722	0.417
1	Suclg1	0.686392	2.325e-75	0.742	0.345	0.723717	2.46874e-59	0.65	0.304
1	Nme1	0.544869	1.34827e-45	0.73	0.394	0.793416	4.21652e-75	0.743	0.372
1	Ndufs6	0.652353	4.33934e-75	0.845	0.518	0.656489	2.41773e-57	0.767	0.49
1	Gja1	0.581952	5.92921e-74	0.604	0.16	0.683217	8.59974e-50	0.529	0.152
1	Acot13	0.641499	8.96714e-74	0.607	0.175	0.647956	2.99492e-40	0.481	0.16
1	Deb1	0.681674	2.607e-73	0.629	0.186	0.720592	8.11927e-48	0.516	0.162
1	Apoo	0.561311	4.05826e-72	0.477	0.096	0.679311	2.94147e-59	0.439	0.088
1	Vasn	0.54008	6.9238e-66	0.496	0.121	0.776965	9.00696e-71	0.452	0.086
1	Prdx5	0.676923	1.75042e-70	0.84	0.547	0.613404	2.39237e-49	0.799	0.521
1	Pet100	0.665851	6.13337e-69	0.656	0.233	0.733346	4.24504e-53	0.564	0.189
1	Smdt1	0.580346	6.54328e-69	0.899	0.693	0.603299	4.39415e-56	0.872	0.636
1	Tpd52	0.545972	7.10679e-69	0.531	0.123	0.533249	3.03763e-33	0.439	0.138
1	Pdzd11	0.6017	2.52206e-68	0.607	0.197	0.506807	5.56546e-25	0.455	0.197
1	1110008P14Rik	0.624255	2.8876e-68	0.533	0.134	0.541061	3.25183e-31	0.38	0.118
1	Cd164	0.644097	1.51956e-58	0.614	0.27	0.832015	5.94059e-68	0.57	0.192
1	Sulf1	0.609225	3.0818e-66	0.504	0.125	0.854436	1.04228e-65	0.452	0.098
1	Tspan5	0.508544	4.91741e-66	0.479	0.1	0.524257	3.2699e-36	0.388	0.101
1	Romo1	0.622232	7.03209e-66	0.872	0.577	0.688341	2.95386e-62	0.797	0.536
1	Ccnd1	0.628022	9.05368e-65	0.511	0.121	0.831701	5.04624e-63	0.505	0.111
1	Smpd2	0.558967	1.30412e-64	0.516	0.124	0.538874	1.45571e-33	0.398	0.114
1	Ndufs4	0.6315	3.69472e-64	0.779	0.414	0.596941	1.91779e-39	0.682	0.391
1	Dpcd	0.529474	2.97903e-63	0.484	0.114	0.515829	2.29419e-31	0.342	0.098
1	Cox20	0.620901	3.24915e-62	0.762	0.338	0.66505	2.60957e-42	0.658	0.321
1	Kdsr	0.587544	4.11607e-62	0.563	0.161	0.554582	7.69108e-32	0.422	0.14
1	Prr13	0.670809	2.16229e-60	0.725	0.335	0.798931	1.85973e-60	0.66	0.31
1	0610011F06Rik	0.533542	2.1693e-60	0.563	0.184	0.514079	4.58008e-29	0.436	0.159
1	Mpc1	0.617072	6.00507e-60	0.799	0.447	0.512609	2.43646e-27	0.671	0.425
1	Cpe	0.556066	1.87148e-59	0.929	0.58	0.554763	6.04565e-39	0.872	0.547
1	Plxnb2	0.513494	2.38491e-58	0.405	0.088	0.657385	2.79332e-47	0.334	0.059
1	Bhlhe41	0.534861	5.81064e-58	0.366	0.058	0.54251	4.72493e-50	0.345	0.057
1	Uqcc2	0.622411	6.71688e-58	0.794	0.45	0.604652	5.13742e-38	0.73	0.427
1	Cox17	0.611101	7.51442e-58	0.833	0.472	0.611748	1.67346e-41	0.727	0.466
1	Sys1	0.621045	8.99321e-58	0.717	0.323	0.512107	1.37173e-22	0.521	0.284
1	Atp5g3	0.594773	1.11974e-54	0.818	0.489	0.593128	3.18386e-42	0.778	0.434
1	Atp6v1a	0.581725	1.26901e-54	0.565	0.184	0.731198	3.149e-49	0.479	0.159
1	Skp1a	0.599649	1.81969e-53	0.826	0.491	0.598044	3.88584e-40	0.735	0.485
1	Adh5	0.544929	4.6826e-51	0.713	0.337	0.57029	5.12063e-33	0.61	0.313
1	Higd1a	0.541138	4.57768e-49	0.725	0.394	0.543162	6.08822e-29	0.66	0.379
1	Coa3	0.533076	1.20622e-44	0.742	0.42	0.514676	2.24834e-29	0.666	0.382
1	Mrps33	0.524165	3.41709e-42	0.762	0.45	0.567452	2.19729e-35	0.703	0.424
1	Atp1a1	0.536413	2.76815e-41	0.72	0.365	0.545313	4.81106e-28	0.69	0.396
1	Dynll2	0.514354	1.32426e-40	0.73	0.388	0.553287	2.60577e-30	0.666	0.372
1	Fez2	0.511275	6.08573e-36	0.693	0.36	0.5864	2.61295e-32	0.636	0.341
2	Plvap	2.79957	0	1	0.238	2.69392	0	1	0.262
2	Plpp1	2.44639	0	1	0.352	2.33121	0	0.998	0.346
2	Fam167b	2.20918	0	0.984	0.107	2.04902	0	0.928	0.097
2	Kdr	2.17583	0	0.984	0.11	2.11571	0	0.955	0.112
2	Car8	2.08836	0	0.957	0.087	2.07325	0	0.955	0.115
2	Ramp3	2.07299	0	0.981	0.116	1.81157	1.92738e-284	0.928	0.121
2	Eng	1.80793	0	0.986	0.381	1.75044	9.3807225674667e-311	0.993	0.36
2	Tbxa2r	1.76809	3.77842e-308	0.903	0.086	1.51321	5.37897e-238	0.742	0.068
2	Esam	1.73499	9.42467e-303	0.995	0.317	1.59207	4.90058e-273	0.983	0.344
2	Cd24a	1.70363	8.76417e-248	0.984	0.403	1.78303	1.86504e-296	0.993	0.388
2	Egfl7	1.86889	4.51859e-296	1	0.196	1.83008	2.35494e-281	0.995	0.224
2	Emp2	1.34853	9.78345e-183	0.892	0.319	1.78726	2.43162e-287	0.94	0.283
2	Six3	1.96196	1.3092e-286	0.965	0.195	1.80624	4.13514e-271	0.948	0.191
2	Pdia5	1.69011	4.65159e-267	0.859	0.087	1.735	5.49184e-260	0.811	0.086
2	Flt1	1.64479	2.90303e-261	0.995	0.175	1.56071	6.76152e-232	0.958	0.193
2	Rgcc	2.18224	1.4879e-258	0.951	0.174	2.02612	2.09112e-255	0.95	0.211
2	Icam2	1.70617	1.06998e-256	0.951	0.138	1.43953	6.16548e-203	0.878	0.157
2	Tspan13	1.64951	5.00684e-253	0.951	0.198	1.47136	1.55443e-212	0.933	0.232
2	Cd81	0.959139	4.55997e-252	1	0.966	0.940223	3.50004e-226	1	0.951
2	Ehd4	1.71215	2.42732e-250	0.984	0.308	1.66118	6.31552e-242	0.973	0.287
2	Emcn	1.30233	2.8043e-250	1	0.677	1.21249	1.35294e-224	1	0.677
2	Ednrb	1.78125	1.16477e-242	0.868	0.094	1.67281	1.10975e-221	0.799	0.086
2	Esm1	1.83591	9.60709e-239	0.746	0.039	1.93592	3.3363e-216	0.667	0.042
2	Cldn5	1.59945	1.54948e-237	0.968	0.174	1.24998	7.73333e-212	0.945	0.208
2	Srgn	1.60946	1.33335e-236	0.978	0.234	1.54917	7.51752e-236	0.965	0.252
2	Ctla2a	1.7048	1.26665e-234	0.957	0.17	1.40978	3.3263e-203	0.931	0.201
2	Hilpda	1.50378	4.58076e-172	0.751	0.166	1.73002	1.59758e-228	0.764	0.152
2	Aqp1	1.49434	6.79731e-145	0.792	0.154	1.81578	8.08659e-227	0.933	0.206
2	Gchfr	1.41723	4.10202e-226	0.819	0.089	0.823155	2.04599e-102	0.419	0.036
2	Timp3	1.15861	7.20794e-206	0.995	0.906	1.22419	1.30239e-223	0.998	0.842
2	Lmo2	1.51597	2.54283e-190	0.851	0.139	1.60011	2.44648e-220	0.878	0.146
2	Mmrn2	1.50167	3.79422e-219	0.941	0.167	1.33511	3.08486e-187	0.893	0.188
2	Gimap4	1.41134	1.40674e-217	0.811	0.086	1.38279	6.74254e-189	0.752	0.093
2	Gimap6	1.49697	2.97155e-215	0.865	0.15	1.45744	9.37641e-206	0.829	0.15
2	Jup	1.37063	1.80718e-210	0.911	0.208	1.34049	8.41852e-189	0.834	0.179
2	Ramp2	1.23561	2.29513e-201	0.995	0.63	0.845155	1.47442e-108	0.965	0.593
2	Smagp	1.364	1.14949e-200	0.889	0.169	0.96069	1.69426e-104	0.687	0.164
2	Cyyr1	1.38242	6.4999e-198	0.865	0.122	1.32827	6.52817e-171	0.806	0.138
2	Igfbp3	1.86021	5.99495e-181	0.884	0.179	1.93847	1.09524e-197	0.891	0.189
2	Clec14a	1.26022	1.76382e-195	0.927	0.167	1.16798	1.98198e-164	0.861	0.183
2	Ihh	1.38901	7.75279e-190	0.646	0.034	1.43605	5.19939e-194	0.603	0.029
2	Impdh1	1.22041	4.65962e-170	0.686	0.08	1.40383	1.95672e-191	0.712	0.083
2	Slc9a3r2	1.31728	9.05003e-190	0.968	0.316	1.19637	5.13149e-165	0.958	0.343
2	Exoc3l2	1.26714	1.51685e-189	0.757	0.07	0.948507	1.46727e-115	0.521	0.057
2	Hbegf	1.48467	3.21638e-187	0.938	0.297	1.31722	1.40748e-137	0.836	0.286
2	Cd34	1.34414	1.48163e-184	0.943	0.263	1.19763	1.30384e-147	0.891	0.274
2	Dhrs3	1.16407	4.45515e-160	0.878	0.307	1.29359	2.67051e-184	0.898	0.295
2	Gnai2	1.08819	6.31162e-181	0.978	0.662	1.01221	4.34684e-152	0.948	0.586
2	Fam174b	1.30705	5.31844e-180	0.786	0.109	1.25696	4.07094e-137	0.635	0.1
2	Cd38	1.23263	7.2293e-180	0.727	0.077	1.21984	8.68226e-171	0.69	0.085
2	Tie1	1.31321	2.00852e-179	0.857	0.167	1.25501	1.64861e-166	0.814	0.162
2	Ripply3	1.30912	2.93518e-177	0.786	0.105	1.28659	1.03828e-164	0.707	0.092
2	S100a13	1.09321	3.08693e-176	0.978	0.543	0.927551	5.45071e-119	0.901	0.479
2	Adgrl4	1.18097	2.64294e-175	0.759	0.085	1.0034	1.36572e-122	0.653	0.106
2	Lims2	1.25245	7.40333e-173	0.87	0.166	1.17877	8.10656e-143	0.779	0.17
2	Atox1	1.02482	1.58099e-170	0.978	0.701	0.822844	2.29383e-106	0.945	0.681
2	Plk2	1.40914	2.69413e-169	0.908	0.294	1.25024	2.10683e-115	0.752	0.273
2	Rasip1	1.21764	5.09484e-169	0.841	0.137	1.03124	3.05859e-125	0.734	0.148
2	Sdpr	1.26544	2.17531e-167	0.873	0.185	1.10825	6.54589e-136	0.826	0.201
2	Oaz2	0.933553	3.9957e-119	0.93	0.65	1.11692	5.41861e-165	0.918	0.579
2	Fxyd5	1.28914	8.39604e-161	0.908	0.278	0.996246	3.4773e-103	0.831	0.311
2	Cxx1a	1.06219	2.28466e-157	0.93	0.511	1.01582	5.77384e-133	0.856	0.433
2	Gngt2	1.16687	5.20377e-155	0.792	0.138	0.970125	7.99639e-121	0.712	0.15
2	Nmb	1.37953	5.27456e-155	0.686	0.118	0.982593	3.30725e-91	0.454	0.069
2	Ivns1abp	1.16838	1.51148e-129	0.714	0.15	1.25166	2.46923e-153	0.737	0.13
2	Hlx	1.09334	1.47847e-123	0.605	0.08	1.15081	3.68809e-151	0.653	0.08
2	Pde2a	1.06951	2.74047e-143	0.684	0.084	1.13064	5.90382e-149	0.653	0.081
2	Tnfaip2	1.17636	6.51758e-149	0.703	0.114	0.889128	7.10055e-83	0.504	0.095
2	Cdh5	1.10616	1.26014e-148	0.811	0.144	0.991487	5.85079e-115	0.717	0.153
2	Ltc4s	1.08963	8.71465e-116	0.478	0.035	1.41789	5.57965e-148	0.61	0.062
2	Sgk1	1.10907	2.59276e-147	0.973	0.632	0.96977	2.70443e-112	0.926	0.62
2	Kank3	1.07659	2.77336e-145	0.811	0.15	0.944409	2.24714e-113	0.749	0.178
2	Fam101b	1.22649	3.20021e-145	0.8	0.148	1.17665	3.29473e-139	0.789	0.169
2	Crip2	0.931043	4.68884e-145	0.986	0.665	0.87278	2.31009e-133	0.99	0.671
2	Ces2e	1.06626	6.72531e-143	0.578	0.045	1.13689	4.67119e-139	0.553	0.054
2	Ecscr	1.10316	6.22283e-142	0.795	0.149	0.963187	1.37459e-121	0.744	0.165
2	Arpc3	0.963836	1.33012e-141	0.954	0.598	0.938689	3.52687e-133	0.931	0.545
2	Actg1	0.817066	3.88139e-140	0.997	0.944	0.84203	3.64834e-134	0.998	0.908
2	Ybx1	0.703937	5.76051e-101	0.981	0.886	0.83329	2.17827e-139	0.993	0.877
2	Podxl	1.16196	6.95279e-139	0.773	0.134	1.08648	1.66982e-133	0.717	0.128
2	B4galt4	0.955638	2.02296e-109	0.662	0.139	1.07562	3.81539e-138	0.712	0.129
2	Fkbp1a	0.911671	7.25305e-137	0.968	0.694	0.704701	3.27805e-79	0.911	0.675
2	Tpst2	1.04278	4.6447e-135	0.8	0.228	0.971492	1.98629e-108	0.737	0.219
2	Kctd12b	1.08831	9.39851e-135	0.646	0.1	0.956907	1.29909e-101	0.519	0.082
2	App	0.815831	4.5392e-134	0.978	0.781	0.741709	1.75398e-107	0.963	0.754
2	BC028528	1.00814	5.20973e-107	0.773	0.228	1.12976	2.24929e-133	0.789	0.236
2	Tmem204	1.05907	2.35799e-133	0.832	0.265	1.03239	1.2869e-119	0.747	0.23
2	Tmem88	1.06914	2.99282e-133	0.714	0.115	0.951763	4.40257e-106	0.675	0.141
2	Cd200	0.82382	2.23904e-94	0.949	0.574	0.936026	6.48253e-130	0.97	0.608
2	Eva1b	0.972784	7.33385e-115	0.843	0.316	1.06465	3.25262e-129	0.792	0.262
2	Cav2	1.04735	6.18436e-128	0.878	0.297	0.995682	7.76027e-112	0.839	0.302
2	Mgll	1.13107	1.07084e-127	0.835	0.266	1.14657	1.49006e-120	0.759	0.218
2	1810011O10Rik	1.12698	1.09548e-127	0.797	0.188	1.01486	8.77782e-103	0.715	0.182
2	Gimap1	0.917725	3.06109e-111	0.632	0.096	0.987897	2.4803e-125	0.653	0.102
2	Afap1l1	0.955083	5.41115e-124	0.63	0.083	0.91357	6.49989e-104	0.553	0.084
2	Snrk	1.03172	1.51642e-123	0.878	0.339	1.03201	2.05972e-120	0.824	0.302
2	Sh3bp5	0.94653	3.20693e-104	0.708	0.17	1.05826	2.24338e-122	0.7	0.17
2	Clec1a	0.956622	2.61055e-121	0.586	0.066	0.960429	7.34e-114	0.541	0.067
2	B2m	0.52071	6.71551e-69	1	0.935	0.648212	5.54108e-119	1	0.927
2	Plaur	0.994114	3.61151e-118	0.546	0.054	0.913075	9.75732e-86	0.464	0.064
2	Fam110a	1.01122	1.19037e-117	0.619	0.093	0.890016	2.22619e-88	0.568	0.113
2	Cmtm8	0.592935	1.11792e-50	0.397	0.078	0.969276	6.42305e-117	0.603	0.091
2	Nrp1	0.682672	3.92563e-88	0.989	0.719	0.798965	3.98735e-116	0.983	0.665
2	Stc1	0.870202	5.40694e-94	0.503	0.06	1.13745	1.22074e-114	0.568	0.076
2	Pomp	0.747349	2.25162e-99	0.932	0.626	0.810852	1.96595e-113	0.898	0.587
2	Scarb1	0.961444	8.70226e-88	0.654	0.159	1.13609	2.55055e-113	0.67	0.15
2	Itm2b	0.787662	4.08468e-113	1	0.987	0.724099	4.13893e-105	1	0.983
2	Rapgef4	0.993809	2.69308e-112	0.705	0.152	1.0237	3.90104e-109	0.653	0.136
2	Acvrl1	1.01465	4.41298e-112	0.824	0.283	0.879219	5.90899e-87	0.764	0.278
2	Cyp26b1	0.681772	1.65236e-62	0.3	0.024	0.961243	4.92915e-112	0.459	0.037
2	Tgfb1	0.949799	2.76544e-111	0.678	0.132	0.99334	7.88974e-112	0.692	0.159
2	Msn	0.986503	3.29921e-110	0.87	0.38	0.849636	6.50086e-81	0.794	0.37
2	Anxa3	0.937689	9.91632e-97	0.841	0.339	0.983621	4.75754e-110	0.861	0.352
2	Gata2	0.910347	1.56536e-109	0.605	0.086	0.820108	2.7486e-79	0.533	0.104
2	Ostf1	0.904665	2.27887e-109	0.873	0.426	0.748807	2.55113e-66	0.801	0.389
2	Fas	0.960217	8.19149e-108	0.711	0.15	0.914913	7.03143e-93	0.663	0.161
2	Stab1	0.94411	8.25257e-108	0.543	0.062	0.659563	2.50067e-55	0.362	0.059
2	Upp1	0.872238	1.74142e-107	0.459	0.034	0.782075	4.68239e-88	0.39	0.036
2	Pecam1	0.761955	7.11083e-107	0.681	0.14	0.701939	9.72858e-90	0.628	0.15
2	Myct1	0.898813	9.87193e-107	0.565	0.073	0.756859	8.96895e-70	0.444	0.075
2	Vamp5	0.949272	1.20142e-106	0.822	0.28	0.958707	1.05713e-95	0.747	0.253
2	Mfng	0.853604	7.99829e-106	0.584	0.081	0.901689	1.85402e-96	0.533	0.087
2	Itm2a	1.00851	1.76912e-105	0.914	0.503	0.829451	5.2206e-71	0.854	0.46
2	Rdx	0.908705	5.18614e-104	0.935	0.571	0.950883	4.85829e-105	0.901	0.517
2	Robo4	0.87253	1.18229e-104	0.53	0.064	0.785562	1.50595e-77	0.442	0.068
2	Gmfg	0.876835	1.87921e-102	0.53	0.062	0.5204	1.66781e-44	0.28	0.041
2	Calm1	0.569768	8.87759e-101	0.995	0.94	0.521477	6.99439e-90	1	0.939
2	Lpcat1	0.89428	1.58354e-100	0.595	0.113	0.811463	1.4899e-81	0.504	0.097
2	Dok4	0.866058	2.11711e-100	0.573	0.086	0.77286	5.45007e-77	0.474	0.081
2	Sox18	0.874335	5.00522e-99	0.543	0.071	0.596682	4.46807e-52	0.342	0.055
2	Ly6e	0.790355	1.78807e-98	0.908	0.38	0.536261	4.38189e-80	0.876	0.409
2	Adgrf5	0.789923	3.12771e-98	0.646	0.129	0.822868	3.6395e-82	0.603	0.14
2	Tnfsf10	0.801647	2.56785e-97	0.486	0.052	0.776926	1.16909e-80	0.414	0.052
2	Ushbp1	0.814724	5.2968e-90	0.53	0.077	0.833916	9.97967e-97	0.541	0.083
2	Tcn2	0.855683	2.65824e-95	0.851	0.457	0.864472	1.6903e-92	0.819	0.387
2	Tspan12	0.847869	1.06521e-93	0.727	0.194	0.598946	9.78571e-42	0.586	0.229
2	Meis1	0.570769	1.63963e-73	0.332	0.027	0.736229	2.77226e-93	0.337	0.017
2	Efna1	0.869048	5.47925e-93	0.63	0.126	0.829608	6.33522e-67	0.519	0.125
2	Hecw2	0.817154	8.17033e-92	0.511	0.074	0.677665	3.33371e-62	0.412	0.074
2	Prkch	0.787307	1.35207e-91	0.541	0.083	0.678705	8.51736e-65	0.462	0.09
2	Gng2	0.789675	2.28654e-80	0.576	0.119	0.8647	3.74226e-91	0.551	0.1
2	Insr	0.717195	1.1118e-54	0.497	0.128	0.966712	4.17675e-91	0.608	0.138
2	Flt4	0.749106	2.99464e-90	0.462	0.052	0.623209	6.47353e-66	0.345	0.041
2	Tspan9	0.799294	6.77293e-89	0.638	0.137	0.744172	2.61159e-69	0.521	0.121
2	Rasgrp3	0.812967	2.74023e-88	0.643	0.149	0.760193	1.8246e-67	0.494	0.108
2	F2r	0.761429	3.86307e-64	0.546	0.152	0.95588	5.15449e-88	0.638	0.176
2	H2-D1	0.640108	3.62068e-79	0.976	0.701	0.627412	6.87712e-88	0.98	0.72
2	Tnfaip1	0.884814	1.57164e-87	0.732	0.249	0.842757	6.48958e-76	0.658	0.226
2	Elk3	0.80316	5.53142e-87	0.665	0.155	0.638952	6.51283e-52	0.504	0.14
2	Cxx1b	0.870881	1.33099e-86	0.732	0.314	0.859849	1.16098e-79	0.682	0.263
2	Ttc39c	0.654622	4.50941e-44	0.286	0.041	1.03739	6.88987e-86	0.454	0.065
2	Grap	0.790945	2.34898e-84	0.53	0.086	0.701112	1.42284e-59	0.454	0.097
2	Stmn1	0.825443	8.14337e-83	0.727	0.214	0.574848	2.16468e-43	0.6	0.241
2	Tagln2	0.769664	1.00289e-82	0.932	0.541	0.766179	3.77787e-68	0.839	0.45
2	Hspg2	0.876044	2.04767e-82	0.665	0.181	0.791993	1.60024e-65	0.538	0.148
2	Rgs9	0.693005	2.90553e-82	0.419	0.056	0.615271	1.85678e-66	0.323	0.033
2	Klf7	0.806292	6.52812e-82	0.868	0.437	0.800854	2.26931e-70	0.762	0.352
2	Exoc3l4	0.743222	7.93687e-82	0.446	0.054	0.772116	1.88995e-80	0.387	0.044
2	Chst2	0.810505	3.83084e-80	0.57	0.121	0.820888	9.35069e-82	0.543	0.111
2	Dusp1	0.725954	1.4697e-81	0.986	0.783	0.537953	3.76133e-37	0.931	0.73
2	Fam57b	0.641268	3.08721e-77	0.395	0.039	0.822987	1.49515e-81	0.402	0.047
2	Adgrg1	0.760728	1.72947e-81	0.481	0.066	0.641888	6.37096e-54	0.375	0.066
2	Dusp3	0.802226	1.85262e-59	0.635	0.261	0.962808	1.95811e-81	0.71	0.293
2	Ipo11	0.796346	2.52873e-81	0.495	0.078	0.630045	1.30819e-53	0.387	0.074
2	Abi3	0.69332	3.94231e-81	0.462	0.059	0.683298	3.31052e-64	0.434	0.079
2	Serp2	0.740396	5.64152e-81	0.462	0.061	0.623838	5.26671e-62	0.367	0.051
2	Dll4	0.689412	1.72425e-72	0.403	0.047	0.791295	1.22256e-80	0.402	0.045
2	Rbms1	0.761153	1.71066e-80	0.868	0.519	0.753607	1.84587e-75	0.834	0.468
2	Prss23	0.550342	8.19737e-56	0.908	0.523	0.760318	2.0277e-80	0.898	0.462
2	Gne	0.764239	4.0766e-80	0.519	0.098	0.785307	6.31696e-75	0.452	0.084
2	Cx3cl1	0.585571	4.47666e-36	0.386	0.102	0.934983	5.01331e-80	0.526	0.108
2	Gimap5	0.738946	1.14149e-79	0.492	0.075	0.620771	1.19943e-51	0.385	0.073
2	Mef2a	0.802206	5.74599e-79	0.773	0.328	0.578759	2.58627e-35	0.605	0.287
2	Clic1	0.741595	1.02048e-78	0.911	0.561	0.634218	6.79897e-58	0.883	0.533
2	Shisa5	0.781216	1.56219e-78	0.846	0.394	0.658891	4.67202e-52	0.762	0.382
2	Grasp	0.798309	1.03497e-77	0.641	0.162	0.72429	7.65784e-62	0.588	0.172
2	Rarg	0.777422	2.82687e-76	0.635	0.181	0.70302	1.99112e-59	0.526	0.143
2	Hes1	0.566392	8.83151e-59	0.976	0.809	0.676056	3.37102e-76	0.97	0.776
2	AU021092	0.712862	9.32174e-76	0.411	0.046	0.674198	9.44512e-52	0.32	0.046
2	Trp53i11	0.669269	4.69575e-50	0.495	0.137	0.886066	1.85042e-75	0.521	0.133
2	Lrrc8c	0.757336	1.51169e-74	0.592	0.138	0.713685	4.44784e-60	0.519	0.133
2	Unc45b	0.566508	6.73252e-55	0.381	0.06	0.751445	1.99505e-74	0.476	0.085
2	Apold1	0.914509	7.71533e-74	0.746	0.272	0.57998	3.52116e-41	0.586	0.233
2	Arhgef15	0.77017	1.29137e-73	0.495	0.086	0.734512	3.10382e-68	0.457	0.083
2	Itga6	0.734652	1.43358e-73	0.508	0.089	0.615766	1.55387e-45	0.395	0.089
2	Bvht	0.818009	6.32465e-73	0.6	0.147	0.808734	1.49783e-67	0.543	0.141
2	Cdc42ep2	0.771411	9.19141e-73	0.576	0.138	0.608926	4.68672e-45	0.437	0.116
2	F11r	0.734455	1.16079e-72	0.676	0.196	0.590964	5.03841e-44	0.543	0.189
2	Id1	0.672661	1.60623e-72	0.978	0.65	0.518006	1.2222e-49	0.958	0.687
2	Galnt18	0.699615	1.72423e-72	0.451	0.068	0.607481	1.04593e-54	0.407	0.081
2	Hyal2	0.785457	1.89131e-72	0.627	0.166	0.72912	3.34289e-63	0.561	0.15
2	Tubb4b	0.710179	7.6154e-71	0.892	0.629	0.567811	6.90214e-41	0.829	0.591
2	Dnm2	0.728213	1.41136e-69	0.608	0.176	0.74206	3.37008e-61	0.553	0.17
2	Sema7a	0.710935	1.79399e-69	0.451	0.07	0.632812	6.12839e-52	0.382	0.073
2	Rab11a	0.713785	2.67286e-69	0.857	0.459	0.571862	2.94059e-42	0.784	0.435
2	Ptgs1	0.698112	2.92442e-69	0.568	0.131	0.748442	3.97648e-64	0.516	0.122
2	Rap1a	0.684961	3.88888e-69	0.914	0.586	0.601064	8.30762e-49	0.864	0.562
2	Mapk12	0.642138	3.64508e-68	0.435	0.066	0.619919	2.57126e-57	0.38	0.064
2	Rapgef3	0.712904	4.16227e-68	0.486	0.101	0.515842	4.63639e-32	0.318	0.078
2	Bmpr2	0.786329	5.20757e-68	0.732	0.285	0.647497	4.14563e-43	0.586	0.236
2	Ece1	0.774727	8.1241e-68	0.776	0.337	0.795688	7.46802e-65	0.727	0.308
2	Tek	0.756186	1.13351e-67	0.53	0.11	0.615742	1.2135e-45	0.434	0.111
2	Ifi203	0.713213	1.48853e-67	0.549	0.121	0.519367	5.53989e-33	0.395	0.118
2	Vgll4	0.760663	6.80632e-67	0.754	0.347	0.623576	9.74977e-42	0.663	0.33
2	Ceacam1	0.671243	4.89594e-64	0.454	0.079	0.727745	1.19274e-66	0.474	0.094
2	Vat1	0.749501	2.71216e-64	0.714	0.292	0.802336	1.23326e-66	0.667	0.27
2	Asap1	0.728598	1.71958e-66	0.627	0.193	0.65745	5.91185e-47	0.499	0.159
2	St3gal5	0.658056	7.20368e-66	0.438	0.075	0.686966	3.43015e-56	0.37	0.068
2	Abcg1	0.625307	1.20932e-65	0.373	0.044	0.658654	7.53986e-63	0.34	0.042
2	Sypl	0.575372	1.678e-41	0.743	0.412	0.730445	2.37735e-65	0.769	0.363
2	Arhgap31	0.710126	2.44014e-65	0.751	0.28	0.765317	8.87288e-65	0.739	0.295
2	Plekho1	0.753609	4.63375e-65	0.614	0.173	0.612726	4.36065e-40	0.516	0.183
2	Stard8	0.71307	9.81996e-65	0.532	0.121	0.621646	1.06728e-54	0.419	0.086
2	Icam1	0.772674	1.04119e-64	0.678	0.222	0.677491	1.1452e-46	0.593	0.22
2	Trib2	0.676684	1.52007e-64	0.476	0.091	0.634882	1.92116e-52	0.419	0.091
2	Cracr2b	0.73714	1.61605e-64	0.586	0.156	0.670208	3.58237e-54	0.533	0.154
2	Sipa1	0.727835	1.98097e-64	0.549	0.137	0.681033	7.22302e-54	0.479	0.125
2	Myl12b	0.624123	8.14418e-59	0.892	0.61	0.657124	2.30857e-64	0.888	0.583
2	Lrrfip1	0.68851	2.43011e-59	0.589	0.175	0.75908	2.53786e-64	0.596	0.182
2	Sh2d3c	0.664739	3.28369e-64	0.454	0.082	0.6733	1.85666e-54	0.432	0.097
2	Yes1	0.762905	9.98287e-64	0.538	0.131	0.61564	4.93224e-39	0.412	0.116
2	Smad6	0.753811	1.11633e-63	0.557	0.143	0.587652	3.05668e-43	0.467	0.136
2	Rap1b	0.656035	1.30554e-63	0.881	0.56	0.534298	1.01111e-37	0.797	0.536
2	Gpihbp1	0.738593	5.8859e-63	0.273	0.015	1.08213	3.58477e-63	0.3	0.027
2	Ncoa3	0.877221	1.47377e-62	0.584	0.204	0.837089	9.58645e-52	0.543	0.204
2	Ptpru	0.735501	1.6641e-62	0.476	0.094	0.727244	1.30547e-58	0.404	0.075
2	Rnd1	0.588355	1.41997e-61	0.408	0.065	0.520248	2.26657e-31	0.323	0.08
2	Smpdl3a	0.680784	6.09705e-61	0.865	0.534	0.679334	3.17693e-56	0.814	0.471
2	Dlc1	0.7146	1.45643e-60	0.784	0.351	0.603478	2.00469e-40	0.65	0.292
2	Sh3glb1	0.660079	3.15042e-60	0.827	0.462	0.600872	2.15613e-49	0.792	0.42
2	Nostrin	0.550469	9.72646e-38	0.611	0.247	0.785561	4.03043e-60	0.608	0.218
2	Gm12002	0.562384	7.97676e-60	0.319	0.03	0.593524	5.18049e-50	0.283	0.033
2	Ets2	0.517404	2.63529e-30	0.451	0.163	0.732035	1.49052e-59	0.479	0.127
2	Nde1	0.572188	3.18714e-40	0.473	0.146	0.699366	2.16838e-59	0.519	0.141
2	Tspan15	0.581966	7.16519e-59	0.505	0.119	0.540353	3.47066e-45	0.434	0.115
2	Slc44a2	0.680258	1.03077e-57	0.543	0.149	0.552368	6.29815e-34	0.392	0.117
2	Cd93	0.665929	2.50887e-57	0.597	0.176	0.558871	1.61385e-38	0.499	0.17
2	Arap2	0.645933	2.7218e-57	0.457	0.098	0.651973	7.41427e-50	0.434	0.108
2	Ppp1ca	0.603225	3.50369e-57	0.857	0.564	0.582331	1.16465e-48	0.797	0.524
2	Myo1c	0.654721	5.47653e-57	0.535	0.144	0.550755	8.76648e-36	0.38	0.111
2	Faim	0.591832	8.70093e-45	0.497	0.145	0.70267	2.87607e-56	0.521	0.148
2	Ppp1r16b	0.585631	1.32993e-55	0.395	0.067	0.635206	2.19831e-46	0.372	0.077
2	Mesdc1	0.64492	1.431e-55	0.5	0.123	0.640806	9.26434e-50	0.464	0.124
2	S100a16	0.55172	1.35013e-50	0.83	0.423	0.668126	1.87199e-55	0.784	0.375
2	4931406P16Rik	0.705048	6.76955e-55	0.616	0.22	0.631459	5.95519e-43	0.541	0.195
2	Bambi	0.614805	1.54605e-54	0.881	0.479	0.593603	9.48829e-34	0.759	0.458
2	Snx3	0.605711	1.60614e-54	0.865	0.587	0.550719	1.09786e-41	0.831	0.535
2	Lmcd1	0.659936	1.28732e-52	0.546	0.153	0.710418	1.05847e-53	0.546	0.164
2	Ablim1	0.54997	1.9759e-53	0.592	0.191	0.536892	3.75048e-36	0.494	0.175
2	Mef2c	0.536327	2.31467e-53	0.822	0.391	0.552184	8.01533e-46	0.757	0.367
2	Eml1	0.625151	1.49869e-52	0.427	0.091	0.63772	2.39278e-53	0.385	0.077
2	S1pr1	0.567822	2.80276e-53	0.492	0.122	0.517986	5.49722e-35	0.434	0.138
2	Clic4	0.617458	1.44425e-43	0.789	0.442	0.691219	9.66323e-53	0.764	0.388
2	Mndal	0.641127	2.15612e-52	0.478	0.112	0.559093	3.00344e-47	0.476	0.134
2	Lrmp	0.513272	6.30716e-52	0.314	0.04	0.527058	1.19679e-47	0.278	0.036
2	Ets1	0.679619	3.66347e-51	0.649	0.246	0.613492	1.67008e-42	0.653	0.284
2	Sft2d1	0.556565	3.38354e-36	0.554	0.228	0.684939	1.02877e-50	0.578	0.243
2	Fermt2	0.51058	1.56941e-34	0.849	0.579	0.630096	3.88245e-50	0.834	0.53
2	Ldb2	0.670815	5.44592e-50	0.635	0.23	0.632829	1.93344e-45	0.561	0.199
2	Dusp6	0.69967	1.28567e-49	0.686	0.286	0.617427	1.0806e-37	0.623	0.279
2	Slfn5	0.675477	2.26922e-48	0.538	0.163	0.571845	4.19531e-33	0.486	0.18
2	Sbds	0.515512	4.6317e-32	0.732	0.417	0.601323	5.16937e-48	0.762	0.384
2	Tpm4	0.588574	1.77048e-41	0.83	0.511	0.624165	1.99425e-47	0.799	0.548
2	Plscr1	0.615429	5.53624e-47	0.489	0.142	0.634702	2.26463e-40	0.442	0.13
2	Hprt	0.60959	2.19419e-46	0.73	0.395	0.563005	1.11371e-40	0.742	0.413
2	Cox5a	0.555679	2.82546e-46	0.859	0.545	0.525964	3.43914e-36	0.799	0.538
2	Ptprg	0.586726	3.31288e-37	0.427	0.123	0.616438	7.13628e-46	0.407	0.102
2	Rftn1	0.556028	1.10367e-45	0.405	0.088	0.506318	1.12148e-35	0.34	0.081
2	Hras	0.615301	1.20899e-45	0.578	0.218	0.646535	3.86749e-45	0.519	0.186
2	Hexa	0.611768	1.90966e-44	0.741	0.421	0.533035	1.55454e-29	0.645	0.363
2	Klhl5	0.533174	5.73558e-39	0.419	0.11	0.550863	3.122e-43	0.409	0.103
2	Tpm3	0.574792	3.41981e-43	0.795	0.461	0.531745	7.79785e-38	0.794	0.468
2	Mylip	0.606934	4.73929e-42	0.554	0.204	0.542264	2.95621e-35	0.469	0.161
2	Ifngr1	0.523325	4.67914e-35	0.673	0.318	0.625577	6.3223e-42	0.675	0.333
2	Ctdspl	0.502277	2.8936e-32	0.37	0.104	0.534786	2.27231e-41	0.313	0.06
2	Slc6a6	0.667803	1.14104e-39	0.749	0.451	0.648247	4.66878e-41	0.754	0.431
2	Carhsp1	0.5292	3.72356e-36	0.532	0.195	0.587628	1.58751e-39	0.474	0.158
2	Plxna2	0.507486	7.13782e-39	0.416	0.11	0.551869	1.70572e-36	0.355	0.09
2	Gja1	0.548681	7.49925e-36	0.508	0.176	0.56577	1.40145e-36	0.469	0.156
2	Nid1	0.553616	5.71462e-36	0.492	0.164	0.502701	5.15807e-31	0.407	0.133
2	Skil	0.625828	7.67333e-36	0.519	0.229	0.508902	7.09887e-23	0.479	0.218
2	Sash1	0.523934	1.6403e-33	0.476	0.161	0.508215	6.66147e-35	0.434	0.138
2	Smad7	0.536931	3.5509e-34	0.7	0.349	0.534393	4.23257e-29	0.6	0.295
2	Itpkb	0.530471	3.41075e-31	0.416	0.141	0.552839	3.72941e-34	0.392	0.118
2	Sptan1	0.544974	1.48909e-33	0.692	0.369	0.529746	7.66281e-27	0.588	0.315
2	Lrrc8a	0.550448	1.29135e-22	0.478	0.23	0.627061	3.53969e-32	0.526	0.252
2	Pitpnc1	0.511053	9.19207e-29	0.576	0.255	0.525705	1.16524e-30	0.541	0.229
2	Mapk3	0.503885	7.00105e-30	0.722	0.407	0.507043	8.91614e-28	0.67	0.382
2	Cdc42ep3	0.533266	2.05463e-23	0.511	0.245	0.501473	9.47622e-19	0.479	0.238
3	Egfl7	1.44678	4.63386e-273	0.979	0.183	1.38583	1.06072876751143e-311	0.973	0.194
3	Flt1	1.63879	3.97396e-272	0.974	0.162	1.47333	1.92886e-281	0.931	0.165
3	Abcg2	1.24657	1.90428e-183	0.823	0.253	1.46293	2.85461e-280	0.88	0.258
3	Ctla2a	1.76841	1.03769e-238	0.93	0.159	1.84954	9.97904e-278	0.914	0.172
3	Cldn5	1.44231	1.40912e-191	0.877	0.171	1.72912	3.71866e-271	0.922	0.18
3	Ly6e	1.53297	8.34016e-236	0.988	0.36	1.45328	6.02576e-267	0.982	0.371
3	Plvap	0.921805	1.20932e-253	0.958	0.229	0.839355	4.61597e-264	0.94	0.239
3	Grrp1	1.63851	1.57884e-260	0.798	0.072	1.4617	2.29912e-235	0.703	0.077
3	Sdpr	1.22364	6.49348e-174	0.847	0.175	1.42458	2.25698e-247	0.88	0.166
3	Slc6a6	1.57148	2.04436e-245	0.933	0.421	1.43943	1.16539e-222	0.9	0.393
3	Clec14a	1.64113	8.97734e-236	0.916	0.154	1.52126	6.29846e-244	0.86	0.154
3	Klf2	0.949244	1.58577e-131	0.998	0.71	1.1735	2.20125e-243	0.993	0.728
3	Srgn	1.21772	7.77622e-215	0.96	0.223	1.23753	4.17817e-241	0.934	0.226
3	Lrg1	1.73554	1.05072e-236	0.637	0.018	1.56989	1.48932e-194	0.475	0.017
3	Vwf	1.69957	2.50046e-235	0.677	0.027	1.39474	1.45714e-226	0.581	0.028
3	Kank3	1.16856	3.87605e-181	0.819	0.137	1.27022	9.87516e-235	0.832	0.14
3	Foxp1	1.31329	1.38748e-231	0.933	0.428	1.23035	2.45356e-226	0.885	0.364
3	Slc9a3r2	1.28406	2.36832e-177	0.926	0.31	1.3477	7.78288e-222	0.925	0.322
3	Abcb1a	1.10936	1.84002e-175	0.637	0.057	1.2232	1.25445e-217	0.645	0.057
3	Rasip1	1.16451	3.89889e-190	0.826	0.126	1.18442	2.82431e-213	0.774	0.116
3	Tmem252	1.38374	4.37683e-147	0.505	0.033	1.52869	7.55791e-203	0.59	0.048
3	Ecscr	1.15335	5.83459e-172	0.805	0.136	1.20542	8.8341e-202	0.781	0.134
3	Adam15	1.11317	1.24657e-139	0.779	0.219	1.20258	4.5242e-200	0.792	0.183
3	Eng	1.14037	2.25682e-173	0.949	0.375	1.08598	3.93739e-199	0.94	0.342
3	Mmrn2	1.14695	4.40474e-198	0.881	0.161	1.04242	2.35305e-192	0.816	0.17
3	Ehd4	1.01873	2.7998e-134	0.886	0.308	1.11139	9.18835e-193	0.896	0.27
3	Cthrc1	1.10222	5.4067e-138	0.533	0.049	1.22265	1.52042e-191	0.588	0.047
3	Cdh5	1.19049	1.32715e-180	0.807	0.132	1.14033	2.78197e-191	0.749	0.124
3	Sox17	1.15405	5.3106e-171	0.588	0.038	1.21189	5.4758e-191	0.563	0.039
3	Fli1	0.989704	4.5704e-139	0.616	0.085	1.17127	1.48097e-188	0.674	0.1
3	Ly6c1	1.07612	2.28768e-136	0.67	0.103	1.39461	2.67979e-188	0.696	0.097
3	Gm694	0.662427	1.66793e-88	0.277	0.007	1.1892	9.99943e-188	0.486	0.02
3	Plpp1	0.974924	1.17064e-149	0.919	0.351	0.921365	4.33446e-186	0.916	0.331
3	Slco1a4	1.13432	2.29603e-104	0.556	0.106	1.44129	5.30624e-185	0.639	0.089
3	Tspan13	0.950638	3.2577e-153	0.84	0.199	1.20362	1.72645e-184	0.842	0.216
3	Prss23	1.03501	3.96953e-108	0.94	0.511	1.28228	2.34754e-183	0.934	0.438
3	Pecam1	1.15578	1.63613e-180	0.786	0.116	1.15149	4.50034e-183	0.716	0.115
3	Esam	0.974475	1.01665e-158	0.937	0.312	0.976904	1.30232e-181	0.927	0.326
3	Cd34	1.01236	1.35532e-152	0.902	0.256	1.08047	1.22797e-180	0.874	0.25
3	Adgrf5	1.24011	9.9699e-180	0.756	0.105	1.1547	1.67797e-174	0.685	0.107
3	Icam2	0.797335	4.18623e-155	0.751	0.15	0.937132	5.4866e-176	0.747	0.147
3	Cyyr1	1.02268	3.54093e-135	0.714	0.129	1.03559	1.24342e-175	0.718	0.124
3	Tmem88	1.0565	9.30754e-131	0.67	0.11	1.11924	2.3364e-170	0.69	0.115
3	Lef1	0.81764	2.63592e-110	0.421	0.028	0.960694	3.87844e-169	0.477	0.025
3	Slc2a1	1.46452	7.10065e-93	0.66	0.22	1.74241	9.40611e-165	0.727	0.21
3	Rgcc	0.93313	3.77071e-127	0.763	0.185	1.09265	2.22353e-163	0.792	0.205
3	Fam101b	1.08325	5.1581e-104	0.66	0.154	1.229	1.66288e-161	0.727	0.153
3	Six3	1.07057	5.16064e-121	0.765	0.208	1.08624	1.39673e-157	0.769	0.188
3	Podxl	1.14593	1.09895e-154	0.751	0.125	1.02527	4.32038e-135	0.628	0.117
3	Igfbp3	1.2205	5.3401e-101	0.712	0.189	1.12531	8.74564e-152	0.752	0.181
3	Tm6sf1	0.911877	1.44641e-116	0.57	0.079	1.05772	3.69005e-149	0.579	0.082
3	Ly6a	1.2114	1.70147e-130	0.798	0.198	1.15012	4.39259e-148	0.811	0.232
3	Pltp	0.955744	3.82972e-93	0.856	0.359	1.14412	6.79075e-148	0.867	0.317
3	Lmo2	1.07598	1.21517e-147	0.756	0.138	0.955184	8.25089e-145	0.69	0.145
3	Edn1	1.41646	4.73524e-146	0.481	0.021	1.20464	1.11737e-126	0.395	0.025
3	Cd200	0.681457	2.90099e-69	0.921	0.571	0.867902	8.88176e-146	0.945	0.596
3	Ablim1	1.12136	1.45224e-144	0.728	0.165	0.995033	5.65669e-135	0.638	0.138
3	Tcf15	0.902548	9.40279e-97	0.421	0.042	1.10986	8.09801e-142	0.515	0.06
3	Slc3a2	0.795218	3.46143e-96	0.891	0.563	0.936647	1.91989e-138	0.865	0.502
3	Lims2	0.946915	4.46115e-134	0.77	0.166	0.91507	5.92262e-138	0.699	0.157
3	Heg1	1.14236	4.95498e-137	0.735	0.183	0.946213	9.25084e-128	0.668	0.16
3	Ostf1	0.765813	3.51269e-86	0.847	0.422	0.927953	1.0732e-136	0.842	0.365
3	Rps14	0.576177	6.25369e-130	0.998	0.995	0.54836	1.15356e-136	1	0.984
3	Ptgs1	1.05372	6.40176e-136	0.667	0.11	0.999745	2.05616e-125	0.563	0.097
3	Iigp1	0.97812	1.32919e-109	0.395	0.022	1.15823	3.23763e-135	0.483	0.049
3	Elk3	0.98779	2.48513e-134	0.714	0.139	0.956403	7.79768e-131	0.596	0.11
3	Gnai2	0.926145	3.29675e-131	0.951	0.66	0.864025	8.03462e-133	0.909	0.577
3	H2-D1	0.582141	6.52833e-68	0.949	0.699	0.696549	1.14352e-132	0.985	0.708
3	Tie1	0.839257	1.3098e-101	0.7	0.175	0.892453	1.43222e-132	0.685	0.154
3	Tek	0.927079	5.75059e-128	0.626	0.089	0.896363	2.21872e-130	0.546	0.079
3	Anxa3	0.705746	1.87648e-66	0.781	0.337	0.930695	2.45783e-130	0.854	0.331
3	Rps29	0.511243	8.64617e-119	1	0.991	0.508352	3.34452e-130	1	0.986
3	Crip2	0.806246	1.48125e-118	0.979	0.66	0.754688	9.57898e-130	0.976	0.66
3	Arhgap31	1.00055	4.23825e-122	0.802	0.264	0.974224	4.29659e-129	0.778	0.27
3	Rps6	0.605946	7.19908e-111	0.991	0.974	0.597221	4.47241e-128	0.996	0.953
3	Sgms1	0.695973	2.07048e-60	0.477	0.118	0.970398	2.58867e-127	0.557	0.095
3	Fas	0.766938	7.52214e-83	0.616	0.152	0.934205	5.46239e-122	0.638	0.143
3	Adgrl4	0.662873	3.17647e-72	0.505	0.107	0.813265	9.26959e-120	0.561	0.098
3	Acvrl1	0.796862	6.99393e-87	0.777	0.279	0.883997	1.04772e-119	0.772	0.256
3	Actg1	0.516957	2.78166e-56	0.993	0.944	0.732474	7.52606e-119	0.991	0.905
3	Gimap1	0.850655	2.56203e-115	0.598	0.091	0.810869	3.86446e-117	0.55	0.095
3	Rab11a	0.818341	6.51383e-101	0.87	0.45	0.841533	1.18036e-116	0.838	0.412
3	Emp1	1.20874	4.67967e-116	0.821	0.399	1.04267	1.35062e-88	0.678	0.296
3	Rdx	0.926465	9.5009e-106	0.9	0.569	0.938299	6.98153e-115	0.865	0.507
3	Thbd	0.958339	6.67915e-106	0.695	0.171	0.98504	1.73367e-114	0.599	0.142
3	Ramp3	0.803074	6.61529e-104	0.637	0.146	0.760531	3.15548e-112	0.597	0.14
3	Rps20	0.626862	4.27531e-112	0.993	0.949	0.598995	2.31844e-107	0.978	0.876
3	Tpm3	0.734984	6.88359e-71	0.814	0.452	0.801154	1.20055e-111	0.852	0.444
3	Acer2	0.787683	1.21665e-111	0.498	0.052	0.650532	3.06038e-85	0.413	0.065
3	Smagp	0.859634	1.39432e-111	0.719	0.179	0.765665	7.62546e-111	0.63	0.15
3	Ripply3	0.826333	1.98617e-110	0.623	0.114	0.610285	4.92496e-66	0.441	0.109
3	Entpd1	0.782614	4.83828e-99	0.491	0.064	0.84944	3.73303e-110	0.481	0.076
3	Kdr	0.889634	5.52655e-110	0.644	0.139	0.676112	2.79678e-106	0.565	0.139
3	Ramp2	0.796044	7.84832e-109	0.974	0.626	0.755227	7.00787e-94	0.934	0.582
3	H2-K1	0.619644	9.30028e-44	0.8	0.482	0.81267	2.11873e-107	0.902	0.494
3	Hyal2	0.816601	3.14739e-92	0.644	0.155	0.835769	1.72522e-104	0.577	0.13
3	Pde2a	0.803815	2.67401e-103	0.56	0.089	0.619599	1.09871e-83	0.45	0.089
3	Arhgef15	0.717138	4.86302e-103	0.528	0.074	0.68935	1.4258e-100	0.454	0.067
3	Tm4sf1	0.654158	4.35337e-69	0.96	0.621	0.753625	1.6516e-102	0.971	0.617
3	Cracr2b	0.74293	1.59008e-80	0.595	0.147	0.769336	2.76255e-102	0.577	0.131
3	Jam2	0.755295	4.55718e-100	0.46	0.052	0.72843	1.16921e-94	0.399	0.051
3	Prkch	0.654231	9.69223e-82	0.486	0.081	0.723616	1.74644e-99	0.466	0.074
3	Unc45b	0.594299	1.06323e-72	0.393	0.052	0.70791	1.89562e-99	0.459	0.071
3	Ctnnb1	0.692689	3.18276e-76	0.853	0.487	0.782921	2.04339e-99	0.8	0.418
3	Prcp	0.890559	1.78066e-98	0.647	0.168	0.744908	1.3935e-78	0.528	0.147
3	Ushbp1	0.709902	3.24998e-98	0.509	0.071	0.659425	3.51992e-85	0.443	0.079
3	S1pr1	0.701094	4.71895e-76	0.523	0.11	0.785836	3.53583e-97	0.532	0.11
3	Car8	0.532185	4.74287e-82	0.516	0.13	0.619148	5.26221e-97	0.55	0.144
3	Prom1	0.710061	1.13581e-88	0.358	0.027	0.735348	8.75101e-97	0.366	0.036
3	Pim3	0.865874	3.22505e-74	0.765	0.415	0.920129	2.84318e-96	0.709	0.33
3	Bvht	0.858309	5.75581e-96	0.621	0.136	0.639983	4.06232e-84	0.523	0.127
3	Grasp	0.763313	4.06973e-88	0.63	0.154	0.78561	1.09908e-95	0.596	0.153
3	Ifi203	0.810286	1.56678e-95	0.579	0.109	0.637999	1.08276e-67	0.434	0.099
3	Ldb2	0.871392	4.91353e-95	0.705	0.213	0.667055	7.80793e-66	0.556	0.184
3	Cd93	0.889499	1.04876e-94	0.649	0.161	0.679685	2.80508e-63	0.51	0.154
3	Sox7	0.642225	2.69605e-94	0.407	0.035	0.559471	9.24099e-87	0.315	0.026
3	Arl2bp	0.68819	2.77694e-63	0.672	0.294	0.791856	7.33783e-93	0.705	0.281
3	Uaca	0.801343	7.46944e-93	0.577	0.121	0.764007	8.96644e-87	0.506	0.113
3	Thsd1	0.648161	5.11458e-84	0.421	0.052	0.619248	1.60307e-92	0.379	0.043
3	Ptpn14	0.735548	1.25148e-89	0.495	0.078	0.704794	4.15683e-92	0.434	0.07
3	S100a16	0.712362	3.27768e-73	0.844	0.413	0.756337	9.45648e-92	0.809	0.353
3	Scarb1	0.934981	2.86879e-91	0.621	0.154	0.781869	8.85388e-87	0.561	0.145
3	Hspa12b	0.56148	8.34477e-54	0.36	0.064	0.699219	2.18346e-90	0.412	0.061
3	Icam1	0.74079	2.96411e-67	0.644	0.218	0.859558	5.12061e-90	0.625	0.198
3	Mfng	0.718468	1.59628e-80	0.486	0.085	0.649269	1.01606e-89	0.455	0.08
3	Gimap6	0.62787	1.02218e-73	0.605	0.172	0.606348	1.72879e-89	0.577	0.162
3	Tspan9	0.801724	4.22026e-89	0.593	0.134	0.593386	4.00967e-67	0.457	0.114
3	Mecom	0.551528	4.75107e-77	0.293	0.016	0.55779	6.12558e-89	0.299	0.02
3	1810011O10Rik	0.818449	9.77415e-69	0.63	0.199	0.829495	6.30884e-89	0.612	0.176
3	Lifr	0.706187	2.83056e-63	0.667	0.266	0.777542	1.96733e-88	0.632	0.197
3	Cmtm8	0.56104	5.16248e-59	0.398	0.072	0.675185	2.4312e-88	0.472	0.09
3	Stmn1	0.875873	2.09708e-87	0.7	0.208	0.753307	9.9984e-88	0.659	0.215
3	Mast4	0.685071	2.11355e-64	0.509	0.128	0.783365	2.54634e-87	0.517	0.122
3	Nfkbia	0.8073	3.89712e-77	0.919	0.577	0.738202	1.11249e-86	0.931	0.658
3	Efna1	0.642483	1.05706e-65	0.526	0.131	0.675115	2.77358e-86	0.501	0.111
3	Gch1	0.572168	1.3416e-61	0.428	0.083	0.709046	6.14485e-86	0.408	0.063
3	Cav1	0.7102	8.72553e-72	0.707	0.246	0.813692	1.22197e-85	0.654	0.22
3	Ier3	0.990935	2.58357e-85	0.853	0.565	0.875877	1.12029e-69	0.732	0.508
3	Prex2	0.641794	1.4066e-70	0.495	0.103	0.669475	4.9259e-85	0.432	0.074
3	Gimap4	0.551217	1.12569e-79	0.507	0.113	0.637134	5.21795e-85	0.483	0.108
3	Cav2	0.654397	1.39464e-72	0.772	0.3	0.686888	6.46475e-85	0.749	0.294
3	Eln	0.887664	2.42659e-75	0.621	0.187	0.893171	7.95825e-85	0.532	0.139
3	Fam174b	0.674501	5.69597e-84	0.567	0.125	0.583377	4.54741e-79	0.457	0.105
3	Klf4	0.674588	1.69123e-69	0.935	0.628	0.75202	5.85964e-84	0.896	0.575
3	Cmip	0.791618	3.36826e-83	0.637	0.175	0.629126	1.905e-59	0.459	0.131
3	Gimap5	0.666878	1.94421e-80	0.458	0.072	0.65638	1.02042e-82	0.393	0.059
3	Ddah1	0.572151	9.05339e-51	0.407	0.094	0.770148	1.10338e-81	0.448	0.09
3	Ppp1r16b	0.562701	1.20915e-62	0.388	0.062	0.630527	5.05803e-81	0.393	0.061
3	F11r	0.635872	1.52586e-65	0.614	0.195	0.709048	9.15644e-81	0.579	0.168
3	Palmd	0.624314	2.48163e-63	0.435	0.083	0.673261	2.68256e-80	0.408	0.068
3	Tgm2	0.749221	2.72581e-71	0.651	0.215	0.759494	2.43599e-79	0.557	0.173
3	Fxyd5	0.565389	2.48091e-79	0.749	0.288	0.593766	3.09057e-67	0.714	0.307
3	Arpc3	0.585595	5.39988e-53	0.874	0.602	0.650286	3.35421e-79	0.872	0.537
3	Adcy4	0.608984	1.18158e-64	0.381	0.057	0.629293	7.64638e-79	0.383	0.06
3	Plekho1	0.795278	1.03273e-78	0.609	0.166	0.65109	5.32228e-68	0.537	0.165
3	Bcam	0.605563	1.13544e-62	0.735	0.294	0.61587	1.62582e-78	0.727	0.29
3	Insr	0.659671	1.12444e-60	0.495	0.122	0.728925	1.81663e-78	0.521	0.132
3	S100a13	0.702166	2.7833e-78	0.898	0.546	0.631536	4.51865e-67	0.832	0.472
3	Crispld1	0.578305	4.27153e-61	0.414	0.082	0.684965	5.04931e-78	0.424	0.081
3	Aqp1	1.43306	1.14877e-77	0.6	0.167	1.24787	1.45005e-77	0.619	0.225
3	Snx3	0.597244	1.01634e-59	0.87	0.582	0.646993	1.39444e-77	0.816	0.525
3	Fgd5	0.586048	2.13773e-77	0.416	0.055	0.554461	5.83196e-76	0.341	0.044
3	Efnb1	0.764413	3.728e-77	0.598	0.195	0.645084	1.13848e-59	0.503	0.171
3	Afap1l1	0.575176	6.48537e-72	0.472	0.094	0.526265	2.34421e-76	0.419	0.085
3	Mall	0.562337	2.66752e-62	0.342	0.043	0.659058	4.4945e-76	0.359	0.051
3	Itga6	0.596213	1.98351e-54	0.423	0.092	0.615732	6.54733e-76	0.408	0.074
3	Klf7	0.754413	1.02966e-75	0.821	0.436	0.639806	5.77674e-58	0.703	0.344
3	Ndufa8	0.593741	3.98535e-61	0.793	0.529	0.643845	3.06521e-75	0.787	0.475
3	Net1	0.883577	1.0469e-74	0.407	0.075	0.732718	5.39185e-67	0.332	0.059
3	Msn	0.78	3.52716e-74	0.781	0.383	0.731971	8.59187e-72	0.734	0.362
3	Myct1	0.564684	2.26598e-65	0.435	0.081	0.630412	6.97323e-74	0.39	0.067
3	Pkp4	0.654546	6.96256e-70	0.428	0.078	0.60609	9.70055e-74	0.357	0.055
3	Robo4	0.51556	7.23131e-63	0.405	0.072	0.515898	1.07335e-73	0.372	0.063
3	Sptbn1	0.668393	1.86454e-73	0.919	0.665	0.631688	6.1272e-71	0.862	0.569
3	Lrrc8c	0.671054	3.73208e-71	0.551	0.135	0.589751	1.87199e-73	0.488	0.121
3	Gata2	0.593509	8.33997e-53	0.43	0.099	0.626963	1.88195e-72	0.448	0.1
3	Foxo1	0.689148	1.93535e-72	0.567	0.145	0.563596	8.11139e-66	0.439	0.106
3	Sema7a	0.596598	1.5321e-68	0.419	0.068	0.598947	2.49182e-72	0.372	0.061
3	Apold1	1.04144	1.06648e-70	0.698	0.27	0.822523	2.1473e-54	0.557	0.222
3	Nos3	0.516724	1.56259e-64	0.377	0.056	0.556094	1.85641e-70	0.359	0.057
3	Rnd1	0.649533	5.29783e-58	0.367	0.064	0.710443	2.63044e-69	0.364	0.063
3	Lmcd1	0.572501	2.80467e-46	0.493	0.152	0.683579	2.93348e-69	0.523	0.151
3	Adgrg1	0.582369	3.08229e-69	0.419	0.067	0.54452	3.52468e-63	0.341	0.058
3	Gm5127	0.588237	3.91977e-55	0.316	0.045	0.592421	4.0858e-69	0.297	0.034
3	Myl12b	0.532955	4.16505e-43	0.844	0.611	0.59088	2.27646e-68	0.876	0.571
3	Trim47	0.679401	4.60922e-62	0.647	0.241	0.640943	2.64337e-68	0.623	0.235
3	Tmsb10	0.535595	1.24828e-43	0.94	0.727	0.6292	4.30758e-68	0.954	0.738
3	Grap	0.533223	2.34102e-58	0.43	0.091	0.58957	1.42393e-67	0.413	0.088
3	Mal	0.842311	2.31981e-67	0.423	0.074	0.800084	2.25929e-58	0.339	0.064
3	Gngt2	0.571071	1.67372e-55	0.535	0.16	0.614302	3.53082e-67	0.525	0.156
3	Sptlc2	0.507009	1.72669e-44	0.477	0.145	0.580157	4.30025e-67	0.468	0.12
3	Ptprg	0.661193	4.44409e-67	0.493	0.109	0.528348	1.56081e-63	0.404	0.089
3	Hbegf	0.801899	7.55326e-67	0.742	0.311	0.723973	5.56137e-53	0.643	0.294
3	Rapgef3	0.518772	5.05895e-53	0.435	0.101	0.533852	2.43684e-66	0.357	0.062
3	Cbfa2t3	0.682816	1.5135e-65	0.523	0.134	0.539588	4.02522e-53	0.401	0.104
3	Plk2	0.773915	1.91064e-65	0.749	0.304	0.618432	2.19561e-59	0.647	0.269
3	Sh3glb1	0.592764	7.50174e-52	0.802	0.459	0.635007	2.65331e-65	0.756	0.41
3	Mndal	0.642231	2.97132e-64	0.479	0.105	0.647614	3.09352e-65	0.461	0.122
3	Baiap2	0.531634	4.33446e-50	0.495	0.156	0.602661	1.26014e-63	0.448	0.114
3	Klhl5	0.626584	1.62744e-60	0.453	0.099	0.56186	5.55237e-63	0.406	0.09
3	Slfn5	0.703476	1.03316e-62	0.547	0.155	0.673424	3.56491e-62	0.512	0.163
3	Clic4	0.656152	1.98552e-52	0.756	0.44	0.684806	2.06392e-62	0.719	0.379
3	Parvb	0.599374	1.07587e-61	0.463	0.1	0.545411	2.07733e-60	0.39	0.086
3	Gas6	0.687148	1.49552e-53	0.767	0.409	0.6878	2.1092e-61	0.685	0.319
3	Sh3bgrl3	0.557414	7.35794e-52	0.858	0.523	0.559754	1.13827e-60	0.814	0.455
3	Rapgef4	0.57097	1.01469e-46	0.516	0.167	0.579925	1.25735e-60	0.485	0.141
3	Tinagl1	0.629067	1.47543e-60	0.765	0.334	0.551243	1.57814e-51	0.674	0.319
3	Dab2ip	0.66635	1.68081e-57	0.537	0.176	0.598122	1.881e-60	0.501	0.159
3	Id1	0.673377	2.92555e-60	0.949	0.648	0.529081	4.4459e-48	0.931	0.679
3	Ptpru	0.626984	1.43084e-59	0.44	0.091	0.535593	9.22479e-59	0.348	0.07
3	Yes1	0.599375	3.31741e-47	0.458	0.134	0.538775	2.64919e-59	0.412	0.104
3	Gja1	0.653554	2.66679e-46	0.502	0.171	0.683806	4.98882e-59	0.477	0.141
3	Cx3cl1	0.635582	9.95647e-57	0.426	0.091	0.61902	7.09933e-58	0.421	0.107
3	Ets1	0.606799	1.41436e-50	0.628	0.242	0.608454	7.92002e-58	0.639	0.27
3	Irx3	0.569173	2.31658e-54	0.563	0.183	0.618511	8.81955e-58	0.534	0.19
3	Bmpr2	0.717938	1.86935e-57	0.651	0.288	0.622399	1.38122e-55	0.574	0.223
3	4931406P16Rik	0.637471	3.11583e-57	0.609	0.213	0.536388	6.61382e-45	0.499	0.187
3	Jup	0.600575	7.87793e-45	0.602	0.237	0.570896	4.879e-57	0.55	0.197
3	Tpst2	0.596195	8.25828e-56	0.647	0.238	0.58182	2.62363e-52	0.572	0.224
3	Vamp5	0.629489	9.52859e-47	0.658	0.292	0.597707	3.70475e-55	0.617	0.252
3	Zmiz1	0.635935	3.58736e-53	0.586	0.225	0.527912	1.93879e-47	0.485	0.176
3	Cpd	0.562699	2.47886e-52	0.505	0.145	0.508685	9.50568e-53	0.412	0.111
3	Mllt4	0.502823	5.73398e-48	0.465	0.131	0.515079	2.0451e-52	0.397	0.107
3	BC028528	0.664001	2.85486e-52	0.626	0.238	0.584364	2.24518e-48	0.585	0.246
3	Ninj1	0.576469	5.9205e-51	0.551	0.181	0.508198	2.18084e-48	0.488	0.172
3	Anp32a	0.509144	7.40409e-40	0.835	0.613	0.54279	4.25466e-50	0.818	0.548
3	Lpar6	0.634062	1.00156e-49	0.491	0.149	0.605847	1.45215e-45	0.401	0.126
3	Stc1	0.64304	1.29871e-47	0.358	0.071	0.67849	6.15715e-49	0.359	0.088
3	Socs3	0.737926	6.48952e-49	0.8	0.557	0.559173	6.03966e-28	0.645	0.503
3	Luzp1	0.603179	2.06836e-47	0.698	0.343	0.516193	1.0689e-36	0.594	0.307
3	Tnfaip1	0.5377	3.27092e-35	0.584	0.26	0.522888	1.61935e-45	0.552	0.224
3	Plscr1	0.603864	1.18367e-39	0.447	0.141	0.511628	1.93847e-45	0.406	0.123
3	Gm12216	0.799545	8.26606e-45	0.677	0.342	0.700654	7.25998e-36	0.576	0.31
3	Cdkn1a	0.667228	3.26879e-42	0.805	0.493	0.512849	1.66191e-33	0.761	0.496
3	Dlc1	0.616668	4.97792e-42	0.679	0.357	0.503664	1.73051e-32	0.572	0.289
3	Mcl1	0.597433	1.29791e-40	0.653	0.332	0.506243	1.946e-33	0.528	0.254
3	Ptn	0.735583	5.51449e-20	0.428	0.295	0.948465	1.38983e-40	0.412	0.261
3	Smco4	0.590335	7.84073e-38	0.547	0.244	0.537606	1.19846e-38	0.505	0.214
3	Cdc42ep3	0.560549	1.0803e-36	0.556	0.234	0.591804	3.38593e-38	0.51	0.223
4	Stmn2	2.4142	1.76103e-81	0.873	0.038	2.12273	9.43814e-78	0.847	0.037
4	Ly6c1	2.52595	1.2367e-76	0.968	0.156	2.17104	1.12983e-67	0.972	0.166
4	Sox17	2.07154	1.01171e-65	0.921	0.088	2.02103	1.68659e-66	0.917	0.098
4	Gkn3	1.40389	1.15509e-28	0.365	0.003	2.35032	3.92828e-66	0.611	0.009
4	Fbln2	1.69723	1.33285e-54	0.841	0.078	1.7063	7.26319e-63	0.819	0.087
4	Ly6a	1.89519	9.56887e-50	1	0.256	1.85032	6.04856e-60	1	0.3
4	Cldn5	2.28207	2.07992e-54	1	0.241	1.97727	9.68685e-52	0.944	0.272
4	Bmx	1.40304	8.35468e-54	0.619	0.009	1.51344	6.66691e-48	0.611	0.021
4	Pecam1	1.60763	1.82774e-48	0.952	0.182	1.4498	1.33235e-34	0.819	0.188
4	Sema3g	1.47301	2.52521e-47	0.714	0.046	1.19839	2.10633e-40	0.625	0.039
4	Klf2	1.2806	1.21436e-41	0.984	0.74	1.2338	7.73927e-47	1	0.76
4	Ptprr	1.28057	1.13925e-40	0.683	0.031	1.55705	3.43113e-45	0.694	0.043
4	Cmip	1.39531	1.33876e-43	0.873	0.218	1.11918	4.7288e-25	0.681	0.167
4	Nebl	1.46418	1.54067e-43	0.778	0.092	1.45261	8.04281e-39	0.653	0.078
4	Ly6e	1.36876	5.88308e-32	1	0.424	1.4399	8.23711e-43	1	0.446
4	Eps8l2	1.10651	1.79032e-42	0.587	0.024	0.939376	1.07213e-34	0.472	0.014
4	Ptprb	1.5922	3.31285e-38	0.952	0.198	1.36204	4.96585e-26	0.833	0.215
4	Plek2	0.792221	4.22387e-37	0.397	0.002	0.62243	8.65385e-26	0.278	0.002
4	Palmd	1.24443	6.83794e-36	0.778	0.113	0.953414	3.31865e-13	0.5	0.108
4	Vegfc	0.833512	8.48798e-20	0.492	0.046	1.22638	1.67912e-35	0.569	0.041
4	Adam15	1.34104	2.80025e-35	0.873	0.274	1.09029	1.14129e-21	0.778	0.258
4	Edn1	1.66111	6.34861e-18	0.492	0.068	1.93365	3.98922e-34	0.639	0.066
4	Slc9a3r2	1.34602	3.09229e-33	0.952	0.372	1.23451	8.7178e-33	0.972	0.395
4	Icam2	1.46103	8.97241e-33	0.905	0.209	1.3247	2.74077e-32	0.903	0.219
4	Srgn	1.35931	2.02932e-32	1	0.298	1.05712	7.36605e-28	0.972	0.313
4	S1pr1	1.02469	1.62982e-18	0.603	0.151	1.26734	7.06653e-32	0.75	0.158
4	Tm4sf1	1.26835	1.22925e-31	1	0.656	1.1714	6.53957e-26	0.972	0.661
4	Tspo	0.895982	2.7422e-23	0.905	0.721	0.956221	2.31422e-31	0.917	0.667
4	H2-D1	1.01282	4.21032e-31	1	0.724	0.844734	3.27424e-25	1	0.742
4	Cthrc1	0.979525	1.04998e-15	0.587	0.098	1.29806	4.38787e-31	0.75	0.111
4	Egfl7	0.990136	5.7228e-31	0.984	0.265	0.671464	2.12548e-23	0.889	0.292
4	Podxl	1.16862	1.14465e-29	0.889	0.187	0.885534	1.93844e-12	0.653	0.179
4	Azin1	1.05803	1.4222e-18	0.571	0.196	1.18363	2.12413e-29	0.694	0.174
4	Actg1	0.948562	2.19713e-29	1	0.949	0.959278	3.88786e-26	1	0.915
4	Glul	1.22304	3.60301e-25	0.889	0.654	1.27278	1.29405e-27	0.889	0.6
4	Vim	1.12923	3.47096e-27	0.984	0.787	0.912736	6.7113e-23	0.986	0.728
4	Atox1	0.923605	4.49702e-27	1	0.725	0.727077	3.91369e-12	0.917	0.704
4	Ecscr	1.22875	3.10007e-26	0.873	0.203	1.26648	5.15734e-27	0.833	0.213
4	Eogt	1.00356	1.44776e-26	0.635	0.077	0.609934	1.33757e-06	0.389	0.085
4	Mast4	1.15151	3.46581e-26	0.683	0.164	1.14483	3.86697e-23	0.681	0.168
4	Plscr1	1.19083	4.87851e-21	0.651	0.169	1.14648	4.33195e-26	0.722	0.152
4	Eln	1.45312	7.74842e-26	0.714	0.23	1.36565	3.21888e-20	0.597	0.186
4	Flt1	0.64036	8.87699e-26	0.889	0.247	0.704996	9.08946e-19	0.819	0.261
4	Cytl1	2.55403	2.16886e-23	0.381	0.022	2.28621	1.56744e-25	0.431	0.029
4	Fxyd5	1.2977	1.37431e-23	0.905	0.332	1.14188	2.10925e-25	0.917	0.354
4	Ltbp4	1.10197	1.95652e-17	0.698	0.253	1.179	3.21321e-25	0.736	0.201
4	Id1	1.08575	7.43779e-25	1	0.678	0.889044	1.27078e-15	0.986	0.71
4	S100a16	1.07058	9.16377e-25	0.921	0.456	0.906733	2.00609e-14	0.819	0.409
4	Sgms1	1.14399	3.69627e-24	0.698	0.151	0.926607	7.25245e-12	0.542	0.152
4	Rab11a	0.96311	8.87497e-24	0.937	0.492	0.753087	1.32175e-10	0.833	0.464
4	Fbln5	1.09612	9.1387e-16	0.73	0.253	1.27565	1.76679e-23	0.611	0.177
4	Sdpr	1.31074	2.12481e-23	0.873	0.244	1.14226	1.14662e-17	0.792	0.256
4	Heg1	1.08812	4.51968e-17	0.778	0.239	1.15466	2.32047e-23	0.736	0.221
4	Slc2a1	1.73689	8.47873e-23	0.794	0.263	1.31824	7.69242e-10	0.625	0.276
4	Crip2	0.920051	1.16967e-22	1	0.692	0.833668	1.61322e-22	0.986	0.699
4	Lsr	1.03228	1.2173e-22	0.508	0.052	0.818261	4.8772e-15	0.431	0.052
4	Mecom	0.954563	5.32956e-20	0.476	0.041	0.967102	1.52129e-22	0.5	0.051
4	Slc6a6	1.24236	2.13537e-22	0.889	0.475	1.16006	2.4377e-22	0.903	0.456
4	Adgrf5	1.16449	7.42194e-22	0.778	0.172	1.05357	4.6643e-18	0.708	0.178
4	Rfk	1.02084	7.80854e-22	0.683	0.216	1.01676	3.62259e-19	0.681	0.19
4	Anxa3	1.08162	2.4431e-21	0.905	0.381	0.826992	5.35903e-12	0.833	0.396
4	Rasip1	0.994332	2.85683e-21	0.841	0.198	0.920427	2.83254e-17	0.75	0.198
4	Ssu2	0.971831	5.33527e-19	0.254	0.008	0.89634	4.22166e-21	0.278	0.008
4	Tspan13	0.643499	2.70389e-09	0.73	0.267	0.568101	5.95522e-21	0.861	0.293
4	Bcam	0.990548	6.56401e-21	0.921	0.336	0.796207	1.68169e-10	0.792	0.343
4	Uaca	1.0122	2.87295e-20	0.73	0.165	1.03881	2.86451e-20	0.681	0.158
4	Aif1l	0.620662	3.96675e-20	0.381	0.014	0.624869	1.90816e-12	0.278	0.017
4	Clec14a	0.723596	5.11328e-20	0.841	0.233	0.732542	2.85845e-15	0.764	0.243
4	Hyal2	1.10801	5.47269e-20	0.746	0.204	0.645724	0.000216638	0.5	0.187
4	Epas1	0.668263	7.51228e-09	0.873	0.605	0.905994	6.70568e-20	0.903	0.538
4	Cdh5	0.958972	1.49061e-19	0.81	0.201	0.968638	2.0328e-17	0.75	0.201
4	Card19	0.943658	3.21533e-19	0.762	0.277	0.824556	1.42785e-12	0.681	0.276
4	Mmrn2	1.0359	2.06781e-18	0.841	0.235	1.05189	5.28674e-19	0.806	0.25
4	Acvrl1	0.993473	1.12658e-18	0.889	0.328	0.943487	3.70266e-17	0.833	0.318
4	Lmcd1	0.808013	6.2873e-12	0.667	0.184	1.05444	1.51979e-18	0.722	0.193
4	Mal	1.62686	1.70726e-18	0.603	0.106	1.07541	3.02196e-09	0.458	0.096
4	Gata2	0.860499	1.23599e-12	0.603	0.13	0.889579	1.89248e-18	0.667	0.139
4	Pcsk5	0.804582	1.90648e-18	0.397	0.025	0.646209	2.33656e-16	0.347	0.022
4	Pi16	1.62692	2.78159e-18	0.492	0.05	1.01177	4.35741e-07	0.278	0.035
4	Esam	0.755441	5.47459e-18	0.952	0.376	0.700439	4.69151e-16	0.931	0.4
4	Elovl7	0.644045	2.3326e-05	0.476	0.13	0.953217	8.67753e-18	0.611	0.113
4	Klf4	0.936109	2.21922e-15	0.968	0.659	0.908776	9.28603e-18	0.972	0.613
4	Ywhah	0.544181	0.000683686	0.841	0.563	0.834686	4.17152e-17	0.847	0.546
4	Ramp2	0.738468	2.35999e-16	1	0.661	0.507227	0.000104955	0.861	0.627
4	Nos3	0.932568	2.86423e-16	0.524	0.087	0.812046	3.21639e-14	0.5	0.092
4	Msx1	0.789296	6.21311e-16	0.508	0.062	0.544815	3.13021e-05	0.347	0.075
4	Cyyr1	0.702309	6.88057e-16	0.73	0.189	0.645156	1.53002e-06	0.569	0.2
4	S100a13	0.777038	1.10132e-15	0.984	0.581	0.748488	1.15417e-09	0.847	0.516
4	Calm1	0.685667	1.12252e-15	0.984	0.945	0.546971	6.53133e-12	1	0.944
4	Foxp1	0.94777	1.65662e-15	0.857	0.481	0.655354	1.73818e-07	0.792	0.43
4	Mall	1.01454	2.60912e-15	0.46	0.072	1.01007	1.6836e-15	0.5	0.086
4	Ifitm3	0.698531	1.70673e-15	1	0.834	0.574054	1.69696e-11	0.986	0.849
4	Tinagl1	0.881055	2.43596e-15	0.905	0.376	0.816024	3.3641e-10	0.778	0.361
4	Aqp1	1.33852	3.76321e-15	0.762	0.209	0.732942	4.76947e-15	0.792	0.271
4	Sh3bgrl3	0.82706	5.10634e-15	0.937	0.556	0.751429	6.82232e-12	0.903	0.498
4	Cd9	0.655437	5.98592e-15	0.984	0.848	0.553578	1.96258e-07	0.972	0.826
4	Gltp	0.825885	1.10105e-14	0.762	0.25	0.734464	1.76299e-09	0.653	0.241
4	H2-K1	0.754167	1.12954e-09	0.857	0.513	0.759778	1.13858e-14	0.944	0.544
4	Adgrl4	0.681907	1.20923e-14	0.651	0.145	0.621161	1.03279e-07	0.528	0.156
4	Gprc5a	0.736385	1.43277e-14	0.302	0.023	0.616476	1.82696e-10	0.264	0.021
4	Gja4	1.04201	1.43302e-14	0.778	0.231	0.788137	4.29298e-09	0.653	0.22
4	Entpd1	0.879217	1.64835e-14	0.571	0.107	0.790906	4.21079e-12	0.556	0.124
4	Emp2	0.936447	2.35459e-14	0.873	0.368	0.574526	8.57674e-07	0.736	0.343
4	Abcb1a	0.85908	2.38944e-14	0.603	0.117	0.56262	1.34242e-05	0.458	0.133
4	Pqlc1	0.838507	3.17176e-14	0.698	0.202	0.729575	8.56051e-09	0.514	0.154
4	Orai1	0.544282	0.000222797	0.54	0.189	0.868752	3.61647e-14	0.583	0.16
4	Cd34	0.74601	6.40657e-14	0.873	0.323	0.701461	4.84554e-14	0.833	0.328
4	Vwf	1.15452	4.94795e-14	0.556	0.096	0.805117	8.00741e-14	0.514	0.097
4	Ace	0.782404	2.45553e-13	0.444	0.054	0.84517	6.40159e-14	0.403	0.048
4	Vcam1	0.94069	5.24124e-08	0.333	0.134	1.40099	6.91705e-14	0.403	0.129
4	Lims2	0.882147	7.88976e-14	0.778	0.228	0.711266	1.82629e-08	0.653	0.225
4	Ehd4	1.0509	1.00721e-13	0.873	0.368	0.936439	8.36221e-14	0.819	0.349
4	Arhgap31	0.88102	3.26864e-13	0.825	0.319	0.642886	5.79587e-08	0.764	0.333
4	Aplp2	0.510204	0.000247997	0.873	0.704	0.689452	7.1826e-13	0.917	0.685
4	Tm6sf1	0.862033	7.5622e-13	0.603	0.128	0.647716	1.66062e-06	0.5	0.145
4	Emp1	0.976288	1.67058e-12	0.873	0.441	0.977687	1.05934e-12	0.792	0.341
4	Cav1	0.847896	1.11491e-12	0.794	0.292	0.841162	1.17912e-09	0.694	0.273
4	Pltp	0.783341	6.24756e-12	0.889	0.409	0.57434	1.28742e-12	0.875	0.385
4	Clic1	0.76662	1.30383e-12	0.937	0.591	0.740451	1.63723e-11	0.889	0.563
4	Msn	0.586559	4.91328e-06	0.81	0.423	0.717392	1.43901e-12	0.847	0.406
4	Hspa12b	0.819567	2.01501e-12	0.508	0.091	0.635222	1.92051e-05	0.403	0.105
4	Ssfa2	0.74033	2.43126e-12	0.508	0.095	0.70421	6.23772e-08	0.375	0.088
4	Jam2	0.718082	3.17251e-12	0.524	0.093	0.567205	3.12136e-05	0.389	0.095
4	Sox13	0.685577	3.93928e-12	0.476	0.08	0.597131	5.92575e-08	0.333	0.054
4	N4bp3	0.628447	4.03124e-12	0.381	0.036	0.593091	4.21566e-09	0.347	0.05
4	Fam181b	0.613621	3.43226e-06	0.333	0.052	0.612067	6.50114e-12	0.389	0.048
4	Mgp	0.557688	1.85755e-08	1	0.79	0.60229	7.69479e-12	0.972	0.751
4	9430020K01Rik	0.830401	8.09374e-12	0.476	0.146	0.71861	1.60485e-09	0.486	0.12
4	Cd2ap	0.829931	9.92897e-12	0.635	0.215	0.727357	2.39873e-07	0.528	0.196
4	F11r	0.768253	2.75423e-11	0.73	0.236	0.804012	1.35149e-10	0.653	0.217
4	Tagln2	0.725765	1.70695e-09	0.921	0.574	0.708578	2.97747e-11	0.917	0.482
4	Myct1	0.66164	3.06774e-11	0.556	0.116	0.606496	8.63166e-05	0.403	0.107
4	Kank3	0.671215	9.66724e-06	0.603	0.211	0.670594	4.40233e-11	0.694	0.228
4	Kctd10	0.738922	6.83839e-09	0.714	0.316	0.817416	7.88049e-11	0.639	0.282
4	Paqr5	0.820803	1.00338e-10	0.333	0.034	0.635845	3.92703e-08	0.278	0.03
4	Mob2	0.813703	1.01278e-10	0.714	0.255	0.56895	0.00794443	0.542	0.245
4	Cd93	0.870679	1.18291e-10	0.667	0.211	0.720829	2.78173e-05	0.5	0.199
4	Prex2	0.723741	5.64054e-07	0.524	0.143	0.880752	1.33333e-10	0.472	0.117
4	Fas	0.84632	1.90372e-10	0.651	0.199	0.649218	1.92827e-08	0.625	0.205
4	Cracr2b	0.826647	2.17071e-10	0.619	0.193	0.551277	0.00387648	0.486	0.188
4	S100a10	0.826367	2.71182e-10	0.905	0.509	0.704795	3.86509e-06	0.778	0.415
4	Clic4	0.709879	8.07566e-08	0.794	0.471	0.776862	3.44771e-10	0.764	0.421
4	Arpc2	0.572851	4.16938e-10	0.889	0.729	0.515074	1.65915e-05	0.931	0.706
4	Ptrf	0.62764	4.84617e-09	0.952	0.534	0.600464	6.01972e-10	0.889	0.537
4	Lmo7	0.629115	0.00033853	0.46	0.138	0.787449	6.12167e-10	0.486	0.12
4	Afap1l1	0.692238	7.35087e-10	0.556	0.131	0.649483	3.84487e-06	0.458	0.126
4	Lima1	0.75247	7.59672e-10	0.73	0.265	0.616283	0.00014125	0.569	0.229
4	Pls3	0.601571	0.000280709	0.651	0.378	0.76139	1.22053e-09	0.75	0.377
4	Tmem88	0.693231	0.000117665	0.524	0.17	0.606348	1.52348e-09	0.611	0.188
4	Cav2	0.717041	2.1526e-09	0.825	0.348	0.743198	7.26578e-08	0.75	0.35
4	Ass1	0.673498	5.1776e-09	0.381	0.057	0.568236	1.9628e-06	0.347	0.064
4	Parvb	0.663363	5.77912e-09	0.556	0.136	0.539403	7.43132e-06	0.417	0.123
4	Arl2bp	0.668625	5.93592e-09	0.794	0.331	0.622855	0.000156399	0.625	0.335
4	Hspb1	0.556619	1.08407e-08	0.952	0.574	0.507201	0.018931	0.778	0.483
4	Cdk19	0.664386	1.19867e-08	0.365	0.062	0.639819	6.69867e-08	0.319	0.05
4	Ehd2	0.717335	1.85097e-08	0.73	0.335	0.630501	5.13891e-06	0.667	0.305
4	Dll4	0.681719	1.96081e-08	0.429	0.077	0.663841	2.69046e-05	0.347	0.077
4	Pdgfb	0.650368	1.98378e-08	0.413	0.08	0.639121	2.04046e-06	0.347	0.077
4	Arl6ip5	0.585389	4.27442e-07	0.873	0.482	0.609797	3.08806e-08	0.806	0.456
4	Grrp1	0.612481	3.17218e-08	0.54	0.151	0.762456	6.56894e-08	0.542	0.158
4	Tmod3	0.640888	1.80857e-05	0.603	0.264	0.757438	3.50912e-08	0.611	0.271
4	Mapk3	0.697587	3.74588e-08	0.746	0.434	0.676503	8.06382e-08	0.736	0.405
4	Tek	0.73444	1.84311e-07	0.54	0.146	0.719207	4.72817e-08	0.514	0.137
4	Tgm2	0.734482	6.80166e-08	0.698	0.259	0.504808	0.103892	0.486	0.222
4	Plscr2	0.684856	6.22155e-05	0.349	0.079	0.702184	7.86635e-08	0.375	0.069
4	Thbd	0.780222	9.68837e-08	0.651	0.226	0.565065	0.00011613	0.542	0.2
4	Fgd5	0.631037	9.81123e-08	0.444	0.092	0.570479	6.5317e-05	0.347	0.08
4	Kif5b	0.652442	1.82971e-07	0.825	0.51	0.609261	1.30621e-06	0.75	0.498
4	Abcg2	0.657488	0.00542342	0.619	0.315	0.58482	1.83153e-07	0.764	0.337
4	Cbfa2t3	0.566417	2.00495e-07	0.556	0.173	0.567532	3.83342e-05	0.458	0.14
4	Crispld1	0.63636	3.76868e-07	0.476	0.115	0.643816	2.39262e-07	0.472	0.123
4	Ccnd2	0.685993	3.12721e-07	0.905	0.586	0.508592	0.0024745	0.806	0.574
4	Hprt	0.586827	0.000144969	0.714	0.424	0.6439	3.9976e-07	0.736	0.442
4	Grasp	0.521557	0.0092189	0.524	0.205	0.736367	5.07092e-07	0.569	0.208
4	Gimap5	0.597325	8.53665e-07	0.476	0.111	0.506789	0.0519588	0.333	0.101
4	Gatsl3	0.560006	1.13014e-06	0.429	0.091	0.64427	1.61085e-06	0.389	0.087
4	Tmem252	0.873912	1.30528e-05	0.397	0.083	1.01164	1.15901e-06	0.444	0.117
4	Tubb2a	0.598116	0.000194984	0.746	0.435	0.675657	1.40158e-06	0.778	0.433
4	Htra1	0.56716	0.0343708	0.444	0.162	0.798211	1.69625e-06	0.431	0.135
4	Tpd52	0.662324	1.9373e-06	0.524	0.163	0.684612	2.72142e-05	0.472	0.161
4	Emp3	0.660354	2.35718e-06	0.778	0.59	0.514427	0.910828	0.694	0.528
4	Gas6	0.705193	6.83707e-06	0.794	0.445	0.651529	3.01274e-06	0.75	0.363
4	She	0.540218	2.58946e-05	0.365	0.072	0.545183	3.08462e-06	0.361	0.075
4	Gpx1	0.608823	0.000170668	0.825	0.671	0.656978	3.23874e-06	0.861	0.624
4	Efna1	0.690857	0.000194581	0.492	0.172	0.707118	3.50939e-06	0.5	0.159
4	P4ha2	0.611147	2.47817e-05	0.381	0.099	0.528407	4.80909e-06	0.403	0.095
4	Gch1	0.598203	5.20698e-06	0.46	0.118	0.524595	1.02945e-05	0.417	0.106
4	Gimap1	0.64655	5.35123e-06	0.508	0.144	0.579191	0.000320609	0.458	0.153
4	Ctnnb1	0.616093	9.28158e-06	0.81	0.525	0.622705	5.54463e-06	0.764	0.466
4	Slc50a1	0.65964	5.9625e-06	0.683	0.355	0.574865	0.00356555	0.583	0.326
4	Clec2d	0.553635	0.00808208	0.381	0.116	0.651962	6.59597e-06	0.389	0.099
4	Ldb2	0.6687	7.95359e-06	0.635	0.264	0.702443	1.21921e-05	0.569	0.23
4	Plcb1	0.518598	0.000169971	0.333	0.067	0.629499	1.00141e-05	0.306	0.065
4	Trim47	0.649298	6.59121e-05	0.651	0.283	0.643848	1.27094e-05	0.639	0.283
4	Tpm4	0.563074	0.000215456	0.841	0.538	0.587618	1.33082e-05	0.875	0.568
4	Ninj1	0.640109	1.69363e-05	0.524	0.22	0.607537	0.00064461	0.5	0.211
4	Fbxo7	0.609923	2.12692e-05	0.429	0.113	0.552359	0.000159862	0.389	0.102
4	Cdkn1a	0.747056	2.27565e-05	0.825	0.524	0.62481	0.00601637	0.806	0.528
4	Smco4	0.582243	0.0213615	0.571	0.275	0.621432	2.78559e-05	0.569	0.248
4	Arhgef15	0.523578	3.41173e-05	0.46	0.121	0.51387	0.017078	0.347	0.117
4	Ctbp2	0.582682	3.67672e-05	0.571	0.213	0.545707	4.65782e-05	0.5	0.163
4	Fli1	0.517289	0.00023831	0.46	0.142	0.627372	3.8064e-05	0.514	0.174
4	Luzp1	0.553998	0.000169922	0.762	0.379	0.516017	0.0113428	0.653	0.342
4	Lbr	0.533953	0.000257561	0.429	0.122	0.543884	0.00156145	0.389	0.127
4	Nck1	0.526848	0.0120012	0.571	0.251	0.596917	0.000359507	0.514	0.239
4	Mpzl1	0.562094	0.000725385	0.619	0.262	0.594583	0.00126248	0.583	0.263
4	Map7d1	0.52788	0.00464624	0.587	0.253	0.549299	0.000991874	0.583	0.259
4	Dst	0.527106	0.00426775	0.492	0.184	0.531753	0.00156291	0.431	0.141
4	Lysmd2	0.507584	0.0397974	0.635	0.321	0.542988	0.00189935	0.611	0.283
4	Nfkbia	0.527739	0.00958981	0.873	0.613	0.538514	0.0039223	0.903	0.692
4	Bcl2l1	0.550136	0.00817926	0.524	0.221	0.568792	0.0323281	0.444	0.195
4	Notch1	0.56192	0.0130976	0.524	0.224	0.555182	0.00968368	0.444	0.169
4	Apold1	0.737887	0.0362741	0.603	0.315	0.616486	0.186662	0.542	0.264
5	Lum	1.59557	0	0.983	0.236	1.75836	0	0.981	0.21
5	Cygb	1.53113	0	0.981	0.311	1.55766	0	0.944	0.265
5	Igfbp4	1.5066	0	1	0.72	1.31603	6.08174e-272	0.964	0.64
5	Serpine2	1.46154	0	0.999	0.506	1.68824	0	1	0.477
5	Igfbp5	1.14843	1.64877e-269	0.981	0.535	1.39439	0	0.995	0.505
5	Cxcl12	1.22239	2.90652e-300	0.981	0.531	1.11271	8.21976e-250	0.965	0.527
5	Gpc3	1.3282	1.66578e-297	0.949	0.413	1.2554	2.43232e-242	0.902	0.362
5	Gsn	0.90089	1.93532e-251	0.973	0.512	1.31316	2.80833e-296	0.969	0.494
5	Serpinf1	0.984713	5.8756e-289	0.842	0.181	1.11518	4.6099e-286	0.796	0.148
5	Mdk	1.18922	5.35619e-287	0.938	0.42	1.17328	9.20817e-271	0.925	0.388
5	Edn3	0.982868	7.05392e-271	0.966	0.381	0.94295	6.27179e-262	0.95	0.357
5	Pgf	1.2676	1.50686e-224	0.858	0.295	1.3623	4.36529e-245	0.858	0.278
5	Alpl	1.23919	1.88656e-241	0.719	0.138	1.25276	2.06668e-208	0.632	0.12
5	Cdh11	1.17427	5.94809e-238	0.758	0.165	1.16492	3.39166e-226	0.692	0.123
5	Rarres2	0.917601	6.0082e-229	0.975	0.501	0.957841	4.82282e-209	0.943	0.466
5	Tsc22d1	1.03639	5.55764e-219	0.989	0.743	0.676018	9.25199e-107	0.975	0.742
5	Smoc1	1.09762	3.24797e-214	0.702	0.147	1.17972	4.35311e-215	0.604	0.087
5	Cpxm1	1.09282	1.23448e-180	0.57	0.089	1.1966	1.86509e-206	0.567	0.072
5	Pcolce	0.832213	3.7212e-160	0.889	0.45	0.993178	1.4036e-203	0.905	0.395
5	Hs3st3a1	1.12522	2.0295e-202	0.583	0.092	1.11165	1.10079e-193	0.549	0.072
5	Gstm1	0.883524	4.43347e-196	0.942	0.612	0.860065	2.36913e-159	0.899	0.554
5	Cd302	0.961911	9.61536e-196	0.821	0.302	0.98805	9.3876e-172	0.771	0.292
5	Col1a1	0.670517	2.04769e-193	0.774	0.237	0.970574	4.79015e-163	0.696	0.189
5	Fam150b	0.938739	9.63085e-112	0.517	0.135	1.20785	7.83488e-190	0.619	0.117
5	Pitx2	0.949704	6.9812e-185	0.875	0.37	0.911053	2.12398e-157	0.843	0.367
5	Tmem37	0.992616	1.793e-183	0.731	0.253	1.0316	2.80585e-165	0.589	0.15
5	Ctsl	0.659031	1.28371e-179	0.994	0.866	0.632916	6.20409e-141	0.982	0.824
5	Gnas	0.558496	4.26698e-179	1	0.981	0.544892	5.25763e-151	0.998	0.964
5	Mfap4	1.01038	3.82087e-178	0.546	0.079	0.884029	6.59792e-123	0.404	0.058
5	Fbln1	0.984955	4.33955e-177	0.651	0.138	1.00797	1.58685e-153	0.566	0.11
5	Cdkn1c	0.98247	3.33433e-150	0.8	0.386	1.10134	6.97211e-176	0.824	0.374
5	Zbtb20	0.753657	7.3051e-173	0.976	0.795	0.62177	3.43191e-101	0.915	0.708
5	Ecm1	1.04873	1.19756e-168	0.791	0.391	0.862257	3.54052e-104	0.684	0.348
5	Kctd12	1.003	6.33892e-164	0.693	0.254	0.711662	4.42823e-76	0.477	0.196
5	Col1a2	0.680963	3.01401e-152	0.835	0.351	0.875091	7.05904e-163	0.774	0.269
5	Il11ra1	0.751208	8.44317e-123	0.75	0.415	0.931712	8.4256e-163	0.747	0.33
5	Crym	0.988769	1.89178e-158	0.461	0.052	0.87769	2.01655e-116	0.379	0.05
5	Oat	0.803424	1.06005e-145	0.863	0.578	0.866915	9.71955e-158	0.859	0.532
5	Mgp	0.557912	1.64653e-151	0.983	0.736	0.712199	1.90869e-139	0.973	0.696
5	Kazald1	0.96099	1.19603e-134	0.575	0.149	1.0445	2.02748e-151	0.585	0.133
5	Lsamp	0.857613	1.99318e-132	0.677	0.228	0.932035	9.73821e-149	0.715	0.244
5	Akap12	0.751985	3.93745e-105	0.741	0.374	1.00488	1.35608e-148	0.741	0.316
5	Mfap2	0.776872	9.89156e-109	0.632	0.232	0.924883	1.83129e-146	0.692	0.238
5	6330403K07Rik	0.733101	9.59276e-108	0.37	0.052	0.892045	2.56292e-140	0.41	0.047
5	Crispld2	0.61304	2.27496e-130	0.533	0.133	0.800482	1.35198e-137	0.522	0.11
5	Mmp2	0.814189	1.64917e-134	0.519	0.104	0.803217	2.74212e-120	0.461	0.088
5	Angpt1	0.966078	4.82328e-130	0.557	0.149	0.962647	5.98334e-132	0.46	0.083
5	Mfap5	0.676847	3.12109e-86	0.467	0.133	0.824678	1.80092e-131	0.489	0.098
5	Abi3bp	0.749064	3.4989e-131	0.508	0.108	0.873331	7.20135e-124	0.418	0.062
5	Pdgfra	0.795488	9.16971e-121	0.461	0.082	0.862531	7.25145e-130	0.42	0.058
5	Serping1	0.655108	2.04059e-124	0.825	0.39	0.785578	3.40259e-113	0.762	0.344
5	Clmp	0.761753	2.26706e-111	0.448	0.087	0.824208	4.25257e-124	0.403	0.055
5	Ptn	0.6849	6.34461e-122	0.64	0.21	0.55214	8.75019e-111	0.588	0.199
5	Aox3	0.759524	1.68775e-121	0.348	0.033	0.720883	1.03818e-111	0.317	0.028
5	Cysltr1	0.821464	1.9386e-105	0.472	0.122	0.852522	6.81815e-121	0.476	0.105
5	Bgn	0.639042	4.36544e-118	0.915	0.578	0.686547	6.16468e-103	0.841	0.495
5	Camp	0.765522	3.80488e-117	0.305	0.02	0.731263	3.93874e-88	0.261	0.024
5	Sepp1	0.53372	8.74509e-115	0.935	0.684	0.55405	9.07964e-116	0.915	0.617
5	Col23a1	0.78243	2.03338e-113	0.404	0.069	0.746153	4.0933e-106	0.338	0.042
5	Tmem159	0.790048	1.39491e-112	0.596	0.224	0.776024	3.28186e-95	0.565	0.214
5	Tmem176b	0.563693	3.62003e-112	0.953	0.744	0.514127	1.31001e-86	0.925	0.694
5	Pla2g4a	0.642286	1.76364e-83	0.373	0.079	0.759274	9.62712e-110	0.378	0.057
5	Fstl1	0.691361	8.86881e-97	0.702	0.339	0.768661	4.93219e-108	0.676	0.277
5	Cntfr	0.709091	8.79389e-82	0.504	0.166	0.871723	1.15249e-106	0.501	0.134
5	Pcsk1n	0.977808	5.99818e-85	0.327	0.06	1.04372	4.95773e-106	0.342	0.045
5	Efemp1	0.696668	8.20029e-106	0.626	0.213	0.612126	1.64865e-78	0.522	0.179
5	Cited2	0.867261	2.10414e-103	0.726	0.477	0.884082	4.67372e-102	0.733	0.458
5	Kdelr3	0.763226	2.72131e-102	0.489	0.126	0.782643	6.13916e-96	0.448	0.109
5	Socs2	0.776877	1.80707e-101	0.472	0.123	0.750515	5.03851e-95	0.412	0.095
5	Olfml3	0.708784	5.58328e-87	0.482	0.137	0.783997	3.04623e-99	0.492	0.132
5	Selenbp1	0.768614	8.14853e-99	0.5	0.164	0.7273	8.52551e-84	0.454	0.142
5	Lbp	0.668313	1.05462e-97	0.481	0.131	0.64574	8.58577e-77	0.429	0.126
5	Colec12	0.679912	2.07611e-92	0.616	0.224	0.791288	1.91391e-95	0.554	0.179
5	Lag3	0.529713	3.07501e-59	0.258	0.053	0.669824	5.36431e-95	0.315	0.044
5	Emb	0.714103	1.61622e-93	0.387	0.073	0.573762	5.30185e-57	0.255	0.048
5	Cyp1b1	0.627295	3.36541e-93	0.291	0.033	0.568424	5.65736e-74	0.257	0.033
5	Zfp36l1	0.635049	5.1503e-91	0.912	0.708	0.640058	6.75393e-83	0.871	0.65
5	Mxra8	0.693064	1.14907e-90	0.696	0.349	0.708006	8.19722e-88	0.641	0.288
5	Gstt1	0.597523	8.93843e-70	0.541	0.235	0.692005	4.35745e-90	0.501	0.156
5	Ifi27l2a	0.6749	7.67452e-45	0.348	0.115	0.784113	9.81638e-89	0.548	0.183
5	Cldn11	0.674268	4.01279e-82	0.29	0.037	0.783873	1.48456e-87	0.274	0.029
5	Hpgd	0.697766	5.37364e-87	0.381	0.084	0.585318	2.52436e-64	0.303	0.063
5	Rab34	0.581798	7.86116e-69	0.567	0.271	0.708364	8.34761e-87	0.563	0.208
5	Islr	0.645495	8.3887e-87	0.558	0.215	0.658025	2.4179e-86	0.505	0.166
5	Sox9	0.644474	5.86625e-60	0.428	0.173	0.795944	8.87784e-84	0.455	0.134
5	Angptl4	0.74537	3.66388e-83	0.476	0.158	0.571745	6.4669e-55	0.36	0.114
5	Jun	0.697037	6.83223e-83	0.946	0.818	0.701365	1.64046e-69	0.899	0.773
5	Nupr1	0.56466	9.07034e-74	0.466	0.154	0.682299	1.10218e-81	0.495	0.158
5	Pid1	0.658585	9.23596e-81	0.458	0.133	0.643545	2.64318e-65	0.389	0.114
5	Mmp14	0.676193	1.44948e-80	0.476	0.166	0.645461	7.90473e-67	0.439	0.146
5	Cped1	0.662392	7.38855e-80	0.555	0.23	0.614335	1.06772e-66	0.489	0.195
5	Cox6b2	0.713486	1.76011e-79	0.491	0.188	0.620538	1.7485e-57	0.451	0.177
5	Bzw2	0.545337	2.97675e-54	0.355	0.14	0.69862	2.94948e-79	0.417	0.126
5	Wnt5a	0.626842	1.07172e-77	0.333	0.062	0.603286	2.13897e-69	0.286	0.048
5	Slc5a3	0.640243	2.70257e-77	0.35	0.11	0.548184	7.72598e-53	0.259	0.073
5	Fbln7	0.668076	5.20012e-76	0.449	0.153	0.573639	5.18598e-47	0.303	0.096
5	Fos	0.541435	1.79926e-74	0.973	0.868	0.557584	3.52853e-49	0.923	0.782
5	Atp1b3	0.628434	6.07122e-73	0.688	0.405	0.620203	5.16195e-65	0.596	0.331
5	Prelp	0.516107	1.94108e-56	0.479	0.2	0.60889	8.08402e-73	0.428	0.126
5	Phlda1	0.582386	9.16676e-73	0.841	0.526	0.568534	1.1548e-71	0.818	0.489
5	Rgs7bp	0.640005	5.24433e-72	0.571	0.261	0.660191	2.63686e-69	0.524	0.222
5	Rcn3	0.584434	3.86707e-66	0.606	0.292	0.609065	1.36901e-71	0.616	0.3
5	Fcgrt	0.533924	3.62535e-71	0.809	0.554	0.515015	1.64032e-58	0.751	0.525
5	Tmem45a	0.558109	1.44701e-69	0.426	0.125	0.587312	1.66473e-64	0.343	0.084
5	Nfia	0.572915	2.77992e-52	0.726	0.489	0.732192	5.86001e-68	0.718	0.458
5	Samhd1	0.654511	1.14014e-67	0.48	0.226	0.659712	1.3024e-67	0.47	0.218
5	Fhl2	0.65826	3.57595e-67	0.548	0.221	0.518994	3.23125e-45	0.468	0.2
5	Zfhx4	0.592173	6.21662e-67	0.394	0.131	0.577206	2.29261e-54	0.334	0.098
5	Ptger2	0.588719	1.26351e-65	0.32	0.073	0.574448	7.63873e-61	0.296	0.064
5	Tshz2	0.635042	2.54153e-64	0.598	0.311	0.500662	8.29014e-38	0.535	0.319
5	Loxl1	0.580122	1.24486e-60	0.39	0.148	0.539366	1.00458e-63	0.342	0.092
5	Ndn	0.513112	1.75093e-49	0.489	0.267	0.601016	1.28662e-60	0.421	0.165
5	Cp	0.654649	1.75563e-60	0.469	0.183	0.566824	1.10661e-49	0.442	0.176
5	Nfix	0.521895	1.58955e-58	0.485	0.224	0.573349	3.6115e-54	0.406	0.157
5	Snhg18	0.584022	2.94301e-57	0.577	0.28	0.551185	6.18004e-55	0.583	0.277
5	Inmt	0.804468	3.19668e-57	0.371	0.108	0.79103	1.87099e-36	0.303	0.104
5	Tsc22d3	0.566273	1.69593e-55	0.756	0.534	0.501712	6.08808e-44	0.789	0.569
5	P3h3	0.521371	5.23895e-55	0.498	0.22	0.52451	3.70326e-49	0.422	0.165
5	Nsg1	0.50214	2.47086e-53	0.38	0.15	0.517179	7.44204e-47	0.353	0.138
5	Plat	0.587981	3.53543e-51	0.564	0.299	0.546397	7.73082e-48	0.578	0.315
5	Adh1	0.575497	1.78731e-49	0.278	0.071	0.601426	5.96721e-51	0.253	0.055
5	Milr1	0.538343	9.29904e-51	0.475	0.215	0.545627	6.06485e-42	0.412	0.185
5	Furin	0.678323	7.92105e-47	0.471	0.253	0.656978	2.5544e-49	0.477	0.231
5	Rbms3	0.51957	6.75208e-49	0.429	0.173	0.519909	2.38859e-42	0.347	0.125
5	Pdlim2	0.509987	2.08373e-48	0.528	0.313	0.502108	5.13988e-37	0.454	0.237
5	Cxcl1	0.834419	6.00315e-41	0.479	0.232	0.646482	5.40708e-21	0.334	0.167
5	Id2	0.506708	5.06345e-32	0.769	0.669	0.528969	1.55599e-40	0.775	0.653
6	Steap4	1.92214	0	0.797	0.062	2.07861	0	0.821	0.057
6	Ndufa4l2	1.89186	0	0.957	0.235	1.84057	0	0.914	0.242
6	Aspn	1.889	0	0.969	0.182	1.92663	0	0.962	0.171
6	Rgs5	1.95801	0	0.965	0.3	1.75277	0	0.978	0.294
6	Ace2	1.52769	1.56792e-286	0.693	0.036	1.79162	0	0.718	0.037
6	Spp1	3.01872	8.19252e-284	0.8	0.215	2.99548	0	0.859	0.241
6	Ifitm1	1.85515	1.39762e-307	0.885	0.187	1.825	8.11552229858832e-320	0.859	0.148
6	Igfbp7	0.992661	1.71633e-306	1	0.946	0.825916	4.1691e-279	1	0.928
6	43712	1.4641	2.89072e-299	0.858	0.344	1.42242	2.21894e-260	0.814	0.279
6	Vtn	2.18357	6.78588e-285	0.728	0.073	2.00532	4.54025e-262	0.647	0.054
6	Ebf1	1.26571	8.12981e-255	0.987	0.584	1.31585	2.81405e-277	0.964	0.541
6	Fam162a	1.29316	2.49405e-244	0.887	0.475	1.4149	4.62164e-274	0.879	0.42
6	Sparc	1.22943	4.0237e-260	0.994	0.917	1.21025	4.52675e-263	0.992	0.884
6	Mgp	1.15424	1.3597e-214	1	0.757	1.14389	3.4195e-248	0.995	0.712
6	Rem1	1.37065	1.64912e-247	0.754	0.126	1.11519	3.33413e-171	0.559	0.075
6	Cox4i2	1.34192	2.11986e-212	0.882	0.247	1.42572	1.67817e-247	0.891	0.263
6	Gucy1b3	1.3278	1.42921e-229	0.837	0.207	1.31285	1.02165e-204	0.765	0.188
6	Lhfp	1.13524	5.4222e-197	0.9	0.423	1.16171	3.59976e-205	0.891	0.369
6	Myo1b	1.2354	1.52444e-193	0.597	0.091	1.25016	2.81509e-204	0.607	0.09
6	Mfge8	1.24639	3.20367e-201	0.839	0.429	0.961294	7.62742e-113	0.774	0.443
6	Gucy1a3	1.23093	2.11971e-200	0.884	0.305	1.17682	1.04742e-172	0.779	0.253
6	Adap2os	1.23605	6.98198e-195	0.619	0.061	1.22604	1.52277e-183	0.566	0.058
6	Pdgfrb	1.14033	5.95339e-176	0.867	0.347	1.18313	1.17383e-192	0.829	0.254
6	Phlda1	1.23268	2.52043e-180	0.967	0.535	1.24824	4.46974e-192	0.94	0.49
6	Gng11	1.09238	1.08551e-190	0.946	0.631	0.946331	1.25333e-154	0.914	0.599
6	Vstm4	1.22883	3.74676e-184	0.808	0.233	1.2493	2.99966e-174	0.713	0.19
6	Il34	1.16175	7.3643e-181	0.606	0.079	1.20358	2.52401e-180	0.562	0.068
6	Gpc6	1.13751	1.10696e-174	0.815	0.27	1.1621	1.03774e-171	0.706	0.194
6	Sdc2	1.07158	1.37036e-169	0.863	0.403	0.807118	1.63449e-87	0.683	0.317
6	Higd1b	1.0901	1.10263e-115	0.46	0.057	1.38734	4.91203e-166	0.534	0.06
6	Igf1	1.02971	1.99436e-114	0.662	0.189	1.21194	9.08516e-159	0.662	0.146
6	Nrp1	0.878194	2.15199e-158	0.991	0.704	0.902981	6.48533e-150	0.964	0.649
6	Heyl	1.15133	4.00525e-155	0.643	0.138	1.12751	1.2762e-148	0.577	0.11
6	Serpini1	1.04244	2.3836e-98	0.542	0.116	1.35973	2.71888e-153	0.633	0.129
6	43715	0.835438	3.88737e-152	0.924	0.682	0.651357	2.86318e-97	0.892	0.706
6	Pde4d	0.958786	2.17827e-110	0.612	0.174	1.10681	9.26178e-148	0.706	0.218
6	Notch3	1.08238	2.4048e-146	0.702	0.162	1.00813	1.3148e-124	0.575	0.134
6	Kcnj8	1.01061	1.6049e-117	0.567	0.133	1.19844	5.67712e-145	0.566	0.108
6	Rarres2	0.688632	1.23912e-143	0.989	0.546	0.796875	1.04036e-134	0.94	0.5
6	P2ry14	1.04891	8.5719e-142	0.819	0.285	0.918692	1.51987e-103	0.74	0.301
6	Sdc1	1.03187	2.66432e-141	0.447	0.037	0.971079	2.67757e-120	0.37	0.033
6	Tusc5	0.798072	1.12852e-94	0.322	0.024	1.01213	1.00639e-137	0.357	0.018
6	Nrxn1	0.791242	3.51513e-108	0.349	0.023	0.950476	6.81329e-137	0.367	0.017
6	C1s1	0.833025	1.57322e-95	0.712	0.267	1.0711	1.03203e-135	0.672	0.229
6	Ccdc80	0.909554	4.41512e-99	0.763	0.325	1.01703	7.16772e-133	0.768	0.29
6	Edn3	0.659171	9.79611e-105	0.921	0.447	0.786125	1.05722e-126	0.905	0.408
6	Tm4sf1	0.74562	2.28031e-120	0.969	0.608	0.541566	6.82222e-90	0.954	0.614
6	Cfh	0.982626	4.6461e-120	0.863	0.474	0.949826	8.04891e-113	0.811	0.429
6	Des	0.87757	2.91453e-118	0.847	0.334	0.819161	7.58153e-91	0.721	0.291
6	Rasl11a	0.916791	2.03064e-96	0.762	0.294	0.824939	1.02061e-116	0.745	0.266
6	Tnfrsf21	0.858068	2.72485e-114	0.427	0.053	0.814709	8.70866e-104	0.365	0.046
6	Kcne4	0.704994	1.06279e-50	0.386	0.101	1.04185	1.82265e-112	0.502	0.09
6	Adap2	0.818808	1.03858e-104	0.401	0.041	0.919371	6.38044e-111	0.367	0.035
6	Arhgdib	0.942641	1.01965e-108	0.701	0.271	0.956457	2.53532e-100	0.605	0.242
6	Sod3	0.80494	8.7731e-76	0.512	0.152	0.951729	3.38067e-108	0.524	0.142
6	Tmem100	0.913666	2.65342e-106	0.802	0.318	0.83677	1.016e-83	0.716	0.316
6	Art3	0.712355	1.71269e-79	0.442	0.096	0.841495	4.83328e-106	0.526	0.122
6	Nr2f1	0.852628	1.30884e-92	0.665	0.23	0.955565	2.36585e-105	0.64	0.213
6	Ggt5	0.82046	2.29241e-95	0.447	0.083	0.874783	6.5927e-104	0.413	0.063
6	Col6a1	0.864253	1.01329e-99	0.723	0.266	0.743794	3.32571e-74	0.575	0.201
6	Pkig	0.801271	5.08013e-97	0.658	0.319	0.816657	4.05298e-92	0.619	0.296
6	Plac8	0.820264	7.5487e-74	0.63	0.217	0.722591	2.09091e-96	0.584	0.169
6	Col3a1	0.914363	2.2926e-96	0.789	0.333	0.749746	9.2301e-53	0.59	0.259
6	Postn	0.962817	4.44891e-96	0.51	0.112	0.870294	1.93266e-90	0.454	0.095
6	Foxs1	0.857982	3.49026e-94	0.486	0.099	0.734757	1.55123e-64	0.362	0.082
6	43719	0.846788	1.05831e-91	0.686	0.323	0.793134	5.06081e-82	0.602	0.293
6	Ccl11	1.04596	7.81281e-59	0.501	0.153	1.47422	5.49217e-89	0.443	0.089
6	D630033O11Rik	0.680389	3.92796e-59	0.344	0.068	0.855483	7.73939e-88	0.396	0.07
6	Filip1l	0.698395	4.21541e-84	0.617	0.197	0.579449	5.98335e-86	0.577	0.193
6	Rgs4	0.761099	9.61968e-58	0.346	0.072	0.9609	2.84885e-84	0.4	0.077
6	Fhl2	0.776223	3.23585e-83	0.667	0.233	0.838795	4.32592e-82	0.585	0.198
6	Trpc3	0.558068	3.04578e-63	0.283	0.052	0.681193	1.78814e-81	0.303	0.047
6	Gja4	0.84886	1.15946e-69	0.564	0.184	0.95695	3.27025e-81	0.546	0.171
6	Col6a2	0.79976	1.35566e-79	0.553	0.173	0.666462	3.55524e-60	0.421	0.122
6	Agtr1a	0.785959	1.50259e-79	0.551	0.157	0.681819	3.01394e-58	0.368	0.089
6	Angpt2	0.788313	2.62771e-79	0.429	0.089	0.599043	3.71089e-40	0.287	0.085
6	Emid1	0.691032	3.58209e-78	0.36	0.051	0.525293	9.1974e-59	0.287	0.055
6	Fhl1	0.76547	3.95932e-78	0.64	0.309	0.663937	2.14554e-51	0.493	0.265
6	Gm13889	0.857937	1.43338e-77	0.569	0.173	0.824383	3.39939e-71	0.514	0.165
6	Ddit4l	0.634829	5.60574e-40	0.331	0.107	0.973975	2.38417e-76	0.421	0.113
6	Dtx3	0.642402	9.75272e-60	0.584	0.309	0.753863	6.93126e-76	0.579	0.258
6	Atp1b2	0.724172	2.4079e-75	0.664	0.322	0.713488	1.86537e-62	0.569	0.254
6	Pten	0.668136	1.15114e-69	0.621	0.327	0.729369	2.42087e-75	0.551	0.265
6	Tmem176b	0.534148	2.65251e-67	0.945	0.766	0.601176	6.22966e-75	0.919	0.711
6	Prrx1	0.783626	2.65705e-72	0.519	0.172	0.802513	1.99813e-74	0.464	0.139
6	Coch	0.943257	5.27809e-74	0.364	0.063	0.99344	1.18788e-67	0.375	0.08
6	G0s2	0.831223	2.59591e-70	0.614	0.235	0.883494	1.26249e-72	0.575	0.209
6	Cystm1	0.566898	7.99903e-49	0.741	0.436	0.706333	1.82372e-70	0.716	0.365
6	Pla1a	0.716152	2.76325e-69	0.375	0.07	0.634148	8.02349e-60	0.303	0.055
6	Zeb2	0.654869	1.15755e-68	0.721	0.348	0.652957	2.06646e-51	0.594	0.3
6	Dmd	0.717082	3.07177e-67	0.458	0.135	0.605204	2.80838e-45	0.342	0.108
6	Gpx3	0.754653	2.55198e-29	0.375	0.21	1.19228	2.51263e-66	0.367	0.155
6	Col14a1	0.814564	8.72432e-66	0.434	0.114	0.64655	1.21151e-44	0.312	0.081
6	Lims1	0.571618	1.46768e-48	0.649	0.406	0.661356	5.12847e-64	0.637	0.359
6	Anxa1	0.620766	1.35511e-45	0.63	0.35	0.738883	1.08782e-63	0.635	0.332
6	Atp6ap2	0.549379	2.45048e-50	0.741	0.524	0.601419	7.88679e-63	0.71	0.498
6	Rhoj	0.610971	1.2295e-62	0.717	0.429	0.58755	6.04364e-51	0.637	0.395
6	Ecm2	0.696263	2.45609e-61	0.462	0.145	0.577795	8.64401e-41	0.342	0.118
6	Cacna2d1	0.645476	4.77742e-61	0.394	0.101	0.527026	1.8434e-36	0.274	0.087
6	Slco3a1	0.59252	1.68405e-52	0.353	0.106	0.652126	1.39316e-60	0.347	0.094
6	Nab1	0.625873	1.17013e-58	0.447	0.171	0.626602	1.07161e-50	0.383	0.155
6	Limd1	0.650058	2.80713e-58	0.495	0.183	0.641635	1.82118e-52	0.428	0.171
6	Olfml2b	0.669781	3.93418e-56	0.451	0.138	0.728449	5.9194e-58	0.423	0.139
6	Enpep	0.595827	4.02525e-48	0.479	0.213	0.646795	1.15822e-55	0.426	0.156
6	Uchl1	0.50326	2.38445e-34	0.255	0.069	0.639699	1.47256e-55	0.299	0.067
6	Ogn	0.646964	4.10733e-54	0.647	0.319	0.687536	1.87002e-44	0.471	0.198
6	Tppp3	0.5453	5.98154e-38	0.494	0.21	0.743121	4.23209e-54	0.509	0.198
6	Ednra	0.589667	2.01671e-46	0.407	0.135	0.631331	7.16313e-54	0.386	0.116
6	Abcc9	0.633195	7.84931e-53	0.335	0.096	0.596974	2.02218e-45	0.277	0.067
6	Stk39	0.633664	2.95008e-51	0.538	0.249	0.651624	1.23749e-46	0.484	0.217
6	C1qtnf7	0.609837	7.49222e-49	0.436	0.147	0.541709	1.76212e-37	0.342	0.114
6	Aldh1a2	0.553673	1.61114e-27	0.425	0.182	0.741608	5.49061e-47	0.416	0.15
6	S1pr3	0.566924	2.04904e-44	0.348	0.107	0.504146	2.27319e-34	0.272	0.088
6	Hspa1a	0.564055	1.32651e-34	0.708	0.451	0.654874	4.31431e-44	0.672	0.392
6	Hrct1	0.608343	6.3907e-44	0.342	0.104	0.553789	7.4361e-36	0.3	0.108
6	Fam110b	0.541867	4.0739e-40	0.386	0.134	0.582944	1.33985e-42	0.368	0.123
6	Nr1h3	0.555964	2.70009e-42	0.318	0.085	0.542261	4.9472e-42	0.265	0.066
6	Arhgap10	0.507013	7.28686e-37	0.383	0.167	0.569528	1.05437e-41	0.365	0.148
6	Gas1	0.55142	1.82458e-32	0.521	0.248	0.675755	1.10844e-40	0.547	0.256
6	Plekhh3	0.531928	1.1256e-38	0.421	0.173	0.515392	2.23219e-37	0.375	0.154
6	Cxcl1	0.7847	3.35075e-38	0.545	0.245	0.822348	9.74365e-37	0.416	0.164
6	Ift43	0.50728	2.60211e-37	0.521	0.296	0.515413	5.09558e-33	0.459	0.269
6	Nr2f2	0.576665	3.13535e-36	0.68	0.406	0.523354	8.0872e-29	0.609	0.36
6	Cp	0.529439	3.65453e-35	0.492	0.207	0.529113	2.19454e-29	0.431	0.197
6	Dpysl2	0.519014	5.69782e-28	0.518	0.336	0.561628	2.87454e-34	0.534	0.338
6	Cyr61	0.705191	6.56011e-27	0.536	0.386	0.548861	2.87048e-16	0.493	0.35
6	Furin	0.540216	3.37966e-20	0.442	0.28	0.522492	2.10571e-19	0.413	0.26
7	Igfbp6	2.66361	1.82378e-207	0.914	0.063	2.81921	7.87367e-193	0.886	0.055
7	Nbl1	1.97739	3.24306e-185	0.919	0.255	1.70128	3.56829e-107	0.835	0.212
7	Dcn	2.22846	1.79709e-140	1	0.465	2.53117	8.61461e-156	1	0.419
7	S100a6	1.65146	2.05541e-125	1	0.581	1.70342	1.25309e-122	1	0.513
7	Serpinf1	1.75817	8.773e-124	0.984	0.3	1.72234	8.62266e-96	0.949	0.259
7	Itgbl1	1.40831	1.63999e-119	0.676	0.036	1.49794	1.85328e-86	0.525	0.024
7	Mfap5	1.72147	5.6478e-114	0.886	0.175	1.86669	1.78091e-102	0.867	0.153
7	Pi16	2.13609	3.95869e-101	0.605	0.028	2.82296	3.70204e-98	0.576	0.017
7	Col1a2	1.40548	2.24716e-89	0.946	0.438	1.29785	5.76724e-65	0.88	0.356
7	Chil1	2.43646	3.27178e-87	0.384	0.087	1.89236	7.15289e-46	0.253	0.062
7	Col1a1	1.58203	1.38574e-86	0.849	0.336	1.27875	1.49148e-53	0.842	0.275
7	Serping1	1.2448	6.57809e-78	0.919	0.469	1.16938	1.26453e-60	0.93	0.412
7	Rnase4	1.20213	1.35034e-77	0.751	0.175	1.1075	2.55558e-43	0.639	0.155
7	Pcolce	1.09337	1.83162e-75	0.984	0.53	1.08613	9.34592e-50	0.956	0.485
7	Gsn	1.81282	1.7203e-74	0.995	0.599	1.32997	3.21221e-57	0.994	0.579
7	Smoc2	1.34572	1.22124e-60	0.314	0.004	1.11963	5.89039e-71	0.367	0.002
7	Apod	2.28815	6.66613e-70	0.714	0.207	2.49958	1.83305e-70	0.722	0.198
7	Clec11a	1.18227	1.13045e-68	0.605	0.078	0.996894	1.85976e-35	0.424	0.055
7	Tspan11	0.840812	5.7377e-59	0.411	0.023	1.00207	1.06199e-63	0.481	0.024
7	Thbs4	1.48869	1.10994e-63	0.416	0.058	1.39089	6.19755e-55	0.386	0.037
7	Fmo1	1.04119	5.41629e-59	0.632	0.155	1.1386	3.53479e-57	0.639	0.126
7	Igfbp5	1.08537	1.4861e-49	0.935	0.623	1.14558	1.53226e-56	0.987	0.594
7	Nupr1	1.20757	1.20487e-54	0.746	0.199	1.42751	1.69827e-56	0.766	0.207
7	Entpd2	0.909176	1.51436e-40	0.514	0.085	1.15133	3.35936e-55	0.601	0.074
7	Ahnak2	0.803113	2.61868e-54	0.438	0.032	0.837354	6.4058e-38	0.367	0.028
7	Crispld2	1.14739	9.32677e-47	0.692	0.202	1.39343	2.63144e-53	0.722	0.176
7	Lbp	1.08402	3.01043e-52	0.681	0.187	1.05932	2.11303e-38	0.633	0.172
7	Lmo4	1.0094	2.20985e-47	0.741	0.384	1.13903	1.86562e-49	0.747	0.338
7	Anxa2	0.773857	4.08353e-46	0.951	0.667	0.720242	3.30131e-27	0.905	0.618
7	Timp2	0.874725	5.63097e-45	0.87	0.508	0.940954	1.42553e-37	0.778	0.423
7	Lgals1	0.78154	2.26243e-44	0.962	0.656	0.730418	4.2046e-34	0.981	0.651
7	Col11a1	0.780486	1.55071e-41	0.405	0.047	0.68053	1.37075e-21	0.291	0.035
7	Igsf3	0.891122	6.40733e-41	0.573	0.142	0.909537	4.46007e-33	0.519	0.11
7	S100a10	0.872323	1.77143e-38	0.886	0.496	0.756703	8.68544e-18	0.741	0.408
7	Gpc3	0.75272	4.08456e-19	0.832	0.522	1.08014	2.18816e-38	0.911	0.459
7	Col3a1	1.15777	5.33904e-38	0.762	0.381	1.00411	1.54869e-27	0.703	0.294
7	Emb	1.03923	7.09964e-38	0.519	0.126	0.96882	3.92422e-24	0.399	0.079
7	Loxl1	0.819958	6.3236e-34	0.616	0.182	1.00413	2.9264e-37	0.544	0.128
7	Aldh3a1	0.791199	5.21972e-36	0.281	0.021	0.832344	1.71835e-32	0.291	0.018
7	Dkk2	0.831979	7.06003e-36	0.465	0.089	0.788727	7.53125e-22	0.443	0.104
7	Clmp	0.751188	6.56013e-35	0.595	0.149	0.577692	4.1142e-12	0.399	0.118
7	Nfix	0.780656	3.62952e-34	0.708	0.262	0.552012	8.58514e-13	0.513	0.197
7	Slc47a1	0.632669	3.35707e-33	0.254	0.014	0.669498	2.83979e-28	0.253	0.013
7	S100a11	0.698295	8.62167e-32	0.957	0.706	0.683237	3.49924e-26	0.911	0.692
7	Bgn	0.759417	3.09515e-31	0.957	0.64	0.93593	3.4021e-27	0.873	0.556
7	Islr	0.760033	6.16265e-26	0.665	0.275	0.957284	4.93344e-31	0.633	0.222
7	Smim14	0.607823	7.01256e-31	0.827	0.611	0.56223	1.23491e-17	0.804	0.597
7	Emp3	0.687557	2.4814e-30	0.914	0.576	0.621384	2.19675e-17	0.816	0.519
7	Fxyd6	0.945044	6.83683e-30	0.622	0.214	0.711504	8.40842e-13	0.348	0.094
7	Ltbp4	0.792054	9.58e-30	0.67	0.239	0.719479	6.78836e-19	0.57	0.195
7	Fbln5	0.717066	1.13058e-29	0.676	0.24	0.758443	8.02962e-19	0.532	0.17
7	Htra3	0.766279	1.09016e-23	0.303	0.042	0.863072	1.43029e-29	0.361	0.039
7	Prelp	0.798157	8.37637e-29	0.584	0.248	0.663244	1.63984e-11	0.424	0.18
7	Ptgis	0.896729	1.26503e-28	0.503	0.142	0.527484	1.35532e-09	0.323	0.097
7	Cygb	0.753202	1.69461e-28	0.87	0.446	0.808476	4.60764e-23	0.823	0.393
7	Meg3	0.736236	2.05788e-28	0.708	0.263	0.73757	3.47072e-18	0.658	0.263
7	Gas1	1.06105	2.06223e-28	0.611	0.271	0.553155	0.000326578	0.525	0.291
7	Sepp1	0.607626	3.42049e-28	0.968	0.731	0.751222	4.24085e-28	0.949	0.669
7	Scara3	0.686609	5.03638e-28	0.438	0.099	0.594547	5.33139e-13	0.348	0.088
7	Fstl1	0.790746	6.66436e-28	0.768	0.405	0.868549	7.27649e-23	0.665	0.35
7	Tgfb3	0.787025	8.05684e-28	0.465	0.129	0.809453	3.10864e-22	0.468	0.124
7	Edn3	0.639671	6.05396e-12	0.746	0.505	1.02398	1.03848e-27	0.791	0.471
7	Rcn3	0.661415	3.54485e-22	0.708	0.347	0.830924	1.39479e-27	0.759	0.351
7	Akap12	0.76729	2.89492e-27	0.795	0.441	0.757606	2.44548e-21	0.785	0.391
7	Ntn1	0.694497	9.40352e-27	0.432	0.1	0.70868	1.33833e-19	0.373	0.086
7	Fgfr1	0.627693	4.99219e-20	0.654	0.309	0.792526	1.85654e-26	0.646	0.244
7	Mmp2	0.841621	4.63368e-26	0.519	0.184	0.757966	1.87577e-13	0.443	0.156
7	Ctgf	1.13821	1.33711e-25	0.686	0.349	0.861568	2.50345e-15	0.392	0.151
7	Serpine2	0.543615	5.35949e-16	0.897	0.606	0.763213	4.89133e-25	0.937	0.574
7	Aebp1	0.821006	2.36083e-22	0.443	0.149	0.936847	1.01662e-24	0.456	0.125
7	Il11ra1	0.708376	2.74618e-24	0.784	0.477	0.578579	8.35885e-15	0.741	0.406
7	Tsc22d3	0.735563	5.33977e-24	0.822	0.573	0.561394	8.14625e-08	0.778	0.609
7	Gm973	0.665069	1.08815e-23	0.308	0.065	0.711488	1.71796e-22	0.31	0.046
7	Foxp2	0.659102	1.40256e-23	0.465	0.12	0.763915	3.47329e-23	0.418	0.08
7	Cdkn1c	0.809527	1.4689e-23	0.811	0.465	0.776154	4.17345e-12	0.741	0.459
7	Egfr	0.551631	3.91724e-23	0.292	0.04	0.548888	5.08005e-21	0.272	0.028
7	Cd9	0.502422	4.53703e-23	0.984	0.843	0.528259	1.08901e-21	0.994	0.822
7	Ank2	0.613993	4.86802e-22	0.432	0.11	0.585086	4.34759e-13	0.31	0.07
7	Tgfbi	0.827342	6.35989e-22	0.486	0.15	0.826489	1.16428e-13	0.399	0.147
7	Pid1	0.605848	6.47685e-22	0.568	0.189	0.547706	5.06384e-09	0.43	0.162
7	Lum	0.606352	4.00056e-19	0.762	0.391	0.800901	1.23212e-21	0.791	0.357
7	Lrp1	0.581431	2.66548e-21	0.73	0.337	0.520811	7.35431e-07	0.513	0.249
7	Vit	0.636136	2.1003e-20	0.514	0.171	0.725936	3.94782e-17	0.456	0.146
7	Lsp1	0.524626	3.65131e-20	0.492	0.155	0.690749	1.88139e-13	0.449	0.143
7	Cd34	0.642617	7.95708e-20	0.692	0.313	0.657083	1.20622e-14	0.684	0.323
7	Mxra8	0.576191	2.22e-19	0.778	0.411	0.536259	3.76518e-11	0.684	0.35
7	Ahnak	0.62779	2.75134e-19	0.751	0.456	0.615748	2.77695e-13	0.715	0.392
7	Dpysl3	0.627212	4.80609e-19	0.508	0.185	0.541606	1.79397e-07	0.323	0.129
7	Cdh11	0.530275	1.30383e-14	0.627	0.286	0.728601	6.81893e-19	0.62	0.229
7	Col6a1	0.620336	1.12472e-18	0.659	0.316	0.574385	2.03679e-09	0.538	0.247
7	Pla2g4a	0.62945	1.37412e-18	0.443	0.131	0.527434	1.24813e-09	0.367	0.115
7	Ccdc80	0.55452	2.25503e-18	0.741	0.371	0.683064	6.30376e-15	0.709	0.349
7	Lpar1	0.535473	3.68122e-18	0.465	0.144	0.545254	9.86487e-15	0.424	0.124
7	Ctxn3	0.696197	4.20634e-18	0.292	0.052	0.795517	1.03454e-15	0.304	0.059
7	Mgst1	0.678135	2.33253e-17	0.535	0.218	0.74807	2.39327e-15	0.468	0.172
7	Pitx2	0.534492	2.95999e-14	0.8	0.471	0.634513	3.29471e-17	0.829	0.453
7	Smoc1	0.727078	9.90504e-16	0.551	0.262	0.607551	1.6281e-11	0.494	0.185
7	Cox6b2	0.667172	1.15031e-15	0.541	0.243	0.624752	1.64833e-09	0.5	0.225
7	Fbn1	0.556267	2.09769e-11	0.47	0.202	0.72732	1.69959e-15	0.411	0.149
7	Ly6a	0.723388	3.44914e-15	0.589	0.252	0.813522	4.89343e-12	0.627	0.3
7	Ddr2	0.551891	5.24777e-15	0.449	0.153	0.641932	4.17931e-13	0.418	0.138
7	Phlda3	0.589663	2.03936e-14	0.524	0.252	0.623364	2.22063e-10	0.544	0.262
7	Igfbp4	0.551249	1.53881e-13	0.962	0.776	0.606813	4.98459e-11	0.905	0.701
7	Thbd	0.660848	1.57795e-13	0.508	0.218	0.599353	4.40781e-10	0.481	0.194
7	Fbln1	0.785348	3.22306e-13	0.53	0.243	0.545061	2.32437e-12	0.506	0.195
7	Ddah2	0.528942	4.27989e-13	0.724	0.447	0.502671	4.36466e-07	0.639	0.391
7	Vkorc1	0.501244	9.01896e-11	0.595	0.347	0.566565	7.69477e-13	0.595	0.286
7	Dap	0.511692	1.52048e-12	0.546	0.262	0.513415	6.63544e-09	0.494	0.226
7	Ugdh	0.545073	2.93572e-12	0.459	0.208	0.606685	4.00412e-09	0.437	0.198
7	Anxa1	0.550723	1.33975e-10	0.643	0.379	0.606017	1.49217e-11	0.677	0.366
7	Mfap4	0.891955	2.81668e-11	0.416	0.175	0.744419	2.49742e-09	0.367	0.122
7	Oxr1	0.527916	1.38614e-10	0.497	0.234	0.544323	5.46555e-06	0.411	0.231
7	Col14a1	0.507954	9.97484e-09	0.389	0.149	0.544216	1.52486e-06	0.31	0.108
7	Dbp	0.596045	6.77417e-08	0.524	0.311	0.709073	7.38017e-08	0.424	0.237
8	Lum	1.61363	7.53258e-81	0.981	0.384	1.63475	3.88699e-89	0.988	0.348
8	Crispld2	1.57337	5.78729e-80	0.825	0.199	1.32784	8.88817e-50	0.7	0.177
8	Apod	1.96851	2.50701e-59	0.769	0.208	2.03983	2.70238e-69	0.806	0.195
8	Dcn	1.08563	2.04881e-49	0.975	0.47	1.39035	1.26291e-63	0.981	0.42
8	Serpinf1	0.944994	3.82357e-43	0.862	0.311	1.17395	8.4123e-60	0.894	0.261
8	Gsn	0.945922	1.50945e-42	0.988	0.603	1.46655	1.23703e-58	0.975	0.58
8	Igfbp5	1.06673	9.21509e-50	0.988	0.623	0.957288	3.18632e-55	0.988	0.593
8	Nupr1	1.30113	1.35915e-54	0.756	0.202	1.26913	1.56782e-50	0.756	0.208
8	Tmem100	1.1655	6.30073e-51	0.875	0.367	1.07295	7.82958e-36	0.812	0.359
8	Serpine2	0.629245	5.97356e-40	0.994	0.604	0.832141	1.37284e-49	0.988	0.572
8	Edn3	0.981887	1.82223e-48	0.975	0.496	0.86964	1.3624e-40	0.938	0.465
8	Il33	1.09411	2.35589e-43	0.456	0.058	1.05317	1.74214e-37	0.356	0.038
8	Htra3	1.07183	1.02574e-41	0.412	0.039	1.11833	1.24217e-40	0.394	0.037
8	Col15a1	0.975162	1.76122e-41	0.506	0.098	0.78934	7.04865e-21	0.331	0.079
8	Ppp1r2	0.829419	1.17743e-40	0.888	0.672	0.668334	3.52753e-21	0.819	0.63
8	Cygb	0.681403	6.35833e-40	0.956	0.445	0.779832	3.92584e-35	0.9	0.39
8	Mxra8	0.685678	1.26485e-20	0.775	0.414	0.958146	5.05963e-39	0.738	0.348
8	Mdk	0.704924	8.64369e-38	0.95	0.522	0.648613	1.23453e-22	0.888	0.486
8	Fbln1	1.01429	3.55707e-37	0.756	0.235	1.07683	1.03411e-33	0.644	0.189
8	Pdgfra	0.982519	8.36234e-37	0.612	0.15	0.708598	5.07038e-18	0.444	0.122
8	Tsc22d1	0.912797	3.85314e-36	0.981	0.792	0.845897	3.81352e-29	0.994	0.783
8	Gpc3	0.703036	1.97778e-26	0.9	0.521	0.801922	7.47029e-35	0.919	0.459
8	Aldh1a2	0.933288	8.97882e-34	0.675	0.197	0.640828	9.10232e-12	0.469	0.179
8	Fxyd6	0.873634	1.39286e-33	0.688	0.214	0.702108	2.06116e-19	0.381	0.093
8	Jun	0.686752	1.4288e-30	1	0.841	0.807233	3.77513e-33	0.969	0.792
8	Adh1	0.918408	1.82016e-29	0.494	0.102	0.660864	1.91238e-11	0.319	0.088
8	Lpar1	0.727217	1.33516e-23	0.531	0.144	0.896105	2.34373e-29	0.531	0.119
8	Inmt	1.18166	5.96436e-29	0.569	0.151	1.08046	1.2857e-11	0.362	0.137
8	Cxcl12	0.721979	7.19014e-29	0.938	0.622	0.655427	9.43566e-22	0.919	0.608
8	Tgfbi	0.601864	1.13673e-15	0.481	0.153	0.939076	6.23434e-28	0.538	0.141
8	Mfap4	1.13919	2.94037e-27	0.569	0.17	1.13173	1.52301e-24	0.462	0.118
8	Col1a1	0.658305	1.39208e-20	0.756	0.344	0.859726	4.8796e-27	0.738	0.279
8	Islr	0.735612	1.70283e-18	0.625	0.28	0.887629	4.9383e-27	0.631	0.222
8	Cdh11	0.647099	3.1152e-17	0.675	0.286	0.80388	1.29476e-26	0.662	0.227
8	Pcolce	0.659873	2.81127e-25	0.912	0.536	0.604429	7.37053e-23	0.894	0.487
8	Itih5	1.12473	2.96356e-25	0.356	0.074	0.838173	8.52386e-13	0.256	0.051
8	Sepp1	0.503925	1.77905e-20	0.956	0.733	0.624077	7.22405e-24	0.956	0.669
8	Cxcl1	1.09552	1.89201e-16	0.625	0.274	1.27611	1.10207e-21	0.569	0.187
8	Colec12	0.757824	1.39623e-21	0.688	0.299	0.538842	5.7078e-07	0.506	0.248
8	Xist	0.623984	1.42792e-14	0.788	0.473	0.765804	2.94616e-21	0.788	0.439
8	Lsamp	0.677036	7.15046e-20	0.712	0.315	0.563966	1.33546e-17	0.7	0.329
8	Cpxm1	0.816939	2.38519e-19	0.556	0.184	0.661182	8.82896e-10	0.438	0.167
8	Wnt5a	0.755521	8.37067e-19	0.419	0.112	0.69926	1.00123e-16	0.369	0.088
8	Ccl11	1.10315	2.95921e-18	0.55	0.189	0.844519	8.90483e-05	0.338	0.135
8	P2ry14	0.68095	5.5657e-18	0.731	0.348	0.702407	7.3841e-18	0.731	0.353
8	Tmem159	0.667358	2.29665e-17	0.65	0.295	0.644087	3.47919e-14	0.55	0.278
8	Lsp1	0.5767	4.42762e-15	0.481	0.158	0.584286	3.46044e-17	0.444	0.143
8	Tcf4	0.576441	4.00499e-17	0.888	0.655	0.565517	2.42754e-15	0.856	0.603
8	Pdgfrl	0.598107	2.90208e-15	0.55	0.203	0.705714	3.3034e-14	0.412	0.127
8	Efemp1	0.647484	2.32039e-14	0.65	0.294	0.6636	3.88844e-14	0.569	0.239
8	Zfp36l1	0.505506	1.26726e-10	0.894	0.749	0.513408	2.32108e-13	0.888	0.689
8	Clmp	0.536777	3.12719e-13	0.469	0.158	0.569094	3.06556e-10	0.375	0.119
8	Gadd45a	0.698608	3.9796e-13	0.506	0.214	0.667244	9.80489e-08	0.362	0.181
8	Ptn	0.842891	3.98461e-13	0.612	0.297	0.683248	2.1627e-06	0.525	0.271
8	Akap12	0.521427	2.43504e-10	0.75	0.446	0.632298	7.73152e-13	0.681	0.395
8	Cd302	0.53535	1.12593e-12	0.738	0.408	0.602774	9.4133e-13	0.694	0.381
8	Kdelr3	0.556903	1.55403e-12	0.519	0.197	0.538489	4.07314e-10	0.406	0.172
8	Sox4	0.70134	1.33864e-11	0.594	0.341	0.670273	1.86673e-10	0.512	0.32
8	Mmp14	0.536427	9.15025e-11	0.531	0.225	0.582892	1.05465e-07	0.4	0.201
8	Sox9	0.612421	3.32576e-10	0.5	0.22	0.549667	1.49663e-05	0.419	0.194
8	Runx1	0.563345	1.34351e-09	0.494	0.214	0.537199	3.16622e-07	0.406	0.183
8	Ctsk	0.53594	5.26923e-09	0.475	0.206	0.597681	1.10004e-07	0.362	0.145
8	Nfia	0.540747	2.02318e-08	0.725	0.536	0.594797	1.96697e-06	0.669	0.507
8	Ifi27l2a	0.522462	1.98402e-05	0.381	0.16	0.847978	2.02766e-08	0.519	0.25
8	Bhlhe40	0.506421	9.95491e-06	0.531	0.319	0.524143	2.15461e-05	0.406	0.236
9	Acta2	3.91189	0	0.992	0.197	4.02354	0	0.989	0.179
9	Tagln	3.12442	0	0.962	0.083	3.21424	0	0.97	0.063
9	Myh11	2.65167	0	0.933	0.046	2.4788	0	0.909	0.038
9	Myl9	2.63072	0	1	0.442	2.6201	0	0.998	0.41
9	Tpm2	2.55284	0	0.992	0.379	2.60727	0	0.994	0.368
9	Mustn1	2.53472	0	0.971	0.184	2.53671	0	0.972	0.175
9	Tpm1	2.26289	0	0.997	0.423	2.29136	0	0.991	0.386
9	Mylk	2.02757	0	0.957	0.4	2.03195	0	0.942	0.314
9	Tesc	2.02447	0	0.903	0.019	1.8684	0	0.812	0.012
9	Crip1	1.95734	0	1	0.773	1.98519	0	1	0.789
9	Myl6	1.66113	0	1	0.945	1.54894	0	0.998	0.93
9	Dstn	1.57293	0	0.962	0.747	1.50151	0	0.963	0.706
9	Palld	1.61183	7.18887e-268	0.815	0.072	1.76032	0	0.795	0.053
9	Lmod1	1.56485	2.90119e-245	0.823	0.082	1.78589	4.62584771019534e-317	0.847	0.071
9	Filip1l	1.77136	5.51483e-269	0.954	0.18	1.88387	3.23901e-308	0.918	0.163
9	Olfr558	1.81609	2.46349e-307	0.791	0.015	1.56141	2.54032e-276	0.654	0.012
9	Pln	2.04097	5.46989e-305	0.737	0.005	1.57872	4.55068e-255	0.566	0.004
9	Pcp4l1	1.67236	1.14655e-263	0.93	0.109	1.72569	1.75575e-293	0.901	0.117
9	Rgs5	1.64106	3.73095e-229	0.997	0.331	1.69511	1.03174e-284	0.991	0.32
9	Pdlim3	1.48243	7.38363e-227	0.804	0.095	1.59179	7.30406e-281	0.808	0.093
9	Rcan2	1.63275	1.21162e-270	0.893	0.129	1.59266	1.87757e-269	0.793	0.09
9	Asb2	1.40828	7.74807e-267	0.697	0.009	1.34416	2.90131e-246	0.585	0.01
9	Ptrf	1.38464	2.26874e-225	0.965	0.493	1.38547	1.70376e-263	0.972	0.486
9	Ppp1r12a	1.42524	4.11117e-245	0.922	0.316	1.41066	6.8996e-260	0.903	0.29
9	Ppp1cb	1.31219	1.24832e-250	0.946	0.468	1.25109	7.5526e-259	0.931	0.467
9	2210407C18Rik	1.60284	5.48873e-173	0.469	0.003	1.95197	3.17314e-256	0.581	0.007
9	Sparcl1	1.62842	4.19589e-219	0.946	0.432	1.62126	1.23759e-254	0.942	0.36
9	Zak	1.56224	4.62292e-244	0.842	0.131	1.48699	8.02178e-233	0.79	0.134
9	Pde3a	1.52637	3.18476e-242	0.839	0.113	1.37815	6.16681e-205	0.698	0.081
9	Flna	1.49899	6.21195e-230	0.855	0.225	1.33099	6.83002e-197	0.739	0.165
9	Rbpms2	1.25328	2.04485e-199	0.7	0.051	1.32245	2.14345e-227	0.672	0.048
9	Csrp1	1.35923	1.69126e-194	0.922	0.502	1.39151	1.61758e-225	0.927	0.46
9	Uba2	1.30346	6.08746e-222	0.887	0.307	1.27612	1.32022e-222	0.855	0.303
9	Nudt4	1.30819	1.02432e-196	0.898	0.26	1.33217	5.44146e-222	0.836	0.202
9	Fbxl22	1.44213	3.28355e-185	0.534	0.012	1.42227	2.64915e-207	0.505	0.01
9	Nrip2	1.24359	6.66914e-204	0.63	0.021	1.14266	7.873e-201	0.51	0.01
9	Nov	1.39605	6.14408e-144	0.566	0.045	1.48626	7.57768e-203	0.618	0.041
9	Tuba1c	1.31219	5.32757e-183	0.882	0.255	1.33649	5.43006e-194	0.819	0.218
9	Atp2a2	1.31518	1.15101e-187	0.807	0.226	1.25896	3.75267e-170	0.708	0.176
9	Rasl11a	1.55055	3.83879e-138	0.887	0.304	1.67232	1.20004e-185	0.87	0.268
9	Rbm24	0.873887	6.19124e-173	0.491	0.006	0.797133	1.70726e-138	0.363	0.006
9	Hspb1	1.17202	1.43774e-143	0.984	0.535	1.24692	1.18539e-172	0.948	0.427
9	Hspb6	0.953954	7.67652e-125	0.52	0.05	1.14551	6.4246e-172	0.529	0.034
9	Mgst3	1.01194	3.84006e-118	0.756	0.247	1.20564	3.03479e-171	0.76	0.213
9	Lpl	1.14367	2.86082e-132	0.767	0.145	1.34617	1.11371e-170	0.659	0.083
9	Nrgn	1.11737	1.28501e-168	0.525	0.016	1.09148	1.31491e-170	0.458	0.012
9	Ppp1r14a	1.40857	3.39598e-167	0.716	0.099	1.25287	4.27257e-149	0.575	0.081
9	Usp2	1.14912	4.6052e-146	0.686	0.095	1.21185	7.59887e-167	0.616	0.073
9	Rbpms	1.11836	2.14622e-155	0.877	0.355	1.13573	2.42146e-166	0.855	0.322
9	mt-Cytb	0.847076	3.2719e-166	1	0.995	0.714216	4.54863e-150	1	0.992
9	Actn1	1.13207	4.921e-138	0.745	0.209	1.22406	4.66909e-166	0.706	0.184
9	Cnnm2	0.873313	4.09969e-123	0.483	0.03	1.0263	1.60093e-164	0.482	0.02
9	Ckb	1.04186	3.24739e-109	0.89	0.604	1.17574	3.52469e-163	0.903	0.573
9	Rasd1	1.45359	1.59311e-148	0.92	0.361	1.4324	9.33457e-162	0.862	0.328
9	Mef2c	1.19544	1.1327e-160	0.938	0.377	1.13351	3.41061e-148	0.855	0.347
9	Rrad	1.76662	1.94241e-152	0.678	0.159	1.79029	4.28971e-159	0.637	0.141
9	Gm13861	0.972468	1.278e-105	0.496	0.047	1.13958	5.38779e-158	0.51	0.031
9	Kcna5	0.920304	9.19672e-158	0.461	0.006	0.911762	8.40909e-146	0.415	0.012
9	mt-Atp6	0.744001	2.75405e-156	1	0.997	0.623326	1.08892e-140	1	0.997
9	Dgkg	0.838891	2.307e-155	0.483	0.011	0.882657	3.51734e-152	0.43	0.013
9	Slc4a3	0.990726	2.70917e-145	0.528	0.028	1.06331	7.41595e-155	0.473	0.025
9	Bcam	1.11943	1.96548e-138	0.879	0.286	1.12241	1.54914e-154	0.857	0.284
9	Vim	1.05493	1.80192e-124	0.957	0.771	1.08023	6.3446e-154	0.97	0.702
9	Fry	1.27173	4.65876e-153	0.716	0.177	1.17066	5.69818e-126	0.641	0.172
9	Cnn1	1.29394	1.06801e-152	0.408	0.001	1.0434	3.38042e-114	0.283	0.002
9	Filip1	1.02215	2.08588e-132	0.579	0.062	1.08872	1.58935e-152	0.555	0.066
9	mt-Co3	0.717811	2.00795e-151	1	0.997	0.563798	1.93349e-121	1	0.997
9	Map1b	1.19973	2.79145e-151	0.818	0.206	1.15776	6.26399e-151	0.752	0.176
9	Aspn	0.828329	2.52929e-128	0.863	0.235	0.79631	1.20213e-150	0.827	0.22
9	Nexn	0.859819	5.86965e-98	0.466	0.047	1.06561	2.57556e-149	0.527	0.044
9	Tmem51	1.12517	5.98172e-148	0.697	0.131	1.0934	6.98816e-148	0.631	0.1
9	Hspb2	1.0357	2.44171e-130	0.611	0.069	1.02653	1.01206e-147	0.516	0.038
9	Ppp1r12b	1.05161	2.94953e-146	0.625	0.068	0.963028	2.91668e-129	0.527	0.06
9	Zfhx3	1.11432	6.88499e-145	0.815	0.289	1.01813	7.91313e-125	0.732	0.238
9	Cap2	0.795345	9.96054e-124	0.456	0.02	0.837564	1.84438e-144	0.415	0.013
9	Gpr20	0.777825	1.97189e-124	0.432	0.014	0.816104	1.12311e-142	0.38	0.007
9	Slc38a11	1.01372	8.07219e-142	0.576	0.042	0.862976	1.62198e-115	0.406	0.025
9	mt-Nd4	0.830035	1.15499e-141	1	0.977	0.682558	4.62352e-127	1	0.971
9	Serpini1	1.18248	9.86734e-141	0.74	0.115	1.00235	6.74154e-138	0.704	0.14
9	9530034E10Rik	0.97341	4.28485e-133	0.488	0.025	0.977338	1.3622e-140	0.423	0.018
9	Ttll7	1.08307	2.25288e-140	0.622	0.076	0.903447	1.03993e-97	0.508	0.097
9	Cox4i2	1.11356	2.67958e-136	0.906	0.277	0.942857	5.59536e-134	0.877	0.29
9	Sorbs2	1.25263	3.31685e-136	0.643	0.149	0.979451	1.61889e-91	0.497	0.142
9	Mrvi1	1.00984	1.73582e-132	0.643	0.079	0.886708	1.13581e-111	0.529	0.074
9	Gm13889	1.21648	2.93358e-125	0.759	0.172	1.12608	9.70676e-131	0.7	0.154
9	Fxyd1	0.813977	1.01765e-104	0.965	0.518	0.911762	2.60015e-128	0.944	0.469
9	Lbh	1.02034	1.60412e-117	0.786	0.234	1.06333	4.45214e-128	0.728	0.21
9	Actb	0.883628	1.80417e-126	1	0.972	0.781749	3.8406e-111	1	0.976
9	Dhx58os	0.841379	3.60462e-124	0.469	0.023	0.799843	1.43032e-102	0.38	0.026
9	Nkd1	0.953835	7.81214e-123	0.499	0.037	0.746977	2.12437e-90	0.361	0.032
9	Npy1r	0.761545	4.28146e-119	0.362	0.005	0.619639	2.7572e-86	0.257	0.008
9	Calm1	0.711722	6.81615e-119	0.995	0.94	0.632786	4.00136e-107	0.998	0.938
9	Sh3bgr	0.780827	1.40822e-117	0.397	0.017	0.794983	2.34123e-108	0.339	0.014
9	Cox8a	0.652854	1.81069e-117	0.997	0.931	0.616893	4.1248e-113	0.989	0.914
9	mt-Nd2	0.775212	1.59608e-116	0.989	0.92	0.59647	1.67122e-78	0.955	0.852
9	Map1lc3a	0.676467	3.94472e-87	0.979	0.77	0.766141	1.78428e-115	0.961	0.715
9	Cald1	0.693594	2.20634e-101	0.989	0.834	0.724027	7.60427e-115	0.991	0.784
9	Sncg	1.18429	2.20045e-97	0.74	0.23	1.20433	9.96465e-114	0.676	0.201
9	Notch3	0.943558	1.39913e-113	0.777	0.181	0.735872	9.43808e-89	0.603	0.148
9	Csrp2	1.05433	1.84175e-108	0.82	0.323	1.01647	1.75584e-113	0.708	0.231
9	Tob2	0.946586	3.05621e-93	0.718	0.249	0.999831	3.37156e-113	0.667	0.224
9	Actg2	0.987782	4.23453e-79	0.255	0.004	1.07816	4.84763e-112	0.309	0.007
9	Fam81a	0.740228	1.84292e-111	0.426	0.023	0.742829	1.09592e-102	0.333	0.017
9	Tinagl1	0.934314	6.97031e-104	0.89	0.327	1.00336	2.64143e-111	0.827	0.307
9	Insc	0.584106	8.94008e-70	0.316	0.023	0.858577	2.87446e-111	0.404	0.028
9	Parm1	0.979908	1.88621e-110	0.681	0.145	0.818218	3.82821e-83	0.525	0.111
9	Tm4sf1	0.905998	5.53421e-102	0.984	0.625	0.803778	4.34752e-108	0.972	0.625
9	Itga7	0.831097	7.29997e-108	0.547	0.062	0.780779	2.37023e-94	0.458	0.062
9	mt-Co1	0.65531	3.24828e-106	1	0.994	0.524707	6.01369e-86	1	0.993
9	Ppp1r15a	0.829238	1.91457e-76	0.946	0.665	0.98042	4.09372e-105	0.888	0.591
9	Prkcdbp	0.80988	3.19463e-89	0.936	0.616	0.811874	2.98816e-103	0.918	0.612
9	Gadd45b	0.915404	4.14419e-67	0.874	0.585	1.05719	2.25907e-102	0.829	0.496
9	Tbx3os1	0.634468	2.68018e-78	0.351	0.024	0.780202	5.07796e-102	0.378	0.027
9	Nr4a2	1.10788	7.48933e-102	0.772	0.268	1.05992	3.59119e-94	0.646	0.22
9	Pcolce2	0.677212	4.39406e-50	0.389	0.08	0.954478	6.30964e-99	0.428	0.047
9	Cog7	1.01684	8.07457e-99	0.617	0.142	0.892537	2.4171e-76	0.495	0.116
9	Atpif1	0.762482	3.20636e-98	0.928	0.67	0.740285	6.18044e-89	0.875	0.613
9	Tmem38b	0.784386	2.06083e-87	0.52	0.092	0.835799	1.75743e-97	0.477	0.074
9	Aoc3	0.812268	2.1884e-97	0.582	0.091	0.746766	3.15747e-79	0.408	0.057
9	Rock1	0.893396	4.22378e-97	0.764	0.351	0.811808	1.66611e-80	0.717	0.318
9	Wtip	0.724379	8.00431e-97	0.432	0.035	0.651445	2.27269e-78	0.313	0.029
9	Ccdc3	0.744751	1.52475e-83	0.525	0.083	0.79238	1.82387e-96	0.438	0.052
9	Rasl12	0.773159	3.07208e-96	0.515	0.062	0.708666	3.43863e-86	0.419	0.054
9	Gja4	1.06696	8.37411e-91	0.708	0.187	1.00566	1.13138e-95	0.652	0.172
9	Mir143hg	0.689671	2.0609e-59	0.456	0.088	0.928976	2.03831e-95	0.54	0.1
9	Des	0.778238	2.39824e-71	0.845	0.361	0.907791	1.76477e-91	0.786	0.3
9	Jph2	0.627606	8.4432e-91	0.367	0.019	0.619625	2.78139e-86	0.305	0.017
9	Nr4a1	0.948366	2.06191e-90	0.925	0.602	0.932036	4.23491e-87	0.827	0.506
9	Atf3	1.04123	2.09338e-85	0.842	0.401	1.06804	1.25599e-89	0.737	0.311
9	Smarcd3	0.747173	6.61576e-89	0.464	0.055	0.742274	8.30983e-85	0.41	0.054
9	Pbxip1	0.835797	1.2255e-88	0.794	0.325	0.749664	2.28206e-65	0.639	0.276
9	Mcam	0.87232	4.60306e-87	0.67	0.172	0.689461	1.50734e-54	0.488	0.146
9	Rgs4	0.832804	7.0194e-87	0.501	0.068	0.786168	2.13146e-80	0.46	0.082
9	Ccnd2	0.792496	4.07373e-72	0.879	0.559	0.797377	1.98685e-86	0.888	0.537
9	Kcnab1	0.592685	2.57943e-80	0.324	0.016	0.657469	5.52259e-86	0.305	0.017
9	Rap1a	0.709639	1.22417e-70	0.901	0.587	0.735264	6.3389e-85	0.873	0.555
9	Cebpb	0.943387	5.21321e-72	0.81	0.408	1.03149	7.74544e-85	0.752	0.374
9	Iqgap1	0.856849	5.02573e-78	0.657	0.243	0.930344	1.52291e-84	0.629	0.234
9	Suco	0.793822	2.24686e-84	0.501	0.088	0.734581	1.53523e-72	0.432	0.084
9	Utrn	0.888894	6.60257e-84	0.713	0.244	0.802763	6.91856e-76	0.648	0.223
9	Mob2	0.884857	1.00444e-83	0.678	0.216	0.772871	1.31672e-63	0.557	0.209
9	Gucy1b3	0.676463	4.64965e-83	0.767	0.247	0.711878	1.53431e-80	0.685	0.222
9	Gucy1a3	0.714877	8.73222e-82	0.855	0.338	0.680232	9.88907e-79	0.747	0.278
9	Lmna	0.644515	2.63687e-51	0.85	0.487	0.746387	1.48052e-80	0.868	0.488
9	Ackr3	0.87711	4.26329e-80	0.466	0.079	0.667776	1.12268e-58	0.328	0.052
9	Gadd45g	0.922879	2.54316e-79	0.909	0.542	0.825344	8.6337e-69	0.86	0.517
9	Bcas3	0.81737	3.04285e-78	0.456	0.074	0.738879	8.62016e-68	0.376	0.065
9	Hacd1	0.746519	2.35207e-75	0.472	0.077	0.723288	1.14673e-76	0.415	0.067
9	Slmap	0.73534	8.28517e-66	0.55	0.161	0.804388	7.71499e-75	0.492	0.141
9	Tbx2	0.713286	1.78969e-74	0.44	0.065	0.566234	1.27531e-49	0.302	0.052
9	Cav1	0.753787	6.80428e-73	0.743	0.25	0.65116	8.54063e-66	0.65	0.231
9	Lgalsl	0.715918	4.15715e-72	0.528	0.111	0.705626	7.09367e-69	0.449	0.099
9	Ednra	0.689931	6.14845e-72	0.576	0.13	0.587259	2.20459e-56	0.458	0.117
9	Syne1	0.781327	1.78447e-71	0.504	0.114	0.693262	2.69093e-67	0.413	0.083
9	Nrarp	0.908841	3.44549e-70	0.622	0.185	0.748762	4.27151e-55	0.562	0.199
9	Atp5b	0.557502	8.28171e-70	0.971	0.866	0.534468	1.08535e-67	0.952	0.847
9	Cpe	0.593571	2.37121e-47	0.914	0.586	0.6267	9.60598e-70	0.907	0.534
9	Lims1	0.754499	2.3424e-69	0.812	0.4	0.737705	9.37317e-64	0.717	0.359
9	Ywhaq	0.596202	6.71511e-69	0.973	0.831	0.548013	1.86592e-66	0.948	0.765
9	Bcr	0.813345	1.36602e-68	0.378	0.058	0.74772	3.41237e-60	0.287	0.043
9	Perp	0.828185	9.73911e-68	0.55	0.135	0.794693	4.99524e-66	0.445	0.097
9	4930523C07Rik	0.784015	1.44811e-67	0.82	0.38	0.733962	4.04757e-61	0.717	0.328
9	Rcsd1	0.708158	1.61623e-67	0.523	0.11	0.62341	9.31877e-59	0.406	0.083
9	Oxct1	0.71616	5.66915e-62	0.665	0.243	0.750556	1.19736e-66	0.59	0.213
9	Ptp4a3	0.880628	5.7148e-65	0.777	0.373	0.766729	7.79244e-64	0.726	0.342
9	Cdkn1a	0.739408	8.16387e-65	0.912	0.486	0.787983	1.21491e-54	0.829	0.493
9	Wdr1	0.653989	1.69121e-51	0.66	0.293	0.745839	1.47894e-64	0.641	0.291
9	Pitpnc1	0.779136	2.49611e-64	0.673	0.244	0.663026	9.29554e-37	0.49	0.231
9	Itpk1	0.578311	1.2364e-63	0.466	0.103	0.505816	2.27849e-53	0.328	0.065
9	Wfs1	0.613348	4.87652e-54	0.33	0.048	0.715973	2.38819e-63	0.322	0.047
9	Lpp	0.764411	9.89962e-63	0.592	0.202	0.637496	1.63435e-51	0.482	0.154
9	Dynlrb1	0.506421	1.03522e-44	0.903	0.695	0.572533	6.78198e-62	0.907	0.665
9	Tgfb1i1	0.696185	1.0695e-60	0.727	0.297	0.605377	1.58696e-45	0.626	0.287
9	Btg2	0.596575	8.88764e-54	0.979	0.776	0.704919	1.97236e-60	0.929	0.683
9	Enah	0.592787	8.56068e-60	0.386	0.066	0.515477	6.90852e-45	0.296	0.062
9	Bcar3	0.599483	2.68825e-49	0.41	0.096	0.59043	2.21768e-59	0.376	0.077
9	Pnrc1	0.531574	7.06972e-38	0.914	0.659	0.652899	3.35898e-59	0.866	0.572
9	Pdlim7	0.566473	2.40515e-37	0.547	0.212	0.712309	5.36544e-59	0.54	0.179
9	Mapre2	0.668741	4.12692e-56	0.555	0.168	0.680277	1.99543e-57	0.469	0.132
9	Vps37b	0.567622	1.02314e-33	0.349	0.09	0.735446	7.21822e-57	0.369	0.078
9	Rgs7bp	0.680244	3.4893e-56	0.724	0.289	0.557329	7.42978e-45	0.596	0.246
9	Tnfaip8	0.633789	5.58525e-56	0.488	0.113	0.615108	3.94045e-48	0.41	0.109
9	Limd1	0.717623	1.15385e-55	0.582	0.189	0.65063	8.76293e-55	0.525	0.169
9	mt-Nd3	0.607168	1.65182e-55	0.914	0.694	0.506478	1.90659e-36	0.801	0.53
9	Cycs	0.62526	4.83456e-55	0.845	0.506	0.575007	2.23807e-45	0.775	0.496
9	Atp1b2	0.6536	2.90877e-52	0.74	0.331	0.683111	5.82567e-55	0.635	0.258
9	Fbxo32	0.602166	8.00752e-55	0.354	0.053	0.56617	6.55511e-53	0.285	0.041
9	Ppp1r12c	0.633844	2.68499e-53	0.485	0.125	0.603024	1.89847e-54	0.402	0.1
9	Trp53inp2	0.608088	2.94642e-54	0.464	0.117	0.561841	1.33626e-39	0.35	0.092
9	Pde1a	0.556372	3.89204e-54	0.402	0.071	0.54082	2.97559e-48	0.322	0.059
9	Pde5a	0.674265	4.86213e-54	0.611	0.199	0.676378	7.99242e-50	0.488	0.158
9	Emd	0.625816	6.88497e-42	0.603	0.285	0.696799	9.98742e-54	0.583	0.271
9	Gem	0.76814	1.18294e-50	0.566	0.178	0.823077	2.4893e-53	0.514	0.172
9	Pip5k1b	0.586979	3.56333e-53	0.504	0.132	0.540012	3.22222e-37	0.374	0.107
9	Marveld1	0.640494	4.65792e-53	0.44	0.102	0.532503	1.44534e-41	0.311	0.072
9	Trpv2	0.560254	1.2443e-52	0.354	0.052	0.564374	2.75637e-50	0.305	0.05
9	Hspa2	0.622663	1.09175e-41	0.525	0.177	0.724173	2.6302e-51	0.512	0.19
9	Pacsin2	0.663957	4.61146e-51	0.555	0.19	0.635699	7.83555e-49	0.497	0.17
9	Crim1	0.719901	3.45007e-50	0.622	0.248	0.530609	8.41719e-42	0.525	0.209
9	Sdhc	0.631158	7.86941e-49	0.686	0.354	0.502211	1.03372e-28	0.592	0.331
9	Pdgfa	0.655634	1.08266e-46	0.603	0.231	0.540769	5.61194e-36	0.484	0.199
9	Tgfb2	0.527754	1.20142e-36	0.421	0.119	0.623996	4.73108e-46	0.395	0.107
9	Bin1	0.578782	1.04971e-39	0.539	0.211	0.621024	1.78351e-44	0.499	0.182
9	Siah2	0.592555	4.57106e-37	0.306	0.081	0.57418	1.31465e-42	0.3	0.071
9	Neat1	0.684826	1.06136e-41	0.783	0.442	0.674476	1.69557e-37	0.691	0.407
9	Tln1	0.502424	2.82534e-29	0.668	0.364	0.581502	1.74986e-41	0.635	0.318
9	Foxs1	0.564708	9.62922e-41	0.448	0.123	0.520048	3.31079e-37	0.352	0.095
9	Ift43	0.525587	1.00176e-31	0.617	0.297	0.553084	5.67195e-40	0.572	0.261
9	Ngf	0.566268	2.85052e-35	0.402	0.11	0.585293	1.02804e-37	0.374	0.108
9	Frmd4b	0.505349	3.99936e-34	0.44	0.157	0.569307	3.7413e-37	0.382	0.124
9	Mcur1	0.50628	2.30382e-36	0.381	0.104	0.502508	3.31656e-34	0.337	0.104
9	Gas1	0.542476	2.05453e-17	0.517	0.262	0.740457	2.35619e-36	0.575	0.264
9	Csrnp1	0.500346	1.74149e-26	0.517	0.219	0.630989	4.46106e-36	0.499	0.206
9	Rab3a	0.584641	2.10626e-35	0.542	0.226	0.551261	1.39993e-30	0.488	0.22
9	Zc2hc1a	0.510088	1.8583e-26	0.493	0.208	0.547085	3.49837e-35	0.443	0.161
9	Gjc1	0.56254	1.0576e-34	0.52	0.195	0.547775	8.46443e-32	0.458	0.184
9	Slc25a25	0.533737	2.16897e-25	0.349	0.115	0.589225	1.75167e-31	0.363	0.123
9	Ccnl1	0.554604	2.46358e-30	0.791	0.515	0.516023	2.81031e-26	0.663	0.427
9	Kitl	0.518463	7.0543e-25	0.665	0.374	0.526904	4.99269e-25	0.557	0.303
9	Ogn	0.615687	5.45776e-23	0.617	0.34	0.579354	8.34749e-22	0.447	0.212
10	Mlana	4.41163	7.69675e-74	1	0.075	4.72564	3.21782e-101	1	0.055
10	Tyrp1	4.11334	1.31935e-73	1	0.104	4.28888	2.52104e-96	1	0.068
10	Dct	4.40857	1.36936e-53	1	0.144	4.47576	1.8898e-79	1	0.125
10	Gstp1	2.01379	2.23526e-29	0.75	0.183	2.56805	1.05497e-72	0.846	0.177
10	Pmel	4.564	7.63097e-45	1	0.028	4.60627	4.62553e-69	1	0.017
10	Slc24a5	2.99059	1.75576e-62	1	0.153	2.4921	7.2675e-62	0.923	0.149
10	Slc45a2	2.26662	6.0443e-34	0.938	0.017	2.55194	7.58078e-57	0.962	0.009
10	Syt4	2.61376	5.18184e-31	0.938	0.004	2.79739	2.49346e-55	0.962	0.005
10	Gpnmb	3.15379	1.84426e-44	1	0.066	3.13156	4.20232e-55	1	0.049
10	Cyb5a	1.05148	5.54536e-10	1	0.724	1.79266	1.08941e-53	1	0.645
10	Rab38	1.83248	6.64359e-22	0.875	0.015	2.33648	6.50386e-49	0.923	0.011
10	Atp1a1	2.10133	7.88504e-38	0.938	0.402	1.95756	3.41912e-48	0.962	0.42
10	Cited1	2.74378	3.98051e-31	0.938	0.014	2.74406	1.12702e-47	0.923	0.02
10	S100b	3.09749	5.77093e-35	1	0.153	2.7559	1.46077e-43	1	0.142
10	Dkk3	1.95319	4.7754e-25	1	0.087	2.19456	5.24167e-42	0.962	0.076
10	Mlph	1.81707	7.89345e-22	0.875	0.017	2.01934	1.36001e-41	0.885	0.007
10	Gjb6	1.71699	1.81402e-21	0.75	0.002	2.00042	2.00795e-40	0.769	0.002
10	Mcoln3	1.09592	5.75994e-16	0.562	0.001	1.36618	2.08528e-38	0.731	0.001
10	Hpse	1.65753	7.88076e-24	0.875	0.02	1.84759	1.13722e-35	0.769	0.024
10	Gjb2	2.00404	1.73923e-22	0.812	0.004	1.77664	1.89171e-35	0.769	0.004
10	Syngr1	1.86495	4.36345e-20	0.875	0.063	2.02453	2.56047e-34	0.885	0.043
10	Gsta4	2.44968	5.49424e-34	1	0.386	2.03167	5.52847e-30	0.923	0.335
10	S100a1	2.14517	1.63277e-26	1	0.513	2.02979	2.6827e-33	1	0.451
10	Tyr	2.24946	7.28701e-33	1	0.051	1.70926	6.07349e-22	0.846	0.054
10	Bhlhe41	1.96495	5.43005e-18	0.938	0.089	2.20204	1.29933e-32	0.885	0.079
10	Aebp1	1.6879	1.77007e-12	0.875	0.16	1.97593	1.69976e-32	0.885	0.133
10	Aph1c	1.52533	6.33824e-16	0.75	0.021	1.82812	3.64195e-31	0.769	0.025
10	Fxyd2	2.39825	2.77177e-29	0.875	0.066	1.07239	5.3656e-08	0.5	0.032
10	Sepp1	2.06288	3.31895e-29	1	0.742	1.70613	6.06595e-27	1	0.678
10	Scrg1	1.76152	5.4692e-19	0.812	0.007	1.48164	3.78478e-29	0.731	0.006
10	Ednrb	2.31556	2.19851e-19	1	0.169	2.19666	1.32892e-28	1	0.154
10	Cd63	1.82966	2.89935e-24	1	0.738	1.75226	3.60704e-28	1	0.714
10	Stmn3	2.83394	1.1834e-27	0.812	0.012	1.59695	5.85676e-19	0.5	0.009
10	Gsta1	2.24772	2.02371e-19	1	0.093	2.10818	1.66227e-25	0.846	0.068
10	Il10rb	1.54546	1.25704e-13	0.875	0.182	1.63884	2.3829e-25	0.885	0.157
10	Scn8a	1.55806	7.75383e-21	0.875	0.015	1.62495	5.40348e-25	0.692	0.011
10	Trpm1	2.3705	7.99525e-25	1	0.03	1.9505	1.36559e-24	0.731	0.019
10	Mgll	1.92802	4.45859e-19	1	0.321	1.79947	8.07643e-25	1	0.269
10	Mitf	1.38383	6.20488e-11	0.75	0.072	1.63528	2.70212e-23	0.654	0.043
10	Hhatl	1.98155	4.97982e-18	0.625	0.002	1.31683	9.95576e-23	0.538	0.002
10	Cryab	1.2466	0.000185239	0.938	0.482	1.78651	2.86616e-22	1	0.423
10	Bmyc	1.52167	6.88707e-18	1	0.304	1.4585	2.32283e-20	0.769	0.275
10	Ptgds	1.25009	1.07903e-12	1	0.679	0.983301	2.88524e-20	1	0.483
10	Qpct	1.70887	6.24624e-20	0.875	0.058	1.47562	9.05351e-18	0.692	0.05
10	Tspan10	1.25583	3.40094e-07	0.812	0.081	1.5629	1.16695e-19	0.846	0.057
10	Bace2	1.51598	5.33865e-12	0.875	0.228	1.4909	1.90098e-19	0.923	0.192
10	Glrb	1.19683	3.43072e-12	0.625	0.007	0.947994	2.03977e-19	0.462	0.001
10	Cdh1	0.902481	2.01651e-13	0.562	0.002	0.930789	2.14539e-19	0.462	0.001
10	Cdk2	1.27166	4.65762e-14	0.875	0.039	1.43376	2.51945e-19	0.692	0.04
10	Cyp2j6	1.09556	0.00053072	0.625	0.084	1.61939	8.9625e-19	0.769	0.076
10	Trim63	0.745988	6.56346e-08	0.375	0.002	1.13858	1.42862e-18	0.423	0.001
10	Chchd10	1.84268	1.5742e-12	1	0.228	1.69851	1.75387e-18	1	0.195
10	Atp6v1g1	1.16273	2.89512e-18	1	0.792	0.961589	2.13304e-11	1	0.712
10	Cck	1.83425	1.65776e-06	0.375	0.01	2.54102	7.8382e-18	0.385	0.013
10	Paqr6	1.61582	3.25253e-13	0.938	0.064	1.57928	2.55444e-17	0.769	0.048
10	Plp1	1.03812	1.02863e-11	0.812	0.055	1.0508	3.07805e-17	0.731	0.056
10	Fth1	1.27115	2.66067e-16	1	0.998	1.11489	2.01807e-15	1	0.995
10	Pianp	1.03656	1.60178e-13	0.688	0.012	1.21067	8.18406e-16	0.538	0.012
10	Ugp2	1.4916	2.03803e-15	0.938	0.225	1.38331	1.16787e-15	0.769	0.216
10	Gsta2	1.20346	5.35139e-06	0.75	0.071	1.57636	2.27237e-15	0.692	0.05
10	Mt2	0.752535	0.000137349	1	0.398	0.88823	2.34871e-15	1	0.324
10	Sytl2	0.928368	1.68691e-08	0.625	0.023	1.02914	3.77148e-15	0.577	0.015
10	Bri3	0.930775	9.63183e-07	0.938	0.678	1.11226	5.71618e-15	0.923	0.615
10	Met	1.34755	2.75965e-09	0.812	0.064	1.19038	1.51354e-14	0.769	0.056
10	Tecpr1	1.05054	0.000104864	0.75	0.12	1.51564	3.99784e-14	0.654	0.095
10	Tmod1	1.00535	0.000665135	0.5	0.056	1.33254	4.34028e-14	0.615	0.045
10	Myo5a	1.50665	4.75576e-14	0.688	0.034	1.09471	3.75059e-11	0.5	0.023
10	Ftl1	0.990284	5.21799e-07	1	0.974	0.965375	5.87403e-14	1	0.993
10	Cort	0.563473	1.50458e-05	0.312	0.001	1.16342	8.52276e-14	0.346	0.001
10	Kcnj13	2.33524	6.20617e-12	0.875	0.126	2.03207	1.57495e-13	0.846	0.113
10	Deb1	1.25398	6.38234e-07	0.812	0.233	1.46864	1.64882e-13	0.769	0.191
10	Nrcam	0.63536	0.000512637	0.312	0.003	0.807664	3.02254e-13	0.385	0.002
10	Ctsb	1.06049	3.92915e-10	1	0.732	1.08732	2.22952e-12	1	0.664
10	C2	1.13374	5.04596e-06	0.625	0.048	1.17164	3.82888e-12	0.692	0.054
10	Adm	1.14114	0.00094798	0.625	0.069	1.50313	4.49924e-12	0.615	0.061
10	Tpd52l1	0.682351	7.17692e-05	0.5	0.02	0.851914	1.08397e-11	0.462	0.011
10	Fxyd6	1.72053	3.7601e-11	0.938	0.232	1.53965	1.64344e-11	0.731	0.1
10	Mt1	0.776036	1.25469e-06	1	0.651	0.72435	3.61973e-11	1	0.593
10	Igsf8	1.30918	3.89667e-11	0.938	0.12	0.944876	0.00080315	0.538	0.101
10	Mif	1.18878	3.77849e-06	1	0.586	1.28052	7.39518e-11	0.962	0.516
10	Ppia	0.720697	0.00334042	1	0.995	0.739336	9.14883e-11	1	0.985
10	Gpc1	0.964179	6.76773e-06	0.562	0.024	1.09671	9.82357e-11	0.538	0.024
10	Fmn1	0.633894	2.85569e-06	0.375	0.003	0.622507	3.13617e-10	0.308	0.002
10	Atp1b3	0.871732	0.0474606	0.938	0.469	1.22916	3.26322e-10	0.885	0.385
10	Pax3	0.752223	2.9302e-07	0.375	0.003	0.771091	3.41914e-10	0.308	0.001
10	Cox7a2	0.741204	0.00570734	1	0.821	0.832227	9.14583e-10	1	0.794
10	Ncam1	1.1157	3.61271e-08	0.875	0.088	1.35721	1.07377e-09	0.692	0.081
10	Prdx1	0.843185	0.000246282	1	0.96	0.70236	1.24243e-09	1	0.957
10	5031439G07Rik	0.580208	0.0307224	0.5	0.043	1.01303	3.12212e-09	0.5	0.033
10	Insc	0.795579	2.7994e-05	0.625	0.051	0.995526	1.62014e-08	0.654	0.068
10	Car14	0.958984	2.07872e-08	0.938	0.144	0.618257	2.00749e-07	0.654	0.126
10	mt-Nd1	0.755058	0.00167637	1	0.992	0.777839	3.43696e-08	1	0.987
10	Cox7c	1.03413	6.95814e-08	1	0.842	0.791775	1.76277e-06	1	0.835
10	Art3	1.41101	1.45394e-07	0.938	0.144	0.696554	0.0180708	0.654	0.18
10	Mgst1	1.29087	2.63687e-07	0.938	0.231	1.1304	1.57786e-05	0.692	0.181
10	Rap2b	1.00309	1.97004e-05	0.688	0.072	0.845667	4.58629e-07	0.615	0.084
10	Ahnak2	1.32359	4.99368e-07	0.625	0.05	0.997192	1.37839e-06	0.5	0.038
10	Cox4i1	0.847345	7.62386e-07	1	0.947	0.550604	0.00842586	1	0.923
10	Fgf1	0.979699	8.30622e-07	0.688	0.07	0.825541	0.000820233	0.423	0.048
10	B2m	0.910764	5.53232e-06	1	0.941	0.693227	1.00174e-05	1	0.934
10	Gm16152	0.590594	0.00985845	0.562	0.062	0.979076	8.12658e-06	0.385	0.036
10	Sox10	0.876566	0.00180071	0.562	0.051	1.00594	8.70934e-06	0.462	0.037
10	Lgi4	0.996813	1.33063e-05	0.625	0.04	0.525446	1	0.269	0.03
10	Ndufb9	0.809091	0.00150787	0.938	0.691	0.757838	1.9877e-05	0.885	0.631
10	Gm2115	0.991005	0.000336618	0.438	0.015	0.6898	3.21596e-05	0.308	0.011
10	Psen2	1.14267	6.00181e-05	0.625	0.095	0.995224	0.000275103	0.462	0.08
10	Snca	0.668673	7.37945e-05	0.438	0.019	0.665791	0.0159301	0.269	0.017
10	Dclk1	1.01641	0.0044545	0.625	0.084	0.974343	9.56086e-05	0.5	0.065
10	Hif1a	1.13633	0.000113417	0.75	0.242	0.809168	0.241651	0.462	0.211
10	Rapsn	0.617525	0.0264078	0.438	0.029	0.794691	0.000231014	0.346	0.021
10	Slc7a5	1.02161	0.000276141	0.5	0.049	0.62927	0.88471	0.346	0.052
10	Eci2	1.04132	0.000363168	0.875	0.311	0.701761	1	0.654	0.272
10	Ubl3	0.972288	0.000756756	0.875	0.366	0.852832	0.000419236	0.846	0.322
10	Ldhb	0.972009	0.000595157	1	0.445	0.896797	0.0020125	0.808	0.42
10	Sirpa	0.933934	0.0024399	0.562	0.047	0.798416	0.0112723	0.385	0.042
10	Smpd1	0.881872	0.00308179	0.938	0.271	0.696043	1	0.577	0.212
10	Ctnnb1	0.899687	0.00324308	0.938	0.528	0.727643	0.0973208	0.846	0.468
10	Gpx4	0.54428	0.00334622	1	0.938	0.626148	0.00394923	1	0.912
10	Hsd17b11	0.975336	0.00548611	0.812	0.204	0.834709	0.0128168	0.615	0.162
10	Lgmn	1.04747	0.0074725	0.875	0.31	0.727644	1	0.577	0.272
10	Alcam	0.575635	0.0114009	0.438	0.025	0.699689	0.00930895	0.308	0.021
10	Vegfb	0.846633	0.01487	0.688	0.115	0.535989	1	0.385	0.074
10	Cystm1	0.884695	0.0153259	1	0.479	0.721838	1	0.808	0.417
10	Fuca1	0.882505	0.0200027	0.938	0.397	0.644929	1	0.538	0.354
10	Rab32	0.719466	0.0291555	0.438	0.026	0.545906	0.477332	0.308	0.032
10	Ndufa4	0.787518	0.0358248	1	0.778	0.60589	0.106034	1	0.767
11	Lyz2	4.3736	9.40822e-167	0.792	0.029	4.71164	4.71192e-235	0.898	0.039
11	Cd74	5.52781	9.72999e-221	0.83	0.054	4.99525	5.1296e-198	0.835	0.053
11	Tyrobp	3.16431	3.43579e-158	0.821	0.009	3.41811	1.77576e-212	0.921	0.008
11	Ctss	2.90211	4.8132e-155	0.858	0.007	3.24356	1.05432e-210	0.937	0.007
11	Fcer1g	3.06047	1.09569e-152	0.83	0.027	3.33682	1.67258e-203	0.921	0.037
11	Cd52	2.94758	6.92154e-167	0.896	0.003	3.08514	1.21519e-196	0.906	0.009
11	Cd53	1.9725	6.34622e-170	0.925	0.002	2.16464	2.24922e-187	0.898	0.003
11	Laptm5	2.33013	4.53638e-169	0.925	0.005	2.11273	2.89353e-186	0.898	0.004
11	H2-Ab1	4.52249	3.68337e-182	0.755	0.044	3.88503	2.72611e-146	0.63	0.049
11	H2-Eb1	4.38055	8.24626e-182	0.726	0.038	3.65092	4.45704e-124	0.598	0.025
11	H2-Aa	4.53193	7.1052e-176	0.736	0.031	3.88333	3.48099e-139	0.669	0.035
11	Coro1a	2.37753	7.87135e-148	0.84	0.007	2.40169	8.25783e-160	0.795	0.003
11	Ly86	1.21085	1.11116e-95	0.585	0.001	1.5555	1.1224e-141	0.693	0.001
11	Ms4a6c	1.7548	2.31396e-97	0.594	0.001	1.78885	4.23488e-141	0.717	0.002
11	Cd48	1.26165	2.29326e-106	0.632	0.001	1.5178	3.32852e-136	0.677	0.001
11	Alox5ap	1.79487	2.6366e-115	0.717	0.007	1.95869	2.07308e-135	0.724	0.007
11	Ptprc	1.52427	1.74664e-126	0.726	0.001	1.60649	1.33829e-130	0.661	0.001
11	Spi1	1.49593	1.52977e-103	0.632	0.002	1.63072	1.56028e-130	0.685	0.002
11	Cybb	1.47861	3.1234e-93	0.575	0.001	1.57597	4.88162e-129	0.646	0.001
11	Sh3bgrl3	1.3077	1.74264e-78	0.972	0.551	1.55437	1.88133e-126	0.937	0.491
11	H2-DMa	2.31191	1.94088e-122	0.726	0.011	1.80149	2.00238e-97	0.606	0.012
11	Rac2	1.65949	1.14398e-120	0.708	0.001	1.47821	1.28225e-121	0.638	0.002
11	Pld4	1.40068	4.17888e-101	0.632	0.002	1.47492	1.33518e-119	0.63	0.002
11	Ptpn18	1.64023	1.39449e-103	0.755	0.046	1.63892	1.18746e-118	0.772	0.04
11	Cyba	1.32568	3.70329e-88	0.943	0.583	1.46239	7.658e-118	0.913	0.54
11	Mpeg1	1.37255	5.96772e-88	0.557	0.001	1.45259	1.07345e-116	0.614	0.002
11	Aif1	1.2675	4.64572e-86	0.547	0.002	1.61644	5.30864e-116	0.614	0.003
11	Lst1	1.65605	9.77334e-78	0.575	0.019	1.9639	4.41628e-113	0.669	0.013
11	Fcgr3	1.7562	3.6728e-88	0.557	0.002	1.79812	5.02008e-110	0.598	0.003
11	Ccl6	1.59648	1.56917e-100	0.623	0.002	2.11768	1.3282e-109	0.598	0.004
11	Itgb2	1.12692	7.98827e-85	0.547	0.002	1.29218	4.21985e-109	0.591	0.002
11	AF251705	1.15887	5.02397e-89	0.538	0	1.35488	1.40953e-108	0.583	0.002
11	H2-DMb1	1.90918	1.89557e-104	0.651	0.041	1.58617	9.2819e-69	0.488	0.028
11	Ms4a6b	1.29412	3.39695e-71	0.453	0.001	1.47642	1.93993e-104	0.551	0.001
11	Fau	1.19397	5.50926e-104	0.991	0.98	1.03831	1.05835e-80	1	0.967
11	Selplg	1.22857	5.85246e-84	0.538	0.002	1.3243	8.81111e-104	0.583	0.003
11	Cytip	1.48575	1.31091e-103	0.623	0.001	1.3066	1.55266e-95	0.504	0.001
11	Cd68	1.56622	8.67677e-81	0.623	0.025	1.71915	2.2982e-103	0.661	0.022
11	Lcp1	1.51708	1.62332e-102	0.802	0.04	1.56491	6.6438e-99	0.709	0.042
11	Lgals3	1.87545	7.5817e-67	0.623	0.052	2.44812	2.9997e-102	0.661	0.04
11	Rpl32	1.21388	1.65375e-98	0.981	0.978	0.98014	6.41132e-67	1	0.959
11	Wfdc17	1.63102	1.06663e-68	0.472	0.004	2.38402	1.49684e-97	0.543	0.006
11	Tmsb4x	1.53903	1.62032e-74	1	0.941	1.60255	1.03406e-96	1	0.932
11	Napsa	1.41829	5.2928e-87	0.538	0.001	1.60339	9.93496e-96	0.504	0.001
11	Csf1r	1.43474	8.32253e-56	0.528	0.059	1.65419	2.82932e-94	0.661	0.037
11	Clec4a3	1.05496	1.71757e-63	0.434	0.002	1.21581	1.1578e-92	0.488	0.001
11	Clec4a1	0.945713	1.35004e-53	0.34	0	1.17532	1.50289e-92	0.496	0.001
11	Rps11	1.21394	1.10989e-91	0.991	0.974	0.919395	3.3504e-60	0.984	0.955
11	Ctsb	1.0597	1.63147e-49	0.811	0.73	1.46811	2.47411e-91	0.866	0.66
11	Stk17b	1.3723	2.35693e-90	0.736	0.035	1.16314	3.50941e-65	0.551	0.028
11	Fcgr2b	1.63379	1.2495e-85	0.575	0.004	1.49261	3.30773e-88	0.52	0.004
11	Evi2a	0.858878	5.44092e-66	0.425	0.001	0.940481	1.1567e-87	0.465	0
11	Clec12a	0.976149	1.46748e-68	0.434	0	1.02493	4.89298e-86	0.457	0
11	C1qc	2.71557	5.79413e-65	0.377	0.006	2.86903	9.01549e-86	0.441	0.004
11	Cd300a	1.02135	9.37851e-51	0.387	0.004	1.23461	1.03757e-85	0.52	0.005
11	Rgs10	1.42409	2.3414e-72	0.642	0.05	1.40995	2.4147e-84	0.669	0.038
11	Fyb	1.33241	9.26665e-69	0.509	0.01	1.4873	2.78567e-83	0.528	0.01
11	Ptpn6	1.01078	5.14916e-54	0.519	0.021	1.18804	1.24252e-82	0.551	0.01
11	Bcl2a1b	1.22961	5.31611e-70	0.462	0.002	1.46121	8.71842e-82	0.465	0.002
11	Fam105a	0.862045	5.65553e-43	0.434	0.014	1.11006	3.8345e-81	0.583	0.014
11	C1qb	2.82257	1.23058e-66	0.387	0.008	2.95655	4.56003e-81	0.433	0.006
11	Ncf4	0.950784	4.92419e-81	0.509	0.001	0.82921	2.27899e-67	0.37	0
11	Arhgap30	0.846869	2.32946e-72	0.462	0.001	0.869463	1.96748e-80	0.425	0.001
11	Ccl9	1.80511	3.29323e-80	0.519	0.008	1.73004	8.33463e-76	0.449	0.004
11	C1qa	2.93542	3.13932e-64	0.368	0.007	3.1932	1.10339e-79	0.417	0.007
11	Hck	0.702111	5.07586e-49	0.349	0.002	0.925784	4.45699e-78	0.409	0
11	Adgre1	0.9783	4.22197e-52	0.349	0.001	1.14419	5.75846e-78	0.433	0.001
11	Unc93b1	1.42943	1.45692e-77	0.736	0.085	1.39482	1.80963e-76	0.724	0.094
11	Cd14	2.03428	1.8352e-77	0.547	0.016	1.50894	1.22277e-65	0.433	0.009
11	Bcl2a1d	1.0673	2.53826e-76	0.462	0	0.815817	3.73916e-52	0.307	0.001
11	Lsp1	1.62298	6.1399e-75	0.745	0.155	1.68091	1.1761e-70	0.646	0.139
11	B2m	1.1957	5.00775e-69	1	0.94	1.15808	2.57686e-74	1	0.933
11	Ccl4	2.2836	1.19242e-56	0.387	0.004	1.72721	2.61615e-74	0.402	0.001
11	Plek	0.917519	7.43457e-65	0.481	0.008	1.09313	1.98721e-73	0.441	0.004
11	AB124611	0.813947	2.12203e-64	0.453	0.003	0.787128	6.71418e-72	0.394	0.001
11	Irf5	0.780273	5.48828e-56	0.425	0.004	0.992262	3.59505e-71	0.449	0.004
11	Rpl39	1.01331	6.67986e-71	0.981	0.982	0.760132	1.17619e-45	0.984	0.955
11	Rps29	0.998125	6.32664e-70	1	0.992	0.80946	2.83004e-57	1	0.988
11	H2-D1	1.30002	8.68035e-68	0.972	0.722	1.22667	1.12611e-69	0.984	0.739
11	Gmfg	1.27989	1.00864e-52	0.717	0.091	1.30855	1.36668e-69	0.638	0.046
11	Hcls1	1.01595	9.30527e-67	0.604	0.024	1.12408	2.68764e-69	0.551	0.025
11	Cd86	0.923473	2.78872e-69	0.443	0.001	0.683137	1.18813e-48	0.291	0.001
11	Cotl1	1.28779	3.97544e-69	0.906	0.269	1.26892	3.8288e-61	0.803	0.239
11	Limd2	1.1386	3.58109e-51	0.547	0.043	1.24556	5.16969e-69	0.591	0.039
11	Fam49b	1.28136	6.70709e-69	0.755	0.105	1.3045	3.56952e-67	0.677	0.104
11	Plbd1	1.24854	1.16278e-57	0.481	0.032	1.29019	1.68564e-68	0.48	0.016
11	Rplp0	1.14188	1.91929e-68	0.962	0.944	0.817914	3.36798e-36	0.953	0.926
11	Ftl1	0.783957	3.28215e-26	0.962	0.975	1.06108	3.62062e-68	0.992	0.993
11	Ucp2	1.30548	7.09889e-58	0.83	0.322	1.35887	5.08374e-68	0.85	0.245
11	Gm9843	1.12696	3.92415e-67	0.915	0.563	0.845222	5.92748e-36	0.85	0.505
11	Ms4a7	1.71829	2.28818e-39	0.292	0.003	2.23615	1.1661e-66	0.378	0.003
11	Gm8730	1.07744	1.16828e-65	0.887	0.824	0.56473	1.23927e-09	0.63	0.397
11	Clec4a2	0.756832	1.35718e-49	0.33	0	0.918455	1.18376e-64	0.346	0.001
11	Rnase6	0.786482	3.37235e-50	0.321	0	0.960111	1.38554e-64	0.346	0
11	Cx3cr1	0.80588	1.34033e-42	0.302	0.001	0.983032	1.38554e-64	0.346	0
11	Rps24	1.09566	1.94439e-64	1	0.982	0.803721	7.53005e-46	0.961	0.935
11	Rpl37a	0.953474	1.96092e-64	1	0.992	0.75497	8.84226e-47	0.992	0.982
11	H2-K1	1.2646	1.33814e-63	0.981	0.506	1.14004	5.33489e-55	0.976	0.537
11	Glipr1	0.667152	2.07293e-39	0.283	0.001	0.896505	6.39682e-63	0.362	0.001
11	Rps15a	0.937521	2.23528e-62	0.991	0.982	0.696619	1.51082e-35	0.984	0.966
11	Lgmn	1.00659	1.12225e-33	0.509	0.307	1.39613	3.28596e-62	0.646	0.262
11	Cd37	0.793727	1.77754e-28	0.321	0.017	0.935727	8.16832e-62	0.378	0.003
11	Rplp2	0.927033	1.01403e-61	0.972	0.988	0.619773	3.35262e-30	0.992	0.965
11	Actr3	1.10683	4.0822e-61	0.868	0.405	0.98852	2.16049e-46	0.756	0.39
11	Rpl17	1.01672	1.20375e-60	0.981	0.977	0.684172	1.45774e-29	0.953	0.952
11	Ccr2	0.891888	5.10012e-53	0.349	0	1.12551	2.96461e-60	0.346	0.001
11	Lrrc25	0.514757	3.37235e-50	0.321	0	0.736407	5.29979e-58	0.354	0.002
11	Rpl18a	0.931865	6.05996e-58	1	0.993	0.701592	9.68423e-34	0.992	0.985
11	Cd84	0.700662	1.89635e-39	0.283	0.001	0.845397	8.97415e-58	0.331	0.001
11	Gnb2l1	0.9596	2.44095e-57	0.953	0.8	0.730822	4.60922e-28	0.906	0.636
11	Pou2f2	0.942284	2.56966e-48	0.358	0.003	0.945773	7.90965e-57	0.354	0.002
11	AI607873	0.740337	1.20871e-38	0.292	0.002	0.888104	1.18511e-56	0.346	0.002
11	Ctsc	1.39331	2.70384e-56	0.66	0.179	1.32986	6.05838e-53	0.732	0.167
11	Plac8	0.685773	7.70881e-07	0.217	0.281	1.90844	7.68767e-56	0.425	0.226
11	Il1b	1.57714	4.77331e-54	0.377	0.002	1.25116	1.11413e-54	0.323	0.001
11	Fermt3	0.625641	4.17296e-47	0.33	0.001	0.65306	8.43757e-54	0.331	0.002
11	Mrc1	1.22967	2.27752e-35	0.255	0.001	1.27037	1.53836e-53	0.315	0.001
11	Rps28	0.981039	1.68535e-53	0.981	0.949	0.876407	1.97593e-50	0.984	0.918
11	Rps27a	0.896148	2.68689e-53	0.991	0.985	0.659936	1.32136e-32	0.984	0.975
11	Ncf2	0.843613	1.12722e-32	0.547	0.065	1.06842	4.10245e-53	0.591	0.052
11	Rps9	0.957704	6.21889e-53	1	0.981	0.801451	3.42771e-43	0.976	0.956
11	Tnfaip8l2	0.683846	7.77353e-42	0.292	0.001	0.654009	1.02299e-52	0.307	0.001
11	Slamf9	0.705974	5.27696e-37	0.283	0.002	0.754239	1.36667e-52	0.307	0.001
11	Rps16	0.897217	3.74953e-51	1	0.988	0.617314	7.83034e-26	1	0.972
11	Ccl3	1.70376	1.06131e-50	0.349	0.003	1.20898	6.2674e-47	0.299	0.002
11	Bin2	0.626459	7.3e-38	0.283	0.002	0.73685	1.19623e-50	0.291	0.001
11	Epsti1	0.636849	1.26542e-40	0.292	0.001	0.796294	2.48578e-50	0.291	0.001
11	Rps7	0.943148	6.60579e-50	0.943	0.96	0.594589	1.34099e-19	0.969	0.921
11	Cd36	0.89571	1.43214e-33	0.274	0.002	1.25064	8.70454e-50	0.394	0.01
[truncated: 510 more rows]

## Sheet: b) B6129PF1J
	RPE			ECs KDRhigh			ECs KDRmed			ECs KDRlow			Stromal cells												Smooth muscle cells			Melanocytes			Hematopoietic cells			Schwann cells
	Cluster 1			Cluster 2			Cluster 3			Cluster 4			Cluster 5			Cluster 6			Cluster 7			Cluster 8			Cluster 9			Cluster 10			Cluster 11			Cluster 12			Cluster 13
Gene ID	adjP_val	avg_diff	avg_UMI	adjP_val	avg_diff	avg_UMI	adjP_val	avg_diff	avg_UMI	adjP_val	avg_diff	avg_UMI	adjP_val	avg_diff	avg_UMI	adjP_val	avg_diff	avg_UMI	adjP_val	avg_diff	avg_UMI	adjP_val	avg_diff	avg_UMI	adjP_val	avg_diff	avg_UMI	adjP_val	avg_diff	avg_UMI	adjP_val	avg_diff	avg_UMI	adjP_val	avg_diff	avg_UMI	adjP_val	avg_diff	avg_UMI
0610007P14Rik	3.01839e-27	-0.370301	0.0889064	0.00747803	-0.0497332	0.269967	4.60022e-07	-0.152746	0.202394	0.616426	0.0831367	0.366075	2.52349e-19	0.262532	0.418107	1.51881e-06	-0.0026506	0.281709	1.05833e-05	0.244658	0.471773	0.00299412	0.165974	0.388954	2.01364e-08	-0.253222	0.142825	1	0.175689	0.326976	0.113183	-0.212768	0.159767	0.000566078	0.191873	0.358671	1	0.213653	0.410759
0610009B22Rik	1.55901e-34	0.17776	0.367104	0.0765971	-0.0754089	0.208403	0.121008	0.00999774	0.245027	0.651102	-0.104738	0.18357	1.93053e-13	0.0473463	0.255937	2.13716e-07	-0.00599655	0.223159	0.0240718	0.0259925	0.263216	0.362083	-0.0337434	0.215821	1.43922e-06	-0.118972	0.181194	0.348512	0.0823507	0.356198	0.00127459	-0.286053	0.0671409	0.00141204	-0.0350986	0.186371	0.421487	-0.175383	0.0981498
0610009L18Rik	2.9003e-15	-0.0415243	0.0894563	4.09955e-06	-0.158612	0.0200027	6.51131e-08	-0.171619	0.0182478	0.886594	-0.154041	0.0182131	0.00071335	-0.0305191	0.0807153	0.000130392	0.0535414	0.116387	0.378075	-0.048238	0.0716092	0.272638	-0.0821723	0.0533615	1.63654e-29	0.365448	0.313316	1	-0.10004	0.0512768	0.531244	0.052283	0.108985	0.101533	0.0250752	0.0983729	0.637654	-0.186647	0
0610009O20Rik	1.31932e-15	-0.1577	0.0983384	4.06102e-14	0.296719	0.354806	0.00108619	0.0707022	0.214865	0.166439	-0.1319	0.0952869	4.30381e-10	0.00129551	0.150297	0.00110473	-0.0164863	0.151665	0.0992222	-0.0469957	0.14322	0.20618	-0.072571	0.12924	0.141965	-0.0371206	0.149827	1	0.0263912	0.181638	0.00416767	-0.232424	0.039825	0.00355963	-0.0634745	0.105315	1	-0.0673128	0.138472
0610010F05Rik	0.00396969	-0.035706	0.0212932	0.0168423	0.0691896	0.0683459	0.0358288	0.0164886	0.0475786	0.331922	-0.0252488	0.0299194	0.00110191	-0.0251584	0.0241927	0.0045784	0.00899825	0.0346753	0.913895	0.0103034	0.0399518	0.476739	-0.0143636	0.028165	0.00659717	-0.0329563	0.020096	1	-0.0671618	0	1	0.0371099	0.0521921	0.52086	0.0719732	0.0623776	1	-0.0673728	0
0610010K14Rik	2.23048e-33	-0.416023	0.0640164	6.64558e-06	0.134179	0.397717	3.67253e-15	0.261689	0.471584	0.102316	0.0589358	0.352983	1.51911e-11	0.104659	0.332727	9.2134e-06	-0.0466917	0.244136	0.00383038	-0.0354323	0.283608	0.287281	0.0750406	0.332416	0.00303646	-0.109322	0.225395	1	-0.351974	0.0648964	0.0297401	-0.227754	0.150287	2.02493e-05	-0.0817096	0.185402	1	0.0356432	0.29979
0610011F06Rik	2.02067e-67	0.509147	0.661834	0.000120207	-0.213068	0.160988	1.07464e-13	-0.333885	0.101055	0.193723	-0.299768	0.112612	3.88325e-07	-0.000552568	0.273923	4.75726e-07	-0.0317452	0.264057	0.00874404	0.102156	0.37543	0.0142676	0.219599	0.430296	3.49616e-07	-0.172611	0.195818	1	0.0443556	0.338985	0.00449803	-0.307371	0.105984	0.000162209	-0.0620625	0.217759	1	-0.0344439	0.254737
0610012G03Rik	6.8361e-178	1.0361	1.46961	0.000252901	0.00665298	0.613489	4.88418e-07	-0.12363	0.511504	0.434891	-0.132027	0.500772	4.83567e-22	-0.231321	0.440985	2.90795e-18	-0.336152	0.35551	0.0097531	-0.169882	0.465113	0.00172238	-0.232981	0.39736	2.8565e-21	-0.395886	0.336792	0.478443	0.0434471	0.706296	0.000374077	-0.355746	0.339856	1.77163e-06	-0.373312	0.288815	0.810173	-0.189377	0.436915
0610030E20Rik	8.10152e-08	-0.122345	0.0569199	0.00341551	0.0875325	0.164093	0.00299637	0.0421794	0.138785	1	-0.0260498	0.0949684	3.15674e-05	0.0017778	0.0997341	0.0552813	-0.0360924	0.0903789	0.146637	0.120267	0.170968	0.543079	-0.021063	0.0974565	0.053176	-0.0899097	0.0673503	1	-0.0300389	0.0787418	1	-0.00705895	0.104689	0.0050836	0.203852	0.190961	0.481267	0.0576953	0.152164
0610031O16Rik	0.902901	-0.00272528	0	0.967135	-0.00266131	0	0.931502	-0.00271701	0	1	-0.00244149	0	1	0.0017295	0.00174005	1	0.00978421	0.00498402	1	-0.00255721	0	1	-0.00251202	0	0.947176	-0.00268847	0	1	-0.00241321	0	1	-0.00247729	0	1	-0.00247045	0	1	-0.00242104	0
0610033M10Rik	0.902901	-0.00167618	0	0.220919	0.000266584	0.00133293	1	0.00540667	0.00302462	1	-0.00150155	0	1	0.00154869	0.0014395	0.875366	-0.00173262	0	1	-0.00157275	0	1	-0.00154495	0	0.947176	-0.00165352	0	1	-0.00148415	0	1	-0.00152357	0	1	-0.00151937	0	1	-0.00148896	0
0610037L13Rik	8.47485e-29	0.0065187	0.280362	0.0083868	0.113501	0.323757	0.0172011	0.053361	0.2704	1	0.0260135	0.273157	3.72092e-11	-0.0331495	0.211352	4.03275e-07	-0.0391064	0.205167	0.030414	0.125846	0.326352	0.0438936	0.0572505	0.260641	0.000640224	-0.102476	0.185517	1	-0.0812577	0.18969	0.0764868	-0.209777	0.118048	0.00335107	-0.0756462	0.166786	1	0.0637726	0.28017
0610038B21Rik	2.9922e-05	0.00781485	0.0130484	0.338509	-0.0147462	0	0.202354	-0.015053	0	1	-0.013535	0	0.735613	0.00673536	0.00907918	0.0829459	0.0123742	0.0105214	1	0.00489987	0.00714646	1	-0.00313186	0.00603049	0.777886	0.00374844	0.00717692	1	-0.013379	0	0.996542	-0.0137323	0	0.978635	-0.0136946	0	1	-0.0134222	0
0610039K10Rik	0.538611	-0.00742962	0	1	0.00552912	0.0045278	1	-2.81539e-06	0.00310231	1	-0.0066576	0	0.298226	-0.000529568	0.00359044	0.6246	0.0105453	0.00698126	0.925013	-0.00697244	0	1	-0.00684951	0	1	-0.00127371	0.0028837	1	-0.00658063	0	1	0.00800579	0.00846892	1	-0.00673639	0	1	-0.00660193	0
0610040B10Rik	6.21598e-14	0.0387455	0.0501012	0.563443	0.0130403	0.0236089	0.578512	-0.0101097	0.0201254	0.718822	0.0454925	0.0506603	0.00335628	-0.0281628	0.0107205	0.0216369	-0.0161958	0.0142358	0.391617	-0.0195031	0.0140745	0.100141	0.0793823	0.0522462	0.0666784	-0.016222	0.0135484	1	-0.0438911	0	0.993142	-0.00991901	0.0139049	0.810305	-0.00105776	0.0162808	0.314214	0.153587	0.0932178
0610040J01Rik	9.1886e-08	0.0447577	0.0313053	0.151364	-0.0170898	0	0.0677812	-0.0174449	0	1	0.00519229	0.0132668	0.00193173	-0.0195793	0	0.396753	-0.0134898	0.00208937	0.423132	-0.016426	0	0.580841	-0.0161377	0	0.00596822	0.0211027	0.0190371	1	-0.015507	0	0.0266287	0.0802373	0.0511452	0.872103	0.0238974	0.0155086	1	-0.015557	0
0610043K17Rik	0.0108413	-0.00174141	0.00708703	0.27379	-0.0157487	0	0.000994839	-0.00852452	0.00468113	1	0.0437717	0.0246002	0.243217	0.0114201	0.0111046	0.244078	-0.00319967	0.0051537	0.56698	-0.0151366	0	0.356747	0.0251799	0.0204636	0.033138	0.0103914	0.012133	1	-0.0142893	0	0.96446	-0.0146664	0	0.94203	-0.0146262	0	1	-0.0143353	0
1010001B22Rik	2.08245e-16	0.0686324	0.0508981	0.460396	-0.0200046	0.00330963	0.04976	-0.0150022	0.00408299	1	-0.00986637	0.0105025	0.000878466	-0.00479978	0.00995506	0.49826	-0.00934023	0.00822786	0.788968	-0.00642573	0.00981587	1	-0.00924252	0.00774618	0.0358482	-0.0175861	0.00507324	1	0.0315166	0.0382324	0.653572	-0.025256	0	0.348758	0.0445022	0.0287052	1	-0.0246889	0
1110001J03Rik	4.43331e-25	-0.0501136	0.47062	0.000813894	-0.176319	0.363945	4.17186e-06	-0.178557	0.364734	1	0.0201363	0.498759	5.82982e-11	0.0326506	0.467016	8.06368e-10	0.0277992	0.471289	0.278965	0.0934191	0.550758	0.000698233	0.192923	0.630311	9.19768e-06	0.191848	0.633494	1	0.0967349	0.574009	0.000512028	-0.367779	0.220757	3.9376e-05	0.0283865	0.424042	0.553681	0.123613	0.598131
1110002E22Rik	5.08815e-83	0.365102	0.225846	7.38643e-05	-0.0662125	0	0.000298029	-0.0641062	0.00195132	0.720378	-0.0609003	0	7.09549e-12	-0.0755928	0	0.00067246	-0.0490432	0.0086463	0.0090408	-0.0637002	0	0.0434998	-0.0626077	0	0.120332	-0.0294301	0.0184008	1	-0.0602147	0	1	-0.0318531	0.016502	0.137067	-0.0616016	0	1	-0.0604044	0
1110002J07Rik	0.805164	-0.00312918	0	0.0175768	0.0077429	0.0056063	0.167367	0.00841277	0.00389896	1	-0.00280339	0	0.560991	-0.00350445	0	0.749527	-0.00323446	0	1	-0.00293624	0	1	-0.00288436	0	0.872783	-0.00308692	0	1	-0.00277092	0	0.0174574	0.0170135	0.0129529	1	-0.00283664	0	1	-0.00277991	0
1110002L01Rik	0.000205652	-0.0129722	0.0200263	0.9167	-0.00899796	0.0204393	0.87666	-0.0109662	0.019541	1	-0.0349685	0.00852022	0.0399736	0.0163944	0.0284915	0.0117802	-0.0168104	0.0157684	1	-0.0129134	0.0182378	0.14266	0.012429	0.0297451	0.00676477	0.0355	0.04109	1	-0.0458422	0	1	-0.0373465	0.00637616	0.313952	0.0589901	0.0432501	1	-0.0459877	0
1110004E09Rik	4.16929e-50	0.327038	0.441985	0.144955	0.0729852	0.258942	0.384104	0.0382403	0.235568	0.885539	0.125565	0.303433	6.29621e-16	-0.142874	0.133633	4.45097e-06	-0.00275211	0.199118	0.275342	-0.0736361	0.166384	0.019608	-0.0190357	0.181377	4.47985e-11	-0.17594	0.11453	0.180068	0.432278	0.586348	0.0892136	-0.188677	0.0983564	0.037705	-0.133408	0.111821	0.447123	-0.255978	0.0649294
1110004F10Rik	1.86065e-23	-0.232801	0.547852	0.0661187	-0.0886802	0.652599	9.42058e-12	-0.274385	0.521032	0.176837	0.0235414	0.792128	3.96362e-13	0.140012	0.786733	8.41778e-11	0.136692	0.777548	0.243097	0.106525	0.794515	0.0324597	0.144506	0.785822	6.92604e-05	0.06206	0.799753	1	-0.0312358	0.724857	1.07687e-08	-0.509658	0.337406	0.000145873	0.151027	0.793128	0.124591	0.135188	0.88561
1110006O24Rik	0.000850482	0.0377581	0.0249311	0.163255	-0.0197684	0	0.325587	-0.0114099	0.00507768	1	0.00487832	0.0141755	0.0765076	-0.0144048	0.00375943	0.280036	0.00820895	0.0118234	0.831682	-0.00269742	0.00879617	0.0046072	0.0372909	0.0252183	0.00114843	-0.00301979	0.00832646	1	0.0381889	0.0382324	0.875944	-0.0184123	0	0.850043	-0.0183619	0	1	-0.0179974	0
1110008F13Rik	1.73934e-38	-0.416961	0.314699	6.21574e-18	0.356534	0.920522	1.73813e-07	0.221911	0.771369	0.879896	0.07848	0.641256	2.43548e-16	-0.151139	0.460507	8.12469e-09	0.0423291	0.616479	1	-0.0141675	0.571643	0.0105857	-0.0939288	0.521708	0.00436981	0.0852245	0.674626	1	-0.0519759	0.563609	0.343166	-0.121232	0.495543	5.05992e-06	-0.177394	0.386099	0.948196	-0.2601	0.387355
1110008L16Rik	3.65017e-05	-0.0338708	0.0108179	0.297668	0.0222746	0.0368107	0.00211324	0.0758597	0.0581492	1	0.0496905	0.0501637	0.0167614	-0.0328463	0.00955013	0.176833	-0.024244	0.0123292	0.424516	0.0288104	0.0341808	0.00327154	0.0637644	0.054321	0.0190956	-0.0300852	0.0102795	1	-0.0450452	0	0.154353	0.000946466	0.0293623	0.923391	-0.00834994	0.0151113	1	-0.00706506	0.0251031
1110008P14Rik	7.10542e-72	0.600152	0.624793	0.0449275	-0.0993897	0.170753	0.000294453	-0.0901953	0.178475	1	0.122227	0.278515	1.65501e-17	-0.2066	0.108598	3.41131e-11	-0.175532	0.121701	0.0418594	-0.0161249	0.214147	0.0332908	-0.139556	0.129253	2.97416e-07	-0.151706	0.144098	0.00542259	0.750644	0.810365	0.530446	-0.0383525	0.207062	7.07296e-07	0.221661	0.317235	1	-0.176142	0.107618
1110012L19Rik	4.46625e-18	-0.0432895	0.154176	0.490799	-0.0440687	0.14222	0.00917945	-0.103496	0.114477	1	0.0902779	0.226068	1.39959e-11	0.109388	0.204942	1.24113e-06	0.0091968	0.162989	0.0152986	0.078432	0.220714	0.0420313	0.00294424	0.162572	0.00720335	-0.105673	0.113519	0.231074	-0.177364	0.0793961	0.00843845	-0.228238	0.0409814	2.28514e-06	0.240929	0.271742	1	0.148933	0.223444
1110017D15Rik	0.750995	-0.00538279	0	1	0.00880752	0.0047413	0.571674	0.00861129	0.00591326	1	-0.00482295	0	1	-0.00279604	0.0013906	0.68267	-0.00556369	0	1	-0.00505125	0	1	-0.0049621	0	0.827932	-0.00531018	0	1	-0.00476714	0	0.594529	0.00426967	0.00612262	0.933812	0.0386484	0.0162131	1	-0.00478258	0
1110019D14Rik	4.56779e-07	0.00652938	0.0297766	0.60625	-0.0254331	0.0126469	0.901488	0.000842726	0.0225204	0.993166	-0.046287	0	0.0233596	-0.0050654	0.0190022	0.00617502	-0.0113735	0.015877	0.0464554	0.025173	0.036641	1	-0.0268817	0.00881948	0.372666	0.0317121	0.0366592	0.813035	0.100551	0.0928827	0.211112	-0.00653488	0.0206656	0.0138252	0.0386059	0.0324546	1	-0.0459075	0
1110020A21Rik	2.13655e-06	-0.00183998	0.0233145	0.259039	-0.0300604	0.00662015	0.261227	-0.0284542	0.00759558	1	-0.0233124	0.0105025	0.000597538	0.018922	0.0223452	0.0553732	0.0135051	0.0236719	0.368326	-0.0149537	0.0135248	0.512758	0.0110748	0.0235722	0.127822	0.025401	0.0326682	1	-0.0379015	0	1	-0.0133712	0.0117461	1	0.00143763	0.0156014	1	-0.0380223	0
1110032A03Rik	3.01511e-36	0.218923	0.300971	0.000468526	-0.163193	0.070335	9.17291e-08	-0.204861	0.056064	0.697271	-0.142489	0.0750699	3.2545e-07	0.0767889	0.177688	3.78644e-05	-0.00145907	0.150004	0.2883	0.0236742	0.174987	0.0431035	-0.0313719	0.143197	0.000676335	-0.0519362	0.134826	0.00061143	-0.171363	0.0764035	0.608999	-0.119534	0.0913654	0.000548448	0.107383	0.190205	0.313176	0.319609	0.354034
1110034G24Rik	3.20868e-08	-0.102066	0.0498818	0.000118056	0.108249	0.153916	0.000181954	0.114725	0.155738	0.644098	0.0736758	0.136824	1.7794e-06	-0.0213221	0.0738486	0.000580749	-0.0348337	0.0723489	0.780696	0.0419847	0.113607	0.0339586	-0.0694972	0.0572808	0.035435	-0.0517668	0.0687463	1	-0.172953	0	1	-0.0400018	0.0736315	0.118119	0.0502341	0.0994089	1	0.0523857	0.120703
1110035H17Rik	1.6177e-05	-0.106553	0.00913609	0.0120242	0.0365397	0.0766301	0.000178779	0.0428456	0.0765811	0.507204	-0.0634014	0.0291444	0.000278713	0.0180873	0.058743	0.00176625	0.0645798	0.0850875	0.343531	-0.0521912	0.031217	0.0907622	0.0709379	0.0957531	0.00397109	-0.0703894	0.0251883	1	0.0317207	0.0696011	0.0111036	-0.035308	0.0294334	1	-0.0048118	0.0551202	1	0.000580562	0.0484498
1110037F02Rik	2.01103e-08	-0.0990314	0.0356621	0.0479631	-0.0385489	0.0653575	1.01424e-06	0.109055	0.138311	0.998993	-0.103477	0.0212214	0.00741733	0.0136044	0.0798333	0.00393904	-0.00366573	0.070468	0.0298633	-0.0633239	0.0482519	0.0652162	0.0120447	0.0863706	0.0187041	0.0493385	0.106939	1	-0.0369101	0.0596427	1	-0.0393485	0.0610744	0.00559931	-0.033439	0.0466316	0.0743992	0.207014	0.158885
1110038F14Rik	6.79611e-20	-0.223922	0.171399	0.000947493	0.154357	0.395213	0.000286227	-0.015079	0.275809	0.467793	-0.135794	0.217705	7.47178e-13	0.101497	0.329499	1.80632e-09	0.0473765	0.306567	0.557407	0.0586547	0.330312	0.00520805	-0.111584	0.186692	6.41039e-05	-0.0559487	0.26488	1	-0.104835	0.192798	0.13352	-0.190458	0.175731	0.00010644	-0.0144312	0.226808	1	-0.0522815	0.263513
1110046J04Rik	4.55749e-09	-0.165575	0.0671481	7.80605e-10	-0.246359	0.0211157	3.03823e-13	-0.23715	0.0314751	0.120889	-0.173669	0.0525965	9.67254e-14	0.220689	0.229773	6.76858e-08	0.155885	0.219181	0.902222	-0.00583272	0.139736	0.87053	0.0707773	0.174643	0.00548272	0.0718202	0.185467	1	-0.26425	0	0.01931	-0.220344	0.0261018	0.0238199	-0.0752939	0.0868197	0.485304	0.0318371	0.143729
1110051M20Rik	6.02755e-24	0.0968115	0.163696	0.227618	-0.0678468	0.0669709	0.000426912	-0.122028	0.0454931	0.997911	-0.0124112	0.106415	1.50638e-12	0.0717695	0.128303	0.000150637	-0.0388247	0.0743123	0.00282937	0.118347	0.171689	0.00330933	-0.0397192	0.08072	0.0538807	-0.0428061	0.0806459	0.00244382	0.0880209	0.20313	1	-0.0473148	0.0776836	0.00314172	-0.0198347	0.0739577	1	-0.00406053	0.101888
1110059E24Rik	4.50541e-29	-0.24485	0.150023	0.0332862	0.0655473	0.32552	0.000565529	-0.0755854	0.237428	1	-0.0311322	0.253037	7.6414e-11	0.0472335	0.275582	3.50403e-09	0.144149	0.345341	0.655285	-0.0527502	0.23792	0.0604227	-0.0414351	0.23297	8.54491e-11	0.142183	0.385235	1	-0.145346	0.169393	0.0453392	-0.237305	0.123739	0.0595846	-0.0734886	0.198992	0.472181	-0.300228	0.0950894
1110059G10Rik	1.74242e-14	-0.228256	0.0965122	0.0590536	-0.0256437	0.209411	0.0588058	-0.00849911	0.215789	1	-0.133784	0.137004	7.64954e-07	0.0932138	0.253782	0.001035	0.0627009	0.234369	0.0617878	0.169927	0.309591	0.169247	-0.0506962	0.189472	0.000602787	-0.0971802	0.16787	1	0.125189	0.310546	1	-0.0245073	0.200269	0.00127849	0.130266	0.25287	1	-0.0330278	0.191997
1110065P20Rik	2.61466e-45	0.358779	0.445271	0.00733676	-0.142862	0.129164	0.000126302	-0.144649	0.130874	0.0362007	-0.304468	0.0275119	1.46816e-10	-0.0156474	0.182264	2.90254e-07	-0.0114369	0.19453	0.0542571	0.0292928	0.229819	0.0840305	-0.0740995	0.156397	0.00909185	-0.0232695	0.195198	1	-0.109034	0.148443	0.000910834	-0.259021	0.0514151	0.0612879	-0.0381052	0.158886	0.194972	0.336901	0.382555
1190002N15Rik	1.3241e-06	-0.0435265	0.0137123	0.859893	-0.00350623	0.0270783	0.0495209	-0.010174	0.0288071	1	0.0146063	0.0383913	0.00560878	0.0115095	0.0320056	0.0487808	0.00590215	0.0308167	0.492263	0.0192289	0.0406717	0.119643	0.034126	0.0463435	0.55136	0.0333156	0.0447297	1	-0.0587432	0	0.944818	-0.0166013	0.0248849	0.222862	-0.0600973	0	1	-0.0589285	0
1190005I06Rik	3.80594e-215	0.842547	0.629553	2.26837e-11	-0.185953	0	1.67885e-09	-0.169676	0.00841857	0.167973	-0.171821	0	5.14467e-20	-0.183595	0.0102721	4.38967e-16	-0.185605	0.00451892	0.0031271	-0.148204	0.014682	0.00464545	-0.155402	0.0118702	4.07153e-10	-0.177358	0.00527279	1	-0.106063	0.0419465	0.0490797	-0.136035	0.0145093	0.312246	0.0406727	0.0874121	0.742565	-0.170496	0
1190007I07Rik	1.12292e-19	0.101476	0.140255	0.791054	-0.0347111	0.0598924	0.835522	-0.0199397	0.0636651	1	0.051388	0.106064	3.10043e-06	-0.0153877	0.0617577	5.46474e-05	-0.0436237	0.0511335	0.439125	-0.00138104	0.075553	0.41436	0.0155129	0.0777563	0.00308568	0.0159091	0.0846186	1	-0.13959	0	0.917379	0.0655951	0.102917	0.529798	-0.0760517	0.031539	1	-0.0397873	0.0459114
1200007C13Rik	1.27107e-08	-0.182875	0.00933931	6.77054e-10	-0.201787	0	3.53969e-05	-0.159257	0.0201801	0.241151	-0.186561	0	1.4614e-22	0.303576	0.207926	1.36333e-07	0.150489	0.163308	0.0751543	-0.0946443	0.0509031	0.604548	0.0888767	0.132396	0.0139908	-0.103399	0.0474048	1	-0.184584	0	0.132245	-0.173397	0.00882208	0.00856071	-0.18858	0	0.850793	-0.185132	0
1300002E11Rik	2.1514e-13	-0.191988	0.0766004	0.0466801	-0.0310363	0.154222	0.000614586	0.0244563	0.188158	1	0.0658979	0.208697	1.34716e-06	0.022777	0.162739	2.50151e-06	0.117364	0.2073	0.593219	0.0149001	0.174655	0.0734874	-0.097538	0.107251	0.110694	0.053287	0.195394	1	-0.23145	0.0428507	0.00868316	-0.1967	0.0448482	0.0536887	0.123376	0.210445	0.358535	-0.0841891	0.132245
1300017J02Rik	0.805164	-0.00419901	0	0.9167	-0.00410051	0	0.702499	-0.00222949	0.00129013	1	-0.00376205	0	1	0.00252671	0.00214882	0.749527	-0.00434021	0	1	0.00554623	0.00486664	1	-0.00387066	0	0.872783	-0.00414233	0	1	-0.00371849	0	0.825477	0.0375542	0.0150667	1	-0.00380664	0	1	0.0492213	0.0313207
1500002C15Rik	0.0572196	-0.0309839	0.000994177	0.802753	-0.0246468	0.00328229	0.0711499	-0.0267857	0.00328646	1	-0.0163312	0.00927832	0.0733756	0.004615	0.0143537	0.000202524	0.0591758	0.0347221	0.508156	0.018524	0.0244781	0.0779153	0.0021706	0.0153769	0.458469	-0.00147271	0.0151186	1	0.027264	0.0381711	1	-0.0221134	0.00522172	1	-0.0105685	0.0102352	1	-0.0288282	0
1500002F19Rik	1	-0.00578466	0.00235094	0.539784	-0.0102378	0	1	-0.00360697	0.00297002	1	-0.00939516	0	0.834182	0.00668736	0.0072645	0.511585	0.00198501	0.0050242	0.0403147	0.0370148	0.0233284	0.924569	-0.0096656	0	1	-0.00443882	0.00284062	1	-0.00928669	0	1	-0.0095324	0	1	-0.0095062	0	1	-0.00931671	0
1500009C09Rik	1	0	0	1	0	0	1	0	0	1	0	0	1	0	0	1	0	0	1	0	0	1	0	0	1	0	0	1	0	0	1	0	0	1	0	0	1	0	0
1500009L16Rik	4.55415e-44	-0.609951	0.00848846	7.36106e-36	-0.601	0.00622817	4.83768e-41	-0.587013	0.0225639	0.00085863	-0.547565	0.0160683	4.3642e-45	0.507359	0.615748	5.24187e-61	0.621429	0.762597	0.00116004	-0.167884	0.243266	0.0790649	-0.160948	0.225131	8.49272e-06	-0.0596192	0.312454	1	-0.308449	0.15911	2.01548e-09	-0.558668	0.0142046	0.0109509	-0.271431	0.143425	0.0236601	-0.571586	0
1500011B03Rik	3.89416e-74	0.419917	0.385093	0.799489	-0.0273038	0.101531	4.48519e-05	-0.147061	0.0437282	1	-0.0585305	0.083628	5.34318e-13	-0.0999124	0.0652822	1.48928e-06	-0.0366944	0.0938692	0.0232231	0.0128082	0.120158	0.000309814	-0.0739754	0.0710356	0.0128884	-0.0558197	0.0872363	0.45298	-0.0803858	0.0862474	0.121075	-0.131029	0.0460558	0.000158682	0.00653949	0.0839944	0.425924	-0.210056	0
1500011K16Rik	1.50697e-30	0.271197	0.597312	0.179609	-0.0566964	0.350659	0.000730878	-0.0201045	0.376911	0.186013	-0.176888	0.284325	1.31667e-17	-0.123131	0.287317	8.80602e-06	0.0043536	0.361516	0.723898	-0.0010852	0.382367	0.0638154	-0.0339444	0.344051	0.00746757	0.0392048	0.413201	1	0.000525002	0.398002	0.0045769	-0.309813	0.176289	0.000234177	0.109412	0.406684	1	0.0106293	0.397091
1500015A07Rik	0.000144033	-0.00137369	0.0671597	0.0272117	-0.0854339	0.0344326	0.0374349	-0.0364682	0.0584957	1	-0.0781287	0.0300841	0.00156536	0.00756674	0.0695832	0.00364104	-0.0172799	0.05831	0.0175003	0.0106282	0.086457	0.00630681	0.0559948	0.100852	0.00396454	0.0335131	0.0930627	0.922946	0.189196	0.107935	0.856917	-0.00919281	0.0719848	2.58556e-05	0.234554	0.160843	0.884381	-0.137274	0
1500015O10Rik	5.08047e-18	0.0351492	0.118738	7.1287e-08	-0.19347	0	4.49202e-08	-0.195217	0.00129889	0.388722	-0.178817	0	0.000211584	0.020981	0.0904543	3.04061e-12	-0.195086	0.00409253	2.36852e-46	0.962475	0.510243	0.227682	-0.0938553	0.0440027	1.00193e-08	-0.195266	0	1	-0.176916	0	0.0270902	-0.181217	0	0.285622	-0.136082	0.0164567	1	-0.177442	0
1500026H17Rik	8.5833e-08	0.0317335	0.0381221	0.0108849	-0.0412154	0	0.00296318	-0.0372443	0.00302211	1	-0.0378708	0	0.000246053	0.0195294	0.0259714	0.106403	-0.00890556	0.0142185	0.896027	-0.0281135	0.00546357	1	0.0144463	0.0235193	0.0066909	0.0362913	0.0374873	1	-0.0374396	0	1	-0.0310425	0.00522172	1	0.0147682	0.0227502	1	0.0679628	0.0472003
1500035N22Rik	0.0245772	0.0077485	0.00583874	0.802753	-0.00412082	0	0.692984	-0.00420702	0	1	-0.00378069	0	0.334013	-0.00472556	0	1	0.00054466	0.00216985	0.97214	-0.00395975	0	1	-0.00388983	0	0.00464533	0.0148757	0.00995104	1	-0.00373692	0	1	-0.00383607	0	1	-0.0038255	0	1	-0.00374903	0
1600002H07Rik	0.0111554	-0.0272715	0.0128192	0.101356	0.0455397	0.0446716	0.0177698	0.0398744	0.0422442	1	0.0253944	0.0340233	0.622833	0.00588932	0.0234962	0.013168	-0.0292291	0.00951532	0.103949	-0.0250466	0.0108215	0.0555133	0.0141258	0.0264027	0.189861	-0.0307111	0.00883142	1	0.0110166	0.0381711	1	-0.00641531	0.0201899	0.0114673	0.0365512	0.03191	1	-0.0451216	0
1600002K03Rik	3.73556e-11	-0.0974178	0.0432637	0.122717	0.00462063	0.0923807	0.169314	-0.0150429	0.0739425	1	0.0311933	0.106821	1.35312e-05	0.000585176	0.0790389	0.000112859	-0.0478889	0.0558398	0.0927142	0.0563479	0.108485	0.172009	0.0463185	0.10689	0.000736591	0.0524306	0.116251	0.520184	0.290847	0.28644	0.950084	0.0238183	0.10042	4.82086e-06	0.0634725	0.0943172	0.738833	0.163878	0.171169
1600010M07Rik	1	-0.00703514	0.00208525	0.474599	-0.0106714	0	1	-0.00598109	0.00244252	1	-0.0097932	0	0.0572461	-0.0122316	0	0.189976	-0.011293	0	0.74861	-0.0102556	0	0.883999	-0.010075	0	1	-0.00596016	0.00250729	1	-0.00968015	0	3.89237e-18	0.234802	0.132273	1	-0.00990892	0	1	-0.00971144	0
1600012H06Rik	7.24403e-27	-0.0189548	0.127843	0.0141922	0.0406764	0.148333	0.263272	0.0115906	0.1251	1	0.045345	0.137923	5.33107e-12	-0.00765459	0.10245	6.72442e-11	0.0439792	0.131742	0.245961	0.0728567	0.153226	0.00852207	-0.117528	0.0545823	0.00115588	-0.0918669	0.0681105	1	0.100423	0.169979	0.96148	-0.0634182	0.0854067	0.000479949	0.0548845	0.120392	1	0.0709102	0.152209
1600014C10Rik	5.6041e-13	-0.00904994	0.0429406	0.668999	-0.0019933	0.0387157	0.352874	-0.0338479	0.0247242	1	-0.0424547	0.0174468	6.16993e-05	0.0346683	0.0491212	0.00170521	0.0261115	0.0459067	0.0241414	-0.0494717	0.0162303	0.219759	-0.0311609	0.0221964	0.258905	-0.00121093	0.0377192	1	-0.0734089	0	0.321142	0.0310357	0.0614883	0.0116185	0.0107126	0.0325223	1	-0.0736388	0
1600014C23Rik	1.40022e-64	0.269286	0.149397	0.00543024	-0.040721	0	0.000928912	-0.0415571	0	0.993166	-0.0374157	0	2.58113e-07	-0.0465736	0	8.00269e-05	-0.0430559	0	0.0809767	-0.039157	0	0.175731	-0.0384774	0	0.00208123	-0.0411288	0	1	-0.0369897	0	1	-0.0217003	0.00900735	0.387319	-0.0378518	0	1	-0.0371076	0
1600015I10Rik	0.361065	-0.0203586	0.00124941	0.236393	-0.0217326	0	0.345952	-0.020475	0.0011629	1	-0.0199532	0	0.10093	-0.0196714	0.00241508	5.59953e-14	0.111868	0.0520309	1	-0.0159665	0.00315997	0.686634	-0.0205244	0	0.918925	-0.0181446	0.00215175	1	-0.019724	0	0.940406	-0.0202431	0	0.916964	-0.0201878	0	1	-0.0197874	0
1600020E01Rik	7.24534e-12	-0.0380908	0.0843342	0.729717	0.00305852	0.101096	0.248251	0.00327671	0.101688	0.714524	-0.163019	0.0134286	0.000177823	0.0576981	0.113359	0.0253116	0.0480723	0.112808	0.218719	0.0107014	0.104704	0.621285	-0.0105049	0.0892455	0.00312475	-0.0351254	0.0807244	1	-0.0378079	0.0704535	1	-0.0487245	0.0687676	0.0327585	-0.154928	0.0137303	0.619199	-0.182805	0
1700001C19Rik	0.370745	-0.00911444	0	6.63395e-06	0.0519019	0.0287548	0.10187	0.0122974	0.00918341	1	-0.00816806	0	0.105194	-0.0102038	0	0.276188	-0.00942016	0	1	-0.00310837	0.00339082	0.943418	-0.00840332	0	0.471689	-0.00899171	0	1	-0.00807369	0	1	-0.00828745	0	1	-0.00826465	0	1	-0.0080998	0
1700001L05Rik	1	0	0	1	0	0	1	0	0	1	0	0	1	0	0	1	0	0	1	0	0	1	0	0	1	0	0	1	0	0	1	0	0	1	0	0	1	0	0
1700001L19Rik	0.00522612	0.00950962	0.0106786	0.474599	-0.00969113	0	0.323906	-0.00989325	0	1	-0.00889326	0	0.941282	0.00284615	0.00568572	0.189976	-0.010256	0	0.146586	0.0337423	0.0207585	1	0.00297838	0.00648616	1	0.00378639	0.00600597	1	-0.00879055	0	1	-0.0090232	0	1	-0.0089984	0	1	-0.00881898	0
1700001O22Rik	0.0891981	-0.00221584	0.00536583	0.474599	-0.0152585	0	0.280665	-0.000904156	0.00720971	1	-0.0140055	0	0.10093	-0.00071214	0.00566661	0.189976	-0.0161452	0	0.74861	-0.0146653	0	1	0.0128266	0.0101326	0.778188	-7.89303e-05	0.00652563	1	0.25723	0.0985948	1	-0.0045137	0.00637616	0.00560117	0.104496	0.0471287	1	-0.0138888	0
1700001P01Rik	0.857855	-0.00269751	0	1	0.00122136	0.00224568	0.892717	-0.00268933	0	1	-0.00241662	0	1	0.00119778	0.00162392	0.815729	-0.0027883	0	1	-0.00253115	0	1	-0.00248643	0	1	0.00107345	0.00212091	1	-0.00238862	0	0.668372	0.0291592	0.0131673	1	-0.00244528	0	1	-0.00239637	0
1700003E16Rik	0.0152191	0.0162084	0.00859658	0.9167	-0.00242586	0	0.845689	-0.00247664	0	1	-0.00222547	0	1	-0.00153261	0.000726084	0.749527	-0.00256779	0	1	-0.00233096	0	1	-0.00228977	0	0.872783	-0.00245062	0	1	-0.00219968	0	1	-0.0022581	0	1	-0.00225187	0	1	-0.00220682	0
1700003F12Rik	4.95911e-24	0.111213	0.0688547	0.627982	-0.01669	0.00325066	0.0215937	-0.0240701	0	1	-0.0216526	0	0.0059673	-0.0257609	0.000726084	0.109874	-0.0198003	0.00223453	1	-0.0148365	0.00432353	0.420095	-0.0222719	0	0.033093	-0.0238199	0	1	-0.0214041	0	0.347404	0.0105906	0.0180722	0.000347457	0.0996826	0.047814	1	-0.0214728	0
1700007G11Rik	0.857855	-0.00440568	0	0.946348	-0.00430235	0	0.892717	-0.00439233	0	1	-0.00394726	0	0.349081	0.0142432	0.00583181	1	0.000530838	0.00221535	1	-0.0041342	0	1	-0.0040612	0	0.915534	-0.00434622	0	1	-0.00390156	0	1	-0.00400508	0	1	-0.00399404	0	1	-0.00391421	0
1700007K13Rik	1.19539e-08	0.0385923	0.0235529	0.444663	-0.00980315	0	0.295094	-0.0100076	0	1	-0.0089961	0	0.579963	-0.00751929	0.00151221	0.0149695	0.000868933	0.00469836	0.723309	-0.00942101	0	0.758837	0.0197001	0.0104375	1	-0.00609035	0.00215175	1	-0.00889221	0	1	-0.00912754	0	1	-0.00910245	0	1	-0.00892096	0
1700007L15Rik	2.94537e-06	0.0203463	0.017409	0.601124	0.00429763	0.00783209	0.156211	-0.00161244	0.00602332	1	-0.0140635	0	0.0164926	-0.0175559	0	0.242064	0.00527797	0.00795705	0.610613	-0.014726	0	1	0.00190427	0.00774618	0.177039	-0.00633577	0.00484517	1	-0.0139015	0	0.984825	-0.0142685	0	1	0.0215801	0.0147041	0.477848	0.152198	0.0816256
1700008J07Rik	2.80528e-06	0.0133318	0.0440992	0.7649	0.0118439	0.0401798	0.223487	-0.0108586	0.033581	1	-0.0568224	0.0105025	0.0031983	-0.00164591	0.0311806	0.00772012	0.0278415	0.045575	0.15992	-0.0399326	0.018635	0.192402	0.0372299	0.0539201	5.65203e-05	-0.00713444	0.0370358	1	-0.0710354	0	1	-0.0372417	0.0180701	0.990295	-0.011327	0.0259928	1	-0.071258	0
1700008O03Rik	0.275208	-0.011109	0	0.0179773	-0.00664728	0.0028662	0.326205	-0.00549236	0.00329116	1	-0.00995651	0	0.474069	-0.00524891	0.00294753	0.00118568	0.0262805	0.0160596	0.74861	-0.0104266	0	1	0.00516674	0.00748178	1	-0.00105406	0.00379052	1	-0.00984159	0	1	0.00301802	0.00784412	1	-0.0100742	0	1	0.0825145	0.0438518
1700010I14Rik	0.000446821	0.00703739	0.00753224	1	0.000106951	0.00286923	0.593086	-0.00562187	0	1	-0.00505253	0	0.229463	-0.00631426	0	0.0357565	0.014485	0.00766828	0.925013	-0.00529167	0	1	-0.00519829	0	1	0.000237953	0.00281011	1	-0.00499407	0	1	-0.0051265	0	1	-0.00511238	0	1	-0.00501025	0
1700011E24Rik	8.7966e-08	0.0200319	0.0149897	0.608501	-0.005604	0	0.462821	-0.00572113	0	1	-0.00514176	0	0.0191091	0.00548742	0.00377295	1	-0.00342091	0.00141397	0.849932	-0.00538511	0	0.962476	-0.00529009	0	0.510049	-0.00566111	0	1	-0.00508227	0	1	-0.00521703	0	1	-0.00520266	0	1	-0.00509873	0
1700011I03Rik	0.857855	-0.0038904	0	0.946348	-0.00379913	0	0.892717	-0.0038786	0	1	-0.0034855	0	1	6.3219e-06	0.00165497	0.0675361	0.0067864	0.00327726	0.0281536	0.0191402	0.0108704	1	-0.00358614	0	0.915534	-0.00383788	0	1	-0.00344514	0	1	-0.00353657	0	1	-0.00352682	0	1	-0.00345631	0
1700012C14Rik	0.43431	0.00459403	0.00463984	0.646443	-0.00818424	0	0.50336	-0.00835507	0	1	-0.00750997	0	0.0149241	0.0172091	0.00990503	1	-0.0064899	0.00127671	0.875903	-0.00786496	0	0.0756864	0.0163549	0.0129465	1	-0.00603993	0.00146504	1	-0.00742318	0	1	-0.00761978	0	1	-0.00759881	0	1	-0.0074472	0
1700013F07Rik	1	0	0	1	0	0	1	0	0	1	0	0	1	0	0	1	0	0	1	0	0	1	0	0	1	0	0	1	0	0	1	0	0	1	0	0	1	0	0
1700015F17Rik	0.038298	0.00420894	0.00388457	0.9167	-0.00215201	0	0.233134	0.0100292	0.00495067	1	-0.00197422	0	0.560991	-0.00246818	0	0.749527	-0.00227794	0	1	-0.00206782	0	1	-0.00203127	0	0.872783	-0.00217398	0	1	-0.00195135	0	1	-0.00200317	0	1	-0.00199764	0	1	-0.00195768	0
1700016F12Rik	0.805164	-0.00406096	0	0.9167	-0.00396569	0	0.0159559	0.0200638	0.0105408	0.987263	0.0590079	0.0255466	0.560991	-0.00454772	0	0.749527	-0.00419753	0	1	-0.00381067	0	1	-0.00374338	0	0.872783	-0.00400614	0	1	-0.00359621	0	1	-0.00369164	0	1	-0.00368147	0	1	-0.00360787	0
1700016G22Rik	0.370745	-0.00870405	0	0.646443	0.00182511	0.0054017	0.0300514	0.00786784	0.00869251	1	-0.00780012	0	0.901829	-0.00475341	0.00228029	0.276188	-0.00899607	0	1	0.00389954	0.00560441	0.140737	0.0313868	0.017177	1	-0.00332545	0.00264821	1	-0.00770999	0	0.729552	0.0344973	0.0152483	1	-0.00789238	0	1	-0.00773493	0
1700016H13Rik	0.00751183	0.0048419	0.00364289	0.967135	-0.00064242	0	0.931502	-0.000655881	0	1	-0.00058931	0	0.753596	-0.000736885	0	0.875366	-0.000680042	0	1	-0.000617267	0	1	-0.00060635	0	0.947176	-0.000648983	0	1	-0.000582476	0	1	-0.000597957	0	1	-0.000596306	0	1	-0.000584367	0
1700017B05Rik	0.00031945	-0.0305505	0.00248541	0.39358	-0.0126475	0.0109269	0.0588818	-0.0216694	0.00713367	1	-0.0307809	0	0.586358	0.00630543	0.0172143	9.46808e-06	0.0638719	0.0410984	0.384409	-0.0107656	0.0122054	1	-0.0253254	0.00420135	0.263735	-0.0139742	0.0102019	1	-0.0304292	0	0.0520878	0.0558568	0.0436071	1	-0.0216755	0.00644435	1	-0.0305265	0
1700017J07Rik	9.63654e-07	0.0276097	0.0176733	0.683309	-0.0055985	0	0.547111	-0.00571551	0	1	-0.00513671	0	0.189858	-0.00641939	0	0.396328	-0.0059255	0	1	0.00307778	0.0045352	1	-0.00528489	0	0.593603	-0.00565555	0	1	-0.00507727	0	0.537726	0.0280887	0.0135266	1	-0.00519755	0	1	-0.00509372	0
1700018A04Rik	0.000261563	-0.0593193	0	0.479712	-0.0254816	0.0162207	0.593086	-0.0264081	0.0139355	0.962562	-0.0532965	0	3.16399e-05	0.0840898	0.0557653	0.458338	0.0017122	0.0278362	0.0160427	0.0867821	0.0707733	0.771019	0.0285966	0.0417136	0.00127537	-0.05854	0	1	-0.0526943	0	0.380856	-0.054058	0	0.347267	-0.0539127	0	1	-0.052861	0
1700018L02Rik	3.79895e-45	0.325084	0.212335	1.61251e-06	-0.113668	0	7.18328e-06	-0.107064	0.00522885	0.514915	-0.104743	0	0.00046193	-0.0234614	0.0361307	0.00257126	-0.00782681	0.0494017	0.417528	0.0248427	0.0513941	0.196516	-0.0483376	0.0256872	0.000211302	-0.0469555	0.0336855	1	-0.037653	0.0428507	0.059616	-0.106201	0	0.0542574	-0.105923	0	1	-0.103908	0
1700019D03Rik	2.59279e-33	0.171321	0.124938	0.0766644	-0.049222	0.00899753	0.0426744	-0.0504962	0.00901942	0.771133	-0.0632646	0	0.000242179	0.0163075	0.0362538	5.60703e-05	-0.0587047	0.00518261	0.256425	0.0731324	0.0640088	0.143661	0.00498303	0.028154	5.02015e-05	-0.0694551	0	1	-0.0625532	0	0.189744	-0.064164	0	0.0623612	0.011071	0.0303738	1	-0.0627501	0
1700019G17Rik	2.71028e-35	0.142985	0.087919	0.0330332	-0.0249089	0	0.204125	-0.00566859	0.00854111	1	-0.0228724	0	0.000851896	-0.0197901	0.00329686	0.00159915	-0.0263491	0	0.198711	-0.0239449	0	0.331161	-0.0235263	0	0.0156144	-0.0251603	0	1	-0.0226101	0	1	-0.0146572	0.0058239	0.597805	-0.0231409	0	1	-0.0226827	0
1700020D05Rik	0.857855	-0.00299147	0	0.946348	-0.00292125	0	0.00202234	0.00312652	0.00353256	1	-0.00268	0	1	0.00230215	0.001901	0.815729	-0.00309213	0	1	-0.002807	0	1	-0.00275741	0	0.915534	-0.00295106	0	1	-0.00264895	0	1	-0.00271928	0	0.705293	0.0347691	0.015049	1	-0.00265755	0
1700020I14Rik	2.4406e-19	-0.284501	0.151423	1.1016e-11	0.300517	0.509385	4.81699e-23	0.363946	0.570211	0.0181519	0.350045	0.581478	2.03711e-17	-0.208746	0.181602	1.59036e-05	-0.00709146	0.286242	0.423089	-0.08	0.235648	0.000199548	-0.219026	0.153414	0.00132556	0.0457419	0.343247	0.511558	-0.356657	0.0932232	0.163021	-0.17177	0.198911	0.00617837	-0.130791	0.179018	1	-0.12926	0.222112
1700020L24Rik	1	0	0	1	0	0	1	0	0	1	0	0	1	0	0	1	0	0	1	0	0	1	0	0	1	0	0	1	0	0	1	0	0	1	0	0	1	0	0
1700020M21Rik	1	0	0	1	0	0	1	0	0	1	0	0	1	0	0	1	0	0	1	0	0	1	0	0	1	0	0	1	0	0	1	0	0	1	0	0	1	0	0
1700021F05Rik	3.44064e-16	-0.121698	0.148169	0.0161336	-0.142709	0.124876	0.000819418	-0.101702	0.150615	0.435895	-0.165725	0.118082	6.42416e-10	0.0964259	0.245118	1.41166e-05	0.0991056	0.247218	0.303744	0.00206411	0.211572	0.00479384	0.0703325	0.252382	0.111315	0.0803447	0.252192	1	-0.0496508	0.174167	0.000700773	-0.29056	0.0379222	4.67711e-06	0.123124	0.249038	0.586895	0.0386262	0.194487
1700021N21Rik	1	0	0	1	0	0	1	0	0	1	0	0	1	0	0	1	0	0	1	0	0	1	0	0	1	0	0	1	0	0	1	0	0	1	0	0	1	0	0
1700022N22Rik	0.857855	-0.0032811	0	0.946348	-0.0032041	0	0.892717	-0.00327115	0	1	-0.00293952	0	0.581975	0.00481385	0.00325794	0.815729	-0.00339149	0	1	-0.0030788	0	1	-0.00302442	0	0.288038	0.011932	0.00657439	1	-0.00290547	0	1	-0.0029826	0	1	-0.00297438	0	1	-0.00291489	0
1700023F06Rik	0.0202887	-0.0333073	0	1	-0.00580032	0.0109885	0.0695305	-0.0314658	0.00118215	1	-0.0298861	0	0.000724395	0.0496123	0.0327242	0.299449	-0.0215473	0.00594489	0.00416352	0.106807	0.0607014	0.712156	0.00231388	0.015577	0.689886	-0.0265898	0.00294954	1	-0.0295445	0	0.762764	-0.0303182	0	0.731531	-0.0302357	0	1	-0.0296391	0
1700025G04Rik	9.29619e-25	-0.319329	0.00367373	3.45066e-08	0.192764	0.286098	6.43935e-13	-0.0447238	0.159532	0.31913	-0.20456	0.0542135	4.96845e-06	-0.0477795	0.136274	6.92879e-05	0.00565273	0.162299	0.00654971	0.192083	0.278471	0.0507749	0.00347442	0.160242	0.0122762	-0.0995071	0.113712	1	-0.0834464	0.086785	0.0195937	0.0597228	0.222308	5.61049e-15	0.585847	0.472709	0.223813	0.0129863	0.117533
1700025N23Rik	1	0	0	1	0	0	1	0	0	1	0	0	1	0	0	1	0	0	1	0	0	1	0	0	1	0	0	1	0	0	1	0	0	1	0	0	1	0	0
1700026D11Rik	0.0040233	-0.0520708	0	0.213971	0.038624	0.0357829	1.83645e-09	0.159285	0.0778738	1	-0.00294349	0.0210844	0.00368395	-0.0426617	0.00541434	0.059149	-0.0286367	0.00862649	0.523998	-0.0286913	0.0100633	0.465384	-0.00930438	0.0170273	0.326901	-0.036762	0.00727171	1	-0.0462368	0	1	-0.0293517	0.00962167	0.00268234	0.0752181	0.0480534	1	-0.0463835	0
1700026L06Rik	0.292266	-0.00331684	0.00463294	0.384785	-0.00502091	0.0039981	0.845689	-0.00103739	0.0044625	1	-0.0106615	0	0.115785	0.0131739	0.0105263	0.73399	-0.00440972	0.00281293	1	-0.00157089	0.00490115	1	0.00585177	0.0078646	0.313336	-0.0117352	0	1	-0.0105385	0	1	0.00830454	0.00994378	1	-0.0107875	0	1	0.0536286	0.0353826
1700028J19Rik	0.370745	-0.00961815	0	0.00160941	0.0166963	0.0144141	0.216059	0.0166963	0.0092235	1	-0.00861969	0	0.973721	-0.00835061	0.00115909	1	-0.00496716	0.00218815	1	0.00791743	0.00673095	1	0.013652	0.00920633	0.471689	-0.00948867	0	1	-0.00852013	0	1	0.00582561	0.00839926	1	-0.00872161	0	1	-0.00854768	0
1700028K03Rik	0.805164	-0.00400545	0	0.9167	-0.00391149	0	0.845689	-0.00399331	0	1	-0.0035886	0	0.997117	0.00392334	0.0031051	0.900059	0.00559098	0.00311918	1	-0.00375858	0	1	-0.00369221	0	1	0.00024812	0.00229336	1	0.082588	0.0512768	1	-0.00364118	0	1	-0.00363114	0	1	-0.00355855	0
1700029I15Rik	0.695902	-0.00524902	0	0.122145	0.010319	0.00769367	0.74484	-0.00523312	0	1	-0.00470306	0	0.39999	-0.00587777	0	1	0.000335333	0.0023783	0.994133	-0.0049257	0	1	-0.00483876	0	1	-0.0011836	0.0022191	1	-0.00464863	0	1	-0.00477192	0	0.00644578	0.0701518	0.0303112	1	-0.00466369	0
1700029J07Rik	6.74667e-10	0.0245088	0.0397516	0.357546	-0.028395	0.00915446	0.758298	-0.0222386	0.014058	0.981566	-0.0473444	0	6.88835e-07	0.0447186	0.0383803	0.55902	-0.00558789	0.020357	0.151908	-0.000546767	0.0249576	0.425488	-0.0167581	0.015283	0.0663547	-0.0363331	0.00661169	1	-0.0468079	0	0.405337	-0.0480229	0	0.00640993	0.0220678	0.029315	1	0.135295	0.0870943
1700030J22Rik	0.0343986	-0.00357996	0.000668639	1	0.00300404	0.00337436	1	-0.000756588	0.00203342	1	-0.00399911	0	1	-0.00139189	0.00148445	0.545057	0.00351982	0.00385882	0.97214	-0.00418849	0	1	-0.00411455	0	0.413206	0.00777782	0.00575815	1	-0.00395281	0	1	-0.00405769	0	1	-0.00404651	0	1	-0.00396563	0
1700030K09Rik	6.00543e-06	-0.0138147	0.0317979	0.305671	0.0119603	0.0451388	0.165559	-0.0457836	0.0160828	0.736219	-0.0708232	0	0.00538889	0.0420986	0.0504654	0.167355	0.0262642	0.0468998	0.509832	-0.0159736	0.029613	0.125574	0.0116876	0.0399777	0.129625	-0.0291451	0.0231296	1	-0.00408274	0.0428507	1	-0.0480975	0.011285	0.157596	0.0300297	0.0433315	1	-0.0702494	0
1700031P21Rik	0.902901	-0.00163139	0	1	0.00304018	0.00253864	0.669791	-0.000370467	0.000905754	1	-0.00146143	0	0.762863	0.0034986	0.00184272	0.875366	-0.00168633	0	1	-0.00153073	0	1	-0.00150367	0	0.947176	-0.00160934	0	1	-0.00144449	0	1	-0.00148287	0	1	-0.00147877	0	1	-0.00144918	0
1700034G24Rik	1	0	0	1	0	0	1	0	0	1	0	0	1	0	0	1	0	0	1	0	0	1	0	0	1	0	0	1	0	0	1	0	0	1	0	0	1	0	0
1700034H15Rik	1	0.000523151	0.00253925	1	0.00125406	0.00297426	0.67935	0.0102961	0.00596259	0.802	0.00913959	0.00966591	1	0.000103455	0.001873	0.618817	-0.00497227	0	0.994133	-0.00451417	0	1	-0.00443449	0	0.779899	-0.00474564	0	1	-0.0042602	0	1	-0.00437322	0	1	0.0114137	0.00914731	1	-0.00427401	0
1700034P13Rik	1	0	0	1	0	0	1	0	0	1	0	0	1	0	0	1	0	0	1	0	0	1	0	0	1	0	0	1	0	0	1	0	0	1	0	0	1	0	0
1700037C18Rik	0.00377161	0.0143547	0.0379736	0.53144	-0.022341	0.0188468	0.484103	0.00982242	0.0295232	0.903821	0.0149433	0.0431204	0.814763	0.00263101	0.0295369	0.0432676	-0.00268831	0.026114	0.322428	-0.031967	0.0143895	0.145391	0.0138937	0.0365528	0.987828	-0.00403879	0.0265535	1	0.00593413	0.0412249	0.282738	-0.0579209	0	0.137644	0.0537898	0.0453539	1	0.0926477	0.0765302
1700037H04Rik	1.01595e-13	0.019545	0.0837097	0.263934	-0.0548676	0.0403062	0.586866	0.00877807	0.0634223	0.999737	-0.034445	0.0534647	0.00132626	0.00874333	0.0638633	0.00783784	0.00369353	0.0623063	0.0694511	0.0796621	0.111238	0.122666	0.0541542	0.087287	0.00855296	-0.0423042	0.0439999	0.110329	0.217084	0.160765	0.784788	-0.0500101	0.0420244	0.1407	-0.0701806	0.0251768	1	-0.0830779	0.0251031
1700039M10Rik	0.805164	-0.00452307	0	0.9167	-0.00441699	0	0.892717	-0.00229515	0.00141662	1	-0.00405246	0	0.560991	-0.00506508	0	0.0790733	0.0168652	0.00641031	1	0.0071833	0.0054319	1	0.00426969	0.00513144	0.872783	-0.00446203	0	1	-0.00400555	0	1	-0.00411182	0	1	-0.00410048	0	1	-0.00401853	0
1700040L02Rik	1.26553e-57	0.253777	0.15184	0.00379131	-0.042572	0	0.000599242	-0.0434452	0	0.96929	-0.0391193	0	1.04243e-07	-0.0486841	0	0.000712438	-0.0361432	0.00299036	0.0681804	-0.0409383	0	0.156215	-0.0402284	0	0.161788	-0.019904	0.00934768	0.124086	0.0765777	0.0794573	0.388998	-0.0396823	0	0.354935	-0.0395748	0	1	-0.0387974	0
1700041G16Rik	0.408357	-0.00764201	0	0.844603	0.00773308	0.00587752	0.033201	0.026007	0.0146096	0.0601772	0.0311669	0.0249816	0.884586	-0.00719089	0.000776844	1	-0.00319143	0.00211831	1	2.35651e-05	0.00409129	0.962476	-0.00704537	0	0.510049	-0.00753903	0	1	-0.00676883	0	1	-0.00694815	0	1	-0.00692903	0	1	-0.00679073	0
1700042O10Rik	0.750995	-0.00489508	0	0.882714	-0.0047803	0	0.796518	-0.00488025	0	1	-0.00438585	0	0.423547	7.18175e-05	0.00236513	0.68267	-0.00505963	0	1	-0.0045935	0	0.113289	0.0250838	0.0146016	0.827932	-0.00482903	0	1	-0.00433508	0	1	0.0222375	0.0120316	0.662002	0.0413497	0.0166149	1	-0.00434913	0
1700047I17Rik2	1	-0.00809873	0.00225424	0.129259	0.0100685	0.012145	0.41007	0.00963573	0.0110534	1	-0.0111964	0	0.0528074	-0.00165926	0.0039155	0.0771884	0.00152882	0.00537156	0.675579	-0.0117246	0	0.0651681	0.00736625	0.0110913	1	-0.00694595	0.00268476	1	-0.0110672	0	1	-0.0113598	0	1	-0.0113286	0	0.174153	0.106969	0.0682133
1700047M11Rik	7.97405e-32	0.128561	0.0949958	0.00220308	-0.0607403	0	0.000305859	-0.0619748	0	0.931068	-0.0558549	0	0.00147372	-0.0461606	0.00914122	0.00309286	-0.0418798	0.00934514	0.052018	-0.0584296	0	0.847975	-0.0393768	0.00818863	0.000778905	-0.0613424	0	1	-0.0552246	0	0.343256	-0.0566519	0	9.76743e-26	0.639705	0.367064	1	-0.0553991	0
1700048O20Rik	1.21688e-06	-0.00990109	0.00824912	1	-0.00585987	0.00657741	0.0677812	-0.0225546	0	1	-0.0202878	0	0.0149444	-0.00172399	0.00864264	0.00147874	-0.00916264	0.00534346	0.787079	0.013222	0.0174687	0.0848306	0.0317366	0.0200132	0.000264633	0.0316508	0.0259559	1	0.157041	0.0789551	0.863421	-0.0205825	0	1	0.0110172	0.0137589	1	-0.0201192	0
1700049G17Rik	6.35907e-07	0.0250399	0.0265481	0.979712	-0.00629388	0.0100972	0.200559	-0.0137476	0.00729191	1	-0.0238731	0	0.0105819	-0.00400064	0.00891228	0.772917	-0.00348049	0.0102278	0.266393	0.0156067	0.017879	0.384141	-0.0245552	0	0.61914	0.00745526	0.0161532	1	0.0625261	0.0512768	1	0.00131078	0.0117461	1	0.00132469	0.0122337	1	-0.0236751	0
1700052K11Rik	0.00025388	-0.0735098	0.0185585	0.0645821	0.0627469	0.0819263	0.0167164	-0.00179689	0.0533456	1	0.0259999	0.0688361	0.000180415	0.00600802	0.0518727	0.0389722	0.023964	0.0580568	0.418155	-0.0318309	0.0353575	0.0802072	0.0290046	0.0692087	0.952336	0.00317763	0.0530332	1	0.168115	0.129636	0.064069	-0.0748081	0.0150518	0.0606474	-0.0201462	0.0310617	1	-0.0590349	0.0251031
1700055D18Rik	0.695902	-0.00534359	0	1	0.00378311	0.00377625	1	-0.000576682	0.0023913	1	-0.00478781	0	0.837288	0.0035571	0.00344038	0.618817	-0.00552317	0	0.994133	-0.00501445	0	1	0.0153452	0.00871028	0.779899	-0.0052715	0	0.948753	0.0661513	0.0450224	1	0.0133401	0.00965033	1	-0.00484453	0	1	-0.00474773	0
1700056E22Rik	0.00818626	0.0144196	0.0121399	1	0.0023969	0.00503752	1	-0.00433422	0.00214969	1	-0.00750692	0	0.0702059	-0.0093787	0	0.364644	0.00202459	0.00453227	0.773288	-0.00786177	0	0.903962	-0.00772322	0	1	-0.00366809	0.0024322	1	-0.00742016	0	0.192076	0.0515382	0.0278161	1	-0.00759573	0	1	-0.00744417	0
1700056N10Rik	0.142354	-0.00625329	0.00246538	0.970357	0.0062714	0.0079265	0.0862172	-0.00328223	0.00423413	1	-0.00898765	0	0.0457572	0.00287054	0.00516102	1	-0.0056935	0.0021092	1	-0.00579612	0.00251521	0.130271	0.0176629	0.013854	0.145475	0.0108318	0.00932472	1	-0.00888385	0	1	-0.00911896	0	1	-0.00909389	0	1	-0.00891258	0
1700057G04Rik	1	0	0	1	0	0	1	0	0	1	0	0	1	0	0	1	0	0	1	0	0	1	0	0	1	0	0	1	0	0	1	0	0	1	0	0	1	0	0
1700058P15Rik	0.220764	-0.0140643	0.001195	0.0151357	-0.00598818	0.00584625	0.796518	-0.00136152	0.00605591	1	-0.0142101	0	0.421763	-0.0144807	0.00139953	0.0928023	0.0126782	0.0129197	1	-0.00841372	0.00381371	0.743618	-0.0146181	0	0.000774464	0.028343	0.0207756	1	-0.0140464	0	0.586213	0.0405595	0.024075	1	0.0177562	0.0138942	1	-0.0140917	0
1700061G19Rik	0.857855	-0.00357772	0	0.946348	-0.00349377	0	0.892717	-0.00356687	0	1	-0.00320531	0	0.00971583	0.0146514	0.0067408	0.815729	-0.00369807	0	1	-0.00335717	0	1	-0.00329787	0	0.915534	-0.00352941	0	1	-0.00316819	0	1	-0.00325228	0	1	-0.00324331	0	1	-0.00317846	0
1700064H15Rik	1	0	0	1	0	0	1	0	0	1	0	0	1	0	0	1	0	0	1	0	0	1	0	0	1	0	0	1	0	0	1	0	0	1	0	0	1	0	0
1700066B19Rik	0.636691	-0.00829698	0.00076215	0.608501	-0.00910759	0	0.736733	0.00747201	0.00683223	0.358117	0.0321094	0.0244096	0.906943	-0.00528771	0.00181263	0.000529181	0.0244292	0.013059	0.849932	-0.00875244	0	0.962476	-0.00859826	0	1	-0.00411514	0.00259287	1	-0.00826102	0	1	-0.00847971	0	1	-0.00845639	0	1	-0.00828773	0
1700066J03Rik	0.641163	-0.00610854	0	0.802753	-0.00596539	0	0.692984	-0.00609004	0	1	-0.00547342	0	0.113832	0.0126734	0.00692719	0.0169443	0.00103529	0.00364359	0.400355	-0.00299641	0.00202219	1	0.0176919	0.00937336	0.731384	-0.00602617	0	1	-0.0054101	0	1	-0.00555353	0	1	-0.00553824	0	1	-0.00542762	0
1700066M21Rik	0.145507	-0.00492051	0.0123559	0.229979	0.0172729	0.0235687	0.000369726	-0.011284	0.0135333	1	-0.0314132	0	0.00163663	0.0120551	0.0171627	0.494661	-0.0198949	0.00756439	0.261013	0.00385095	0.0191304	0.539424	0.00462503	0.0196075	1	-0.000149457	0.0144924	1	0.0250702	0.0382324	1	-0.0132966	0.00977425	0.012196	0.0434779	0.0304379	1	-0.0311537	0
1700067K01Rik	0.695902	-0.00525122	0	0.844603	-0.0051281	0	0.377789	-0.00327876	0.00129013	1	-0.00470502	0	0.353231	0.00367807	0.00347028	0.138383	0.00919982	0.0054037	1	0.00266571	0.0042359	1	-0.00484078	0	1	0.000284333	0.00271007	1	-0.00465057	0	1	-0.00477391	0	1	-0.00476076	0	1	-0.00466564	0
1700069L16Rik	1	0	0	1	0	0	1	0	0	1	0	0	1	0	0	1	0	0	1	0	0	1	0	0	1	0	0	1	0	0	1	0	0	1	0	0	1	0	0
1700072G22Rik	0.857855	-0.00157274	0	1	0.000494684	0.00140251	1	0.000541427	0.00136561	1	-0.00140888	0	0.655673	-0.00176152	0	0.815729	-0.0016257	0	1	-0.00147569	0	1	0.00477235	0.0041445	0.0717399	0.00596965	0.00326675	1	-0.00139255	0	1	-0.00142955	0	1	-0.0014256	0	1	-0.00139707	0
1700084E18Rik	0.112447	-0.00437698	0.00569702	0.00497491	0.0431429	0.0269502	0.143623	0.0178415	0.0143742	1	-0.00348038	0.00691817	0.0603058	-0.00698377	0.00321814	0.0669359	-0.0141364	0	1	0.000264375	0.00586959	0.724409	-0.0126137	0	0.186883	-0.0134949	0	1	-0.0121199	0	1	0.00121886	0.00805487	0.94203	-0.0124059	0	1	-0.012159	0
1700086O06Rik	4.36748e-09	0.0363621	0.0644471	1	0.0110499	0.042785	0.6925	0.00428774	0.0435873	1	-0.0255732	0.0307404	0.00620172	-0.0422865	0.0210376	0.0600141	-0.0152716	0.031509	0.0794791	0.00235442	0.0394915	0.677969	0.034223	0.0485674	0.63701	0.0262917	0.0501636	1	0.155614	0.121806	0.107767	-0.0790357	0	0.00874457	0.0676348	0.0609219	1	-0.0773066	0
1700086P04Rik	9.18247e-07	0.0438992	0.0260491	0.315178	-0.0149631	0	0.183407	-0.0152743	0	1	-0.0137341	0	0.436499	0.00623716	0.0083105	0.0873767	-0.0158328	0	0.307228	0.0264716	0.0178206	0.763657	-0.0141286	0	1	-0.00898314	0.00290654	1	-0.0135759	0	1	-0.00560734	0.00571255	0.966799	-0.0138961	0	1	-0.0136197	0
1700088E04Rik	8.29898e-63	0.333088	0.208996	0.000904275	-0.0747995	0.00354942	3.38334e-05	-0.0828848	0.00109211	1	-0.0636235	0.00919156	1.63692e-08	-0.0347756	0.0224087	9.96574e-06	-0.0482833	0.0175026	0.224666	-0.0483963	0.0151403	0.303621	-0.037454	0.016996	0.00789584	-0.0685405	0.00814633	1	0.101697	0.0789551	0.110385	-0.0772717	0	0.0669046	0.0288839	0.0443557	1	-0.0755797	0
1700093K21Rik	1	0	0	1	0	0	1	0	0	1	0	0	1	0	0	1	0	0	1	0	0	1	0	0	1	0	0	1	0	0	1	0	0	1	0	0	1	0	0
1700096K18Rik	4.79388e-07	-0.0793184	0.03298	0.293314	-0.0567928	0.0418636	7.14017e-05	-0.0775993	0.0361327	1	-0.019619	0.0610956	0.00102173	0.0318394	0.0776135	0.0121457	0.00681284	0.0675629	0.896375	-0.0231758	0.0558127	0.00198329	0.124022	0.129492	0.00732382	-0.00160449	0.0704509	1	0.103722	0.121593	1	-0.0465352	0.0408295	3.85348e-06	0.283049	0.186884	0.374675	0.263132	0.192555
1700097N02Rik	0.538611	-0.00746746	0	0.433275	-0.0011484	0.00365283	0.0297787	0.0166621	0.0110857	1	-0.00669152	0	0.229463	-0.00836083	0	0.444815	-0.00771815	0	0.925013	-0.00700796	0	1	-0.0068844	0	0.63726	-0.00736683	0	1	-0.00661416	0	1.5595e-05	0.104689	0.0436184	1	-0.00677071	0	1	-0.00663556	0
1700102P08Rik	0.588447	-0.00492925	0	0.0471313	0.00334147	0.00519133	0.0347014	0.00359434	0.00506586	1	-0.00441647	0	0.277353	-0.0055198	0	0.49826	-0.00509494	0	0.949313	-0.00462557	0	1	-0.00454392	0	1	0.000568225	0.00269975	1	-0.00436535	0	1	0.024692	0.0126232	0.218677	0.0426752	0.0168486	1	-0.0043795	0
1700105P06Rik	0.0138593	-0.00652441	0.00800335	0.29784	-0.0139267	0.00388408	0.200633	0.00460162	0.0134095	1	-0.0185904	0	0.0704265	-0.00474023	0.00676289	0.20318	0.00443798	0.0110988	0.813714	0.0104871	0.012287	1	-0.00276742	0.00774276	0.564857	0.0111438	0.0144551	1	-0.0183767	0	0.850842	-0.0188607	0	0.981069	0.0242196	0.0161251	1	0.0457609	0.0353826
1700109H08Rik	0.537358	-0.00865285	0.000751904	0.264109	0.00236675	0.00673066	1	0.000678321	0.00471813	1	0.00274457	0.00852022	0.00411996	0.00767867	0.00684669	0.244078	-0.00998946	0	0.798998	-0.00907122	0	1	0.00743453	0.0077382	0.489373	0.000518556	0.00512436	1	-0.00856197	0	1	-0.0087886	0	0.688828	0.0383737	0.0168486	1	-0.00858966	0
1700112D23Rik	0.107277	0.0151524	0.00774931	0.9167	-0.00419391	0	0.845689	-0.00428163	0	1	-0.00384776	0	0.560991	-0.00480935	0	1	-0.00067537	0.00184794	1	-0.00402999	0	0.906811	0.0250967	0.0104537	0.872783	-0.00423668	0	1	-0.00380321	0	1	-0.00390412	0	1	-0.00389336	0	1	-0.00381554	0
1700112E06Rik	2.13675e-60	0.317975	0.282026	0.0577423	0.0564702	0.11663	0.288274	-0.0523195	0.0597187	0.743798	-0.0822705	0.0368684	3.95673e-12	-0.0907218	0.0383833	2.35795e-07	-0.0577729	0.049451	0.0333478	-0.0942451	0.0331826	0.0397902	-0.0492113	0.0487159	0.0267235	-0.00753409	0.0778339	1	-0.094326	0.0382324	0.0425703	-0.140062	0.00823038	0.000614784	-0.0211153	0.057938	0.637654	-0.15087	0
1700112J16Rik	0.0785421	-0.00233923	0.00388418	0.255668	0.0135417	0.0116946	0.493874	0.00082273	0.0052995	1	-0.00753005	0	0.121424	-5.06446e-05	0.00340622	0.832987	-0.00251172	0.00247152	0.74861	-0.00788599	0	0.883999	-0.00774702	0	0.315454	0.00758566	0.00793378	1	-0.00744303	0	1	-0.00764015	0	1	-0.00761914	0	1	-0.00746711	0
1700113A16Rik	6.4155e-32	0.163509	0.107639	0.0275785	-0.0408834	0.00439912	0.00589351	-0.0424396	0.00537794	1	0.0213882	0.0360542	0.00851226	-0.0136727	0.0168976	0.00716898	-0.0162951	0.0152874	0.595218	-0.0163742	0.0161013	0.232062	0.0012232	0.0269222	0.0203669	-0.0480925	0.00267591	1	-0.048072	0	0.329093	-0.049319	0	0.782318	0.037794	0.0387873	1	-0.0482244	0
1700121L03Rik	0.000150961	0.0211724	0.0105659	0.9167	-0.00282913	0	0.845689	-0.00288835	0	1	-0.00259548	0	0.560991	-0.00324462	0	0.749527	-0.00299462	0	1	-0.00271848	0	1	-0.00267045	0	0.872783	-0.002858	0	1	-0.00256541	0	1	-0.00263352	0	1	-0.00262626	0	1	-0.00257373	0
1700123I01Rik	0.902901	-0.00283764	0	0.967135	-0.00277103	0	0.931502	-0.00282903	0	1	-0.00254217	0	1	0.00687252	0.00356619	0.875366	-0.00293313	0	1	0.0112388	0.0060609	1	-0.0026156	0	0.947176	-0.00279931	0	1	-0.00251272	0	1	-0.00257943	0	1	-0.00257232	0	1	-0.00252087	0
1700123O20Rik	1.85868e-18	-0.124548	0.206619	0.000370162	0.126192	0.369837	0.000101721	0.0104804	0.295753	1	0.0137585	0.270978	1.2522e-13	0.0639392	0.286516	3.82161e-08	0.00138146	0.261913	0.629104	0.0334878	0.298995	0.06591	-0.0134126	0.259326	0.00457276	-0.0800753	0.232112	0.11972	-0.0851222	0.268054	0.204465	-0.180792	0.156256	0.000908453	-0.00803014	0.227821	0.349255	0.000928191	0.236537
1700124L16Rik	0.902901	-0.00221929	0	0.967135	-0.00216718	0	0.931502	-0.00221256	0	1	-0.00198814	0	0.444183	0.00304056	0.00187873	0.875366	-0.002294	0	1	-0.00208239	0	1	-0.00204559	0	0.0695932	0.00846724	0.00533427	1	-0.0019651	0	1	-0.0020173	0	1	-0.00201173	0	1	-0.00197148	0
1810006J02Rik	0.857855	-0.0014302	0	0.946348	-0.00139661	0	0.892717	-0.00142586	0	1.21073e-05	0.0719114	0.0479021	0.655673	-0.00160189	0	0.815729	-0.00147837	0	1	-0.00134195	0	1	-0.00131822	0	0.915534	-0.00141087	0	1	-0.00126634	0	1	-0.00129998	0	1	-0.00129639	0	1	-0.00127045	0
1810009A15Rik	0.00265431	0.0105878	0.0155171	0.388025	-0.00229916	0.00710094	0.69184	0.0130403	0.0138222	1	-0.0169424	0	0.701821	-0.00619444	0.00583582	1	0.000682739	0.00900334	0.125458	-0.000474494	0.00920887	0.173634	0.0456181	0.0264964	0.119654	-0.0186426	0	1	-0.0167475	0	0.901254	-0.0171889	0	0.876515	-0.0171419	0	1	-0.0168014	0
1810010H24Rik	8.34089e-16	-0.126554	0.0174325	0.00031499	-0.12433	0.0118451	6.20123e-06	-0.130675	0.0119137	0.355862	-0.138904	0	1.37168e-09	0.138754	0.126621	1.38345e-10	0.204062	0.159883	0.791777	-0.0536599	0.0424489	0.162917	0.0213351	0.0832596	0.00662166	-0.0966551	0.0248504	1	0.0623058	0.0842792	0.0214247	-0.140806	0	0.00409701	0.0696615	0.0908929	0.971077	-0.137816	0
1810011H11Rik	0.00492898	-0.0601646	0.00130923	0.0104239	-0.055265	0.00349336	4.49451e-05	-0.0570071	0.00339732	0.993166	-0.0558625	0	2.98229e-06	-0.0536655	0.00552785	6.16926e-29	0.249985	0.130733	0.0809767	-0.0584375	0	0.97732	-0.0476238	0.00567835	0.0398141	-0.0574442	0.00219499	1	-0.0552321	0	0.00473725	0.155132	0.102509	0.387319	-0.0565075	0	1	-0.0554066	0
1810011O10Rik	1.22503e-36	-0.730548	0.0424123	2.30282e-127	1.12797	1.36877	2.14637e-74	0.830846	1.0286	1	0.0789558	0.479154	2.82553e-36	-0.567251	0.136954	1.89428e-28	-0.591148	0.107633	1.66075e-08	-0.516726	0.133441	0.000502103	-0.370606	0.218038	7.37068e-13	-0.104257	0.403668	0.472898	-0.31669	0.123612	2.50051e-07	-0.637205	0.058169	1.36213e-05	-0.568335	0.0850969	0.239131	0.260343	0.605344
1810012K16Rik	0.242677	-0.00335789	0.00116409	0.946348	0.0103404	0.00493461	0.796518	-0.00507225	0	1	-0.00455845	0	0.281133	0.00377034	0.00345322	0.68267	-0.00525868	0	1	-0.00477426	0	1	0.0136952	0.00826192	1	0.000785766	0.00281116	1	-0.00450569	0	1	-0.0046252	0	1	-0.00461246	0	1	-0.00452029	0
1810013L24Rik	1.99831e-08	-0.131934	0.0583955	0.370014	0.0616523	0.150897	0.000130699	0.0409258	0.145199	1	-0.00479871	0.115489	1.34481e-05	0.0679596	0.139232	0.0042956	0.00514723	0.111589	0.2095	0.0693231	0.161183	0.0103404	-0.133065	0.0450646	0.0125698	-0.0326913	0.106308	1	-0.106571	0.0596427	0.670805	0.017342	0.115778	0.00382804	-0.177255	0.0161813	1	-0.0101427	0.112525
1810014B01Rik	2.20494e-10	0.0507791	0.0404173	0.0425179	-0.029501	0	0.986322	-0.00138458	0.0128657	1	-0.0270941	0	0.00174646	0.00367108	0.0137645	0.00950507	-0.0100586	0.00908915	0.924643	-0.00876001	0.00976956	1	-0.00822901	0.00856805	0.643201	-0.017637	0.00646146	1	0.0371878	0.0419465	1	0.021901	0.0220731	0.633627	-0.0274114	0	1	0.0878531	0.049366
1810019N24Rik	0.805164	-0.00436854	0	0.9167	-0.00426608	0	0.845689	-0.0043553	0	1	-0.00391398	0	1	0.000852102	0.00191715	0.120744	0.0123444	0.00697154	1	0.00875599	0.00580587	1	-0.00402696	0	0.872783	-0.00430958	0	1	-0.00386866	0	1	-0.00397131	0	1	-0.00396036	0	1	-0.0038812	0
1810022K09Rik	3.69842e-24	-0.0450791	0.299356	0.515593	-0.039186	0.287406	0.00263865	-0.0851137	0.261388	0.831865	0.0881761	0.372093	7.24082e-09	0.0565795	0.322851	6.45527e-07	0.0767966	0.336238	0.0452442	0.0132324	0.322761	0.514223	0.0410625	0.319667	0.000363402	-0.0620734	0.271583	1	0.162178	0.464361	0.0797136	-0.22435	0.161983	4.06212e-06	0.108311	0.32324	1	0.0772293	0.321157
1810024B03Rik	7.4875e-09	-0.00333494	0.0383332	0.746105	0.000209175	0.0367161	0.00321463	-0.0421057	0.0132929	1	-0.0555741	0.00927832	0.000377899	0.00804944	0.0345084	0.0909749	-0.00276465	0.0321518	0.0039021	0.0276731	0.0529619	0.145055	0.00872404	0.0296577	0.0231334	0.0369495	0.0520206	0.699877	0.283336	0.161814	0.693321	-0.0324523	0.0220736	0.165218	-0.0690871	0	1	-0.00221747	0.0358433
1810026J23Rik	1.92614e-23	0.048587	0.153117	0.397665	0.0604668	0.142392	0.740499	-0.0326943	0.0905218	1	-0.0124272	0.109033	3.54404e-09	-0.0215016	0.0888619	5.12631e-07	0.0175162	0.109251	0.102885	0.0208729	0.123099	0.12559	-0.0772382	0.0658893	0.00132674	-0.0406105	0.09467	1	0.144411	0.190064	0.197074	-0.121151	0.0488652	3.70455e-05	0.0894731	0.134208	1	0.00532848	0.110312
1810030O07Rik	4.07203e-10	-0.149352	0.0458367	0.054125	0.00615728	0.122804	0.000512747	0.034968	0.132482	0.559436	-0.170332	0.0201294	1.26598e-05	0.0412034	0.127291	5.7364e-05	0.0315939	0.121937	0.0544127	0.107359	0.177019	0.00787419	0.139123	0.195922	0.000416457	-0.113012	0.0587455	1	-0.00880123	0.0842792	0.566579	0.00259028	0.124766	0.22978	0.0472608	0.120719	0.468754	-0.209046	0
1810032O08Rik	0.0525946	-0.0287464	0.00664142	0.511196	-0.00729121	0.0167325	0.498454	0.0191535	0.0273921	1	-0.0367442	0	0.0558852	0.000351116	0.0158814	0.815729	-0.0106594	0.0131008	0.0436035	0.0374664	0.0392804	0.379584	-0.0122814	0.0134076	0.58807	-0.0051016	0.0168359	1	-0.0363256	0	0.528754	0.0566702	0.0476283	0.32473	0.0382468	0.0301965	1	-0.0364415	0
1810034E14Rik	0.0383507	-0.0134866	0.00233203	1	-0.0125333	0.00239442	0.166344	-0.0171157	0	1	-0.0153913	0	0.790511	0.00747927	0.00970954	0.0339276	0.0313831	0.0194319	1	-0.0054142	0.00523108	1	0.000779467	0.00781069	0.386289	-0.000508402	0.00811067	0.0670329	0.108093	0.0832548	0.975534	-0.0156154	0	0.953912	-0.0155726	0	1	-0.0152631	0
1810037I17Rik	4.0254e-07	0.00237044	1.21401	2.97727e-05	0.151009	1.37332	0.000288622	0.0174803	1.25678	0.0383276	0.303382	1.51082	2.83188e-05	-0.0916705	1.0818	0.000485797	0.122671	1.28296	0.949313	-0.0187035	1.13998	0.417791	0.00147519	1.12672	3.61189e-16	-0.338636	0.892789	1	0.0673728	1.11569	1.56284e-09	-0.479424	0.762555	4.15332e-06	0.268278	1.34976	2.26936e-08	0.723251	1.99766
1810041H14Rik	0.16026	-0.00216706	0.000721038	0.946348	-0.00305826	0	1	0.00329692	0.00286238	1	-0.0028057	0	0.655673	-0.00350733	0	0.815729	-0.00323713	0	1	-0.00293866	0	1	-0.00288674	0	0.915534	-0.00308946	0	1	-0.0027732	0	0.0260655	0.0613983	0.0264627	1	-0.00283897	0	1	-0.0027822	0
1810041L15Rik	2.04793e-34	0.211496	0.142905	6.08918e-05	-0.0735992	0	0.000439861	-0.0694917	0.00325423	0.709357	-0.0677141	0	0.0022491	0.0205942	0.0407892	7.74092e-08	-0.0777474	0	0.00558415	0.111672	0.0899982	0.783295	-0.0184901	0.0264458	0.0430898	-0.051981	0.010208	1	-0.0669543	0	0.14731	-0.0686746	0	0.130678	-0.0684913	0	1	-0.0671646	0
1810043G02Rik	4.53811e-24	0.00751406	0.114543	3.3189e-05	-0.128675	0.0282555	0.000352549	-0.129011	0.0355652	0.590653	-0.0759893	0.0563615	5.95198e-05	0.0385229	0.105529	0.000225797	0.0340084	0.101582	0.00149695	0.131601	0.175352	0.0913757	0.0376222	0.114708	0.000623805	-0.0667137	0.0657468	2.60962e-05	0.547543	0.571552	0.64373	-0.0580174	0.0706777	0.00374994	0.173868	0.161997	0.777515	0.228111	0.217418
1810043H04Rik	1.49221e-32	0.342019	0.689998	0.0416475	-0.118875	0.337489	4.34556e-06	-0.0852626	0.3719	0.521775	-0.0754563	0.387038	3.01573e-10	-0.0535806	0.348682	8.39422e-08	0.0306373	0.402469	0.971026	0.00623241	0.407917	0.416191	-0.00180435	0.39758	1.68501e-07	-0.10809	0.357324	1	0.270488	0.681009	0.00663618	-0.290465	0.205664	5.24112e-05	0.0475769	0.386946	0.293413	-0.247132	0.189393
1810044D09Rik	1.10769e-30	0.193292	0.108143	0.488402	-0.0154408	0.0136075	0.297224	-0.0314492	0.00844552	0.974376	-0.0437796	0	5.18448e-05	-0.0313286	0.00764867	0.000541808	-0.0377469	0.00501152	0.071345	-0.0458103	0	0.993751	-0.0330836	0.00642832	0.0237261	-0.0296997	0.0087173	1	0.0159967	0.0397575	0.630597	0.0515645	0.0480884	0.36272	-0.0442881	0	1	-0.0434202	0
1810055G02Rik	6.52551e-08	-0.0848333	0.0448191	4.43432e-06	-0.136429	0.0135965	0.00029046	-0.0905687	0.037359	0.409151	-0.0528784	0.0604724	0.000107641	0.0737975	0.108625	9.58229e-05	0.0252622	0.0827697	0.00568901	0.157631	0.161934	0.00961339	0.146372	0.164905	0.000566127	0.0244521	0.0988857	1	-0.146265	0	0.0823028	-0.103635	0.0288954	0.173542	-0.0564809	0.0386819	1	0.0590437	0.112167
1810058I24Rik	2.18621e-216	1.10669	1.75611	4.06443e-08	-0.0206408	0.794751	5.70616e-14	-0.161202	0.684189	0.72484	-0.151224	0.649549	3.65456e-29	-0.33451	0.525743	1.39622e-20	-0.387033	0.472811	0.00425795	-0.162131	0.648367	0.00466928	-0.255249	0.542736	3.02356e-23	-0.431849	0.46808	1	0.0876277	0.904167	0.00901076	-0.253988	0.581429	0.00757662	-0.101724	0.607208	0.0877656	0.392434	1.21522
1810062G17Rik	0.445292	-0.00361629	0.00696404	0.219768	-0.0222816	0	0.0744751	-0.0206051	0.00138219	1	-0.0204577	0	0.838134	-0.00327202	0.00889619	0.0148001	0.0312717	0.0231638	0.487725	-0.00207506	0.00985761	0.0287904	0.0741884	0.0426992	1	-0.0167055	0.00281327	1	-0.0202228	0	0.926926	-0.0207549	0	1	0.0243666	0.0164918	1	-0.0202878	0
1810062O18Rik	0.0268729	0.00371912	0.00784942	0.175663	-0.00852001	0.0063924	0.571134	-0.000809635	0.00909396	1	-0.0181251	0	0.0583145	0.00128314	0.00870231	0.704842	-0.0131489	0.0027882	0.189944	0.0129945	0.0156891	0.749277	0.0302748	0.0188383	0.0664413	-0.0091161	0.00539891	1	-0.0179167	0	0.974473	0.0271117	0.0202021	0.94203	-0.0183384	0	1	0.0852983	0.0466453
2010005H15Rik	1	0	0	1	0	0	1	0	0	1	0	0	1	0	0	1	0	0	1	0	0	1	0	0	1	0	0	1	0	0	1	0	0	1	0	0	1	0	0
2010007H06Rik	0.111219	0.000319342	0.00686651	0.444663	-0.0118975	0	1	-0.00238337	0.00442462	0.96271	-0.00213793	0.00691817	0.331282	-0.000249142	0.00499245	0.887178	-0.00243346	0.00435343	0.357993	0.0179188	0.012471	1	0.00592568	0.00795312	0.25628	0.0117953	0.0100597	1	-0.010793	0	1	-0.0110783	0	1	-0.0110479	0	1	-0.0108279	0
2010013B24Rik	0.857855	-0.00174007	0	0.946348	-0.0016992	0	0.892717	-0.00173479	0	1	-0.00155879	0	0.655673	-0.00194891	0	0.815729	-0.00179866	0	1	-0.00163271	0	1	-0.00160384	0	0.915534	-0.00171655	0	1	-0.00154073	0	3.61962e-05	0.0480992	0.030042	1	-0.00157729	0	1	-0.00154572	0
2010015M23Rik	0.0276344	-0.0155629	0.0024121	0.189415	-0.0187936	0	0.849328	-0.0105542	0.00422338	1	0.0178709	0.0185289	0.409902	0.00576233	0.0107258	0.385953	0.0181996	0.0156142	1	-0.00745666	0.00520443	1	0.000876996	0.00832327	0.0545396	0.0219405	0.0205931	1	-0.0170544	0	1	-0.00780892	0.00637616	0.876515	-0.0174559	0	1	-0.0171093	0
2010107E04Rik	0	1.37929	2.69177	5.97385e-32	-0.600875	0.926105	1.36895e-40	-0.62428	0.92477	7.12031e-08	-0.481754	1.08828	2.18196e-56	-0.519544	1.00913	1.28151e-23	-0.223299	1.28866	3.19187e-14	-0.347713	1.18823	4.99911e-10	-0.377298	1.13769	6.79876e-24	0.0985402	1.6476	0.00241913	0.785794	2.258	0.000424412	-0.352284	1.11049	0.000413494	-0.202399	1.16991	0.186065	-0.327043	1.09903
2010107G12Rik	2.63607e-14	0.0478716	0.0273466	0.506578	-0.00647142	0	0.35446	-0.00660662	0	1	-0.00593784	0	0.0702059	-0.00741984	0	0.215477	-0.00684924	0	0.773288	-0.00621875	0	0.903962	-0.00610907	0	0.40241	-0.00653734	0	1	-0.00586917	0	1	-0.00602473	0	1	-0.00600814	0	1	-0.00588817	0
2010107G23Rik	6.7212e-11	0.0442308	0.0468062	0.283088	-0.0319981	0.00591134	0.628367	-0.0180642	0.0112053	1	-0.0395905	0	2.61138e-05	0.0218893	0.0269203	0.250641	-0.0177948	0.0111729	0.236828	0.0254679	0.0296433	0.338552	0.0330406	0.0330149	0.00734254	-0.0261279	0.00846133	1	-0.0391401	0	0.456682	-0.0401601	0	0.981913	0.00214693	0.0159765	1	-0.00113967	0.0251031
2010109A12Rik	0.00771269	-0.0435277	0.00682043	0.750826	-0.0144372	0.0200456	0.000287686	0.0407803	0.0492151	3.9756e-06	0.246625	0.183108	0.269993	-0.00419086	0.0218385	0.0893385	0.00657802	0.0259908	0.153197	0.0390152	0.0336797	0.838378	0.00945329	0.0250716	0.17961	-0.0356807	0.00836173	1	-0.0489741	0	1	-0.0186792	0.0131673	0.304316	-0.0501086	0	1	-0.0491293	0
2010111I01Rik	2.45137e-28	-0.443663	0.0971155	1.12005e-20	0.409518	0.666356	2.48021e-20	0.288129	0.588408	0.72342	0.155289	0.49075	7.81727e-11	-0.157393	0.263183	4.61753e-12	-0.204818	0.225033	0.898343	0.00873018	0.368208	0.0487859	-0.105297	0.285603	2.23831e-12	0.312	0.589423	0.461932	-0.43994	0.0975623	8.03912e-10	-0.547651	0.0357922	0.000260547	-0.319822	0.136902	0.375856	0.25487	0.532708
2010300C02Rik	0.178637	-0.000419516	0.000758229	1	0.00420682	0.00286923	0.931502	-0.00143867	0	1	-0.0012927	0	1	0.00233622	0.00156472	0.875366	-0.00149165	0	1	-0.00135401	0	1	-0.00133007	0	0.947176	-0.00142355	0	1	-0.00127772	0	1	-0.00131166	0	1	-0.00130804	0	1	-0.00128186	0
2010308F09Rik	1	0	0	1	0	0	1	0	0	1	0	0	1	0	0	1	0	0	1	0	0	1	0	0	1	0	0	1	0	0	1	0	0	1	0	0	1	0	0
2010315B03Rik	2.60433e-08	0.00992952	0.0448057	0.763087	-0.0182739	0.0246465	0.127706	-0.037073	0.0162764	0.491735	0.125694	0.100849	2.85736e-05	-0.0174114	0.0265476	0.0522994	0.00120149	0.0302209	0.0465484	0.0828437	0.0793355	0.081649	0.00740671	0.038422	0.00138998	0.0190063	0.0474464	1	0.00216233	0.0450224	1	-0.0296167	0.0195216	0.739237	-0.0294419	0.0157251	1	-0.0689126	0
2010320M18Rik	2.40069e-37	0.198995	0.275869	0.188205	-0.0885448	0.0908722	0.000118149	-0.153412	0.065708	1	-0.00351121	0.140784	5.69992e-06	-0.0012009	0.128889	1.52412e-06	0.0753143	0.167534	0.175153	-0.0394851	0.116709	0.0325307	-0.0720856	0.0901017	0.136255	-0.0233003	0.128107	0.129547	0.422793	0.424904	0.00712272	-0.218798	0.0226382	5.15499e-05	0.0854972	0.162294	1	-0.187275	0.0358938
2200002D01Rik	0.000275129	-0.0832412	0.00998214	0.273507	-0.0219995	0.0394383	0.0249826	0.0257927	0.0615333	0.225234	0.00622741	0.0636726	0.000178805	-0.0651479	0.0179133	0.0104771	-0.0366753	0.0276935	0.233883	0.0963486	0.0874963	0.23744	-0.0773808	0.00846452	1.4223e-13	0.220515	0.153624	1	-0.0928953	0	0.977361	-0.0540183	0.0192989	0.122628	0.0040431	0.034388	1	-0.0931834	0
2210008F06Rik	1	0	0	1	0	0	1	0	0	1	0	0	1	0	0	1	0	0	1	0	0	1	0	0	1	0	0	1	0	0	1	0	0	1	0	0	1	0	0
2210011C24Rik	3.19889e-07	0.0159445	0.0119469	0.574112	-0.00442518	0	0.423909	-0.00451772	0	1	-0.00405997	0	0.476727	-0.00131312	0.00152131	1	-0.00140915	0.00169065	0.823914	-0.00425223	0	0.943418	-0.00417716	0	0.471689	-0.0044703	0	1	-0.00401297	0	0.312922	0.0214635	0.0152989	1	-0.00410809	0	1	-0.00402598	0
2210013O21Rik	2.96976e-24	-0.0165435	0.505803	0.638612	0.00627664	0.491588	0.000474975	0.0187539	0.509607	0.629479	-0.133573	0.4007	2.56405e-11	0.00166041	0.467633	1.83414e-07	0.0618166	0.485704	0.192215	0.00294203	0.492178	0.00620835	-0.0872086	0.39135	0.00325307	0.145596	0.592229	1	-0.119452	0.384236	0.000457078	-0.344187	0.217733	6.50681e-05	-0.202933	0.273796	0.00539511	-0.577493	0.0961996
2210016F16Rik	3.06967e-14	-0.0678143	0.204031	0.0356258	-0.132992	0.151706	4.76436e-06	-0.144795	0.150348	0.667086	-0.148255	0.135244	4.0154e-14	0.0812961	0.264612	1.43282e-05	0.145759	0.307716	0.0491021	0.125635	0.313764	0.00757347	-0.120491	0.16106	0.077464	0.0379033	0.258171	1	0.161891	0.365476	0.542405	-0.104449	0.175032	0.00206557	-0.0713944	0.147034	1	-0.168743	0.118292
2210016L21Rik	2.65313e-22	-0.0920209	0.282349	0.233002	-0.0152874	0.320874	0.00171534	-0.0322354	0.306154	1	0.0491004	0.352934	2.47705e-14	0.122274	0.370763	1.68476e-07	-0.0979811	0.244046	0.161932	0.121729	0.394536	0.0428203	0.0345973	0.352864	0.0179411	0.047281	0.355115	1	-0.0698587	0.286866	0.00926397	-0.291912	0.133202	0.000143621	-0.013757	0.266797	0.965543	-0.163058	0.204934
2210404O09Rik	0.000273975	0.0222706	0.0355155	0.132731	0.0421304	0.0419433	0.890472	0.00935092	0.0242667	0.974376	-0.0418	0	0.194527	-0.00882089	0.0167075	0.0097863	-0.00693135	0.0168557	0.140663	-0.0142415	0.0178727	1	-0.0300657	0.00674695	0.15251	-0.00438015	0.0186357	1	-0.041325	0	1	0.0037496	0.0255986	0.36272	-0.042286	0	1	-0.0414565	0
2210406O10Rik	0.75952	-0.0015006	0.00375361	0.954006	-0.00387282	0.00449406	0.0521501	0.00261103	0.00849844	1	-0.0111569	0	0.438944	-0.00316889	0.00488122	0.568762	-0.0033823	0.00308247	0.456463	0.0216135	0.0131965	1	0.0125049	0.00950898	0.86975	-0.0106706	0.00113697	1	-0.0110282	0	0.699572	0.0346046	0.0216622	1	-0.0112887	0	1	-0.0110639	0
2210407C18Rik	9.88147e-09	-0.394968	0.00616938	1.09647e-06	-0.380183	0.00584056	2.36597e-10	-0.408815	0	0.341532	-0.374152	0	2.78843e-18	-0.443874	0.00196448	1.28618e-05	-0.329794	0.0247414	8.8267e-05	-0.388856	0	0.00277846	-0.38314	0	6.82782e-184	1.58944	0.90482	1	-0.370525	0	0.0192068	-0.378723	0	0.0186781	-0.377852	0	0.957326	-0.37153	0
2210408I21Rik	0.194878	-0.0239512	0.00132135	0.584708	-0.01617	0.00499676	0.0219218	0.0039457	0.0160009	1	-0.023308	0	0.00436022	0.0269575	0.0213016	0.306453	0.00738378	0.0126933	0.697731	-0.00297523	0.00756606	1	-0.00401997	0.0111655	0.0407294	0.00104583	0.0133994	1	0.0329612	0.0381711	0.800239	-0.023646	0	0.771477	-0.0235815	0	1	-0.0231147	0
2210418O10Rik	1	0	0	1	0	0	1	0	0	1	0	0	1	0	0	1	0	0	1	0	0	1	0	0	1	0	0	1	0	0	1	0	0	1	0	0	1	0	0
2300005B03Rik	0.902901	-0.0028962	0	0.967135	-0.00282823	0	0.931502	-0.00288742	0	1	-0.00259464	0	0.251873	0.00859142	0.00388818	0.875366	-0.00299366	0	1	-0.00271761	0	1	-0.00266959	0	0.531499	0.00293464	0.00280696	1	-0.00256459	0	1	-0.00263268	0	1	-0.00262542	0	1	-0.0025729	0
2300009A05Rik	2.25092e-27	0.227683	0.379143	0.00229195	-0.134319	0.150049	0.022316	0.013804	0.227641	0.415245	-0.194624	0.0897639	1.0022e-10	-0.0128024	0.196676	5.21851e-10	-0.135346	0.128105	0.0649163	-0.0942441	0.162794	0.0267797	0.139004	0.295214	1.45874e-06	0.136332	0.310392	0.537126	0.008465	0.209381	0.159062	-0.175229	0.108582	0.00849261	-0.126196	0.120645	0.91878	-0.212514	0.0768148
2310001H17Rik	2.65154e-07	-0.0977922	0	0.00190559	0.0182485	0.0597213	9.1664e-11	0.17476	0.123659	0.0548414	0.216033	0.167488	0.000695401	-0.0513182	0.0203543	6.80631e-07	-0.0690954	0.0114043	0.402352	0.032709	0.0598684	0.805556	-0.029256	0.0294475	0.00110762	-0.0674498	0.0141682	1	-0.027788	0.0397575	4.66844e-05	0.286161	0.186307	0.721164	-0.0513351	0.0151113	1	-0.0873246	0
2310009B15Rik	1.3446e-17	-0.00236017	0.133738	0.510854	-0.0319855	0.109813	0.0183189	-0.0327083	0.107293	0.300185	-0.0935977	0.0776611	2.56401e-10	0.0849014	0.148228	7.48212e-06	-0.0206675	0.106843	0.0131539	0.0699291	0.160217	0.042654	0.0168954	0.128022	0.0568636	-0.0479996	0.0991465	0.729866	0.254039	0.314915	0.193356	-0.115317	0.0644505	0.0292898	-0.0765149	0.0672279	1	-0.0916283	0.0690418
2310010G23Rik	0.857855	-0.00236633	0.00363567	1	-0.00637548	0.00162904	0.593086	-0.00777053	0.000905754	1	-0.00811279	0	0.324189	0.00966717	0.00764853	0.7946	0.00267923	0.00475846	0.0254123	0.0140799	0.0126765	0.924569	-0.00834647	0	1	-0.0010694	0.00334964	1	-0.00801906	0	1	-0.00823138	0	1	-0.00820874	0	1	-0.008045	0
2310011J03Rik	8.28924e-24	-0.0417792	0.243354	0.273336	0.0382428	0.277096	0.252891	-0.0372774	0.226216	1	-0.110588	0.17468	5.86895e-10	0.0595884	0.263046	1.1899e-06	-0.0335241	0.207536	0.00384543	0.194009	0.377593	0.0343058	0.0548862	0.275271	0.000341576	-0.12207	0.182753	0.13219	0.48191	0.675215	0.00912845	-0.213298	0.12222	2.79029e-05	0.0607353	0.261962	0.187811	-0.301633	0.0667032
2310015A10Rik	1.90674e-17	0.10968	0.0957331	0.484236	-0.0393775	0.0209145	0.00736997	-0.0653495	0.00941852	1	-0.0600875	0.0105025	0.00011722	-0.0374601	0.0226888	0.0454978	-0.0206278	0.0283819	0.337542	0.00395876	0.0429265	0.0777838	-0.0101111	0.0276168	0.00459744	0.035067	0.0572482	0.156838	0.0582071	0.0878732	0.827802	0.0658579	0.0705323	0.0281057	0.0676691	0.0599513	1	0.0300107	0.0469611
2310016G11Rik	1.03542e-10	0.034471	0.021296	0.646443	-0.00463282	0	0.50336	-0.00472969	0	1	-0.00425051	0	0.156203	-0.00531249	0	0.351703	-0.00490356	0	0.875903	-0.00445178	0	0.981366	-0.00437319	0	0.55064	-0.00468005	0	1	-0.00420131	0	1	-0.00431277	0	1	-0.00430088	0	1	-0.00421493	0
2310022A10Rik	0.00036482	-0.0603256	0.0248418	0.750202	0.0066857	0.0563477	0.0690734	0.00960406	0.058784	0.484776	-0.0654048	0.0226202	0.00138198	0.0131801	0.0537588	2.90766e-05	0.0503611	0.0722907	1	-0.00137064	0.0473407	0.211046	-0.0605006	0.0210318	0.615391	-0.00630567	0.0476908	1	-0.0978499	0	1	-0.00204304	0.0528053	0.425383	0.0534628	0.0672021	1	-0.0981526	0
2310022B05Rik	1.32722e-12	-0.218823	0.0635813	0.0269966	-0.0457997	0.16267	2.3323e-06	0.0312076	0.203545	0.567205	0.0689303	0.236448	1.96924e-09	-0.107228	0.11719	0.000185339	0.133332	0.239215	0.0546155	-0.0712426	0.127083	0.199772	-0.0600349	0.134103	3.43098e-27	0.374037	0.426528	1	-0.218988	0.0545076	0.00120626	-0.257066	0.0301019	2.59011e-06	-0.233928	0.0399351	1	-0.0838912	0.119679
2310026L22Rik	1.06463e-05	0.00395302	0.0048524	0.802753	-0.00325867	0	1	-0.000668351	0.00161963	1	-0.00298959	0	0.0657657	0.0024022	0.00198284	0.5559	-0.00344924	0	0.97214	-0.00313124	0	1	-0.00307593	0	0.102876	0.0057049	0.00479476	1	-0.00295496	0	1	-0.0030334	0	1	-0.00302504	0	1	-0.00296455	0
2310030G06Rik	1.63432e-15	0.0686451	0.048118	0.532025	-0.0151701	0.00333703	0.0174555	-0.0228436	0	1	-0.0117741	0.0069145	0.00488994	-0.0220889	0.00147234	0.0399302	-0.0163083	0.00271895	0.523915	-0.00138822	0.0100465	0.395765	-0.0211361	0	0.0277745	0.01429	0.0174564	0.205957	0.253617	0.158199	1	-0.0122988	0.0058239	1	0.0120451	0.0140552	1	0.0325668	0.0313207
2310031A07Rik	0.857855	-0.00209357	0	0.946348	-0.00204441	0	0.892717	-0.00208722	0	1	-0.0018755	0	0.655673	-0.00234479	0	0.815729	-0.00216405	0	1	-0.00196442	0	1	-0.0019297	0	1	0.00307131	0.00260796	1	-0.00185377	0	0.0173889	0.0420224	0.0248455	1	-0.00189775	0	1	-0.00185978	0
2310033P09Rik	4.07684e-19	-0.0367167	0.165126	0.00337964	0.152066	0.249336	2.3497e-07	0.103494	0.23632	1	0.0612514	0.20245	4.70135e-11	-0.00313135	0.148112	1.52808e-05	-0.0399601	0.130877	0.0137384	-0.0524964	0.132799	0.0158076	-0.121776	0.0836649	8.03791e-05	-0.157322	0.0831932	1	0.223368	0.310615	0.718491	-0.0735811	0.129046	0.00377413	0.126173	0.181855	0.561409	0.209583	0.275392
2310035C23Rik	1.48925e-12	-0.0263089	0.0688086	1	-0.00840613	0.0666873	0.712458	0.0153125	0.0806585	1	-0.0643756	0.0426548	2.88035e-06	-0.019966	0.0558651	0.00991839	0.030202	0.0806591	0.116053	-0.0253787	0.0554164	0.341265	-0.0386147	0.0467432	0.0346331	0.00674729	0.0797122	1	-0.0749369	0.0397575	0.327408	0.103999	0.132469	0.0412305	0.0485637	0.0840894	1	0.062475	0.10798
2310036O22Rik	4.77502e-28	-0.21299	0.623979	2.32642e-08	0.25214	1.00238	8.54247e-06	0.140837	0.918538	0.135092	0.281976	1.00063	2.13791e-07	-0.027033	0.71417	0.000503861	-0.0215141	0.718335	0.229079	-0.106813	0.650451	0.067791	-0.0355808	0.675224	0.111374	-0.00633908	0.772752	1	-0.237107	0.568626	0.213583	-0.124569	0.657076	3.18531e-05	-0.11548	0.58217	0.571984	-0.250362	0.504559
2310039H08Rik	1.20137e-26	0.148008	0.248901	0.00127584	-0.152389	0.0854796	1.1746e-05	-0.174676	0.0738721	0.647938	-0.162099	0.0709854	1.22001e-08	0.0181794	0.165635	1.44317e-09	0.0706722	0.188586	0.126453	0.0613576	0.196951	0.0233328	0.118436	0.214722	0.315151	-0.00502817	0.156951	1	-0.00467502	0.167465	0.000668239	-0.229105	0.0358003	0.00163509	-0.0158353	0.108539	0.98178	0.167613	0.272563
2310039L15Rik	0.805164	-0.00262391	0	0.9167	-0.00256231	0	0.845689	-0.00261595	0	1	-0.00235067	0	0.560991	-0.00293867	0	0.749527	-0.00271222	0	1	-0.00246208	0	1	-0.00241858	0	0.000191435	0.0213284	0.0124694	1	-0.00232343	0	1	-0.00238513	0	1	-0.00237855	0	1	-0.00233097	0
2310040G07Rik	8.02303e-05	-0.0176923	0.00485057	1	-0.0172178	0.00354942	0.0612119	-0.0257716	0	1	-0.0231852	0	0.529972	-0.0072817	0.00809547	0.278077	0.0191966	0.0176053	0.7115	0.00120081	0.0115313	0.933411	0.0202203	0.0178647	0.000158116	0.0599098	0.0392436	1	-0.0229193	0	0.850842	-0.0235215	0	0.823656	-0.0234573	0	1	-0.0229929	0
2310040G24Rik	5.30305e-09	0.0810989	0.0585514	0.0830622	-0.033226	0.00571422	0.892717	0.00555014	0.022894	0.987151	-0.0408314	0	0.0439813	-0.0174982	0.0125316	0.000344622	-0.0367566	0.00446124	0.181832	0.0151562	0.0274731	0.420833	0.0053599	0.022761	0.0557533	-0.00610991	0.0191527	1	-0.0403672	0	0.0481496	0.0784809	0.0677313	0.379021	-0.0413064	0	1	0.00667681	0.0290356
2310047D07Rik	0.510847	0.0136743	0.00835004	0.646443	0.00480586	0.00524971	0.593086	-0.0071668	0	1	-0.0064415	0	1	-0.00323022	0.00174829	1	-0.00227964	0.00223235	1	0.00142975	0.00444011	1	-0.0066272	0	1	-0.00245156	0.00244688	1	-0.00636702	0	1	0.016543	0.0110965	1	-0.00651775	0	1	-0.00638763	0
2310057M21Rik	1.91491e-09	-0.0622476	0.0362051	0.000355065	0.0787754	0.107484	0.0708135	0.0204047	0.0719915	1	0.0524529	0.089009	1.52917e-05	-0.039033	0.0390374	0.000980768	-0.00291645	0.0511668	0.134039	0.0123391	0.0686808	0.33417	-0.0328552	0.0423901	0.000957764	0.0378862	0.0794265	1	-0.0552345	0.0382324	1	-0.0340878	0.0392856	0.0393945	0.0481933	0.0713303	1	-0.00622202	0.0472003
2310061I04Rik	3.65625e-38	0.217745	0.222425	0.00108823	0.0691836	0.134024	0.525855	0.0157165	0.102429	0.519438	0.0434932	0.0931756	7.49508e-11	-0.104771	0.0411578	2.24642e-05	-0.0404246	0.0648194	0.0401184	-0.047525	0.0631974	0.0250393	-0.0594274	0.0576027	0.000354205	-0.0135412	0.0865578	1	-0.108334	0.0382324	0.264574	-0.110615	0.0329057	0.00202996	-0.029809	0.0498936	1	-0.0536463	0.0485966
2310068J16Rik	0.00766393	0.0167695	0.0250232	0.802753	0.0172448	0.0236287	0.988434	0.000774449	0.015916	0.51409	0.00393382	0.0229327	0.0287988	0.0134543	0.0175865	0.0136513	-0.00591808	0.0119123	1	-0.0249028	0.00387762	0.331161	-0.0309759	0	0.310354	-0.0281636	0.00255527	1	0.0295097	0.0397575	0.353361	-0.00162131	0.0167669	1	-0.014707	0.00914731	1	0.0789048	0.0479799
2310074N15Rik	0.0457913	-0.0026616	0.0026177	0.722564	-0.00656774	0	0.593086	-0.00670494	0	1	-0.00602624	0	0.142797	0.00537803	0.00490887	1	-0.000381237	0.00255605	0.925013	-0.00631132	0	0.395575	0.0313581	0.0150481	1	-0.0012047	0.00269975	1	0.0580224	0.0419465	1	-0.00611442	0	1	-0.00609759	0	1	-0.00597583	0
2310081O03Rik	0.902901	-0.00174592	0	0.967135	-0.00170491	0	0.931502	-0.00174062	0	1	-0.00156403	0	0.753596	-0.00195546	0	0.0732853	0.00868482	0.00449969	1	-0.00163819	0	1	-0.00160924	0	0.264766	0.000467959	0.00144561	1	-0.0015459	0	1	-0.00158697	0	1	-0.00158259	0	1	-0.00155092	0
2410002F23Rik	3.64418e-13	-0.0727531	0.0583552	0.357949	-0.0634283	0.058013	0.0788335	-0.0380461	0.070487	0.718822	-0.119061	0.0288902	7.79621e-08	0.0883776	0.123514	0.000287613	-0.012239	0.0769556	0.0403147	0.100041	0.143572	0.136623	0.0902932	0.133013	0.0414686	-0.0148019	0.0834035	1	-0.0164423	0.094265	0.0744425	-0.15068	0.00977425	0.00292457	0.0202163	0.0780984	1	0.0106559	0.0842404
2410004B18Rik	3.36868e-11	-0.0606514	0.187197	0.00165181	0.0395046	0.247423	1.19592e-06	0.00904444	0.230105	1	0.0400086	0.245331	1.16537e-12	0.0880524	0.23653	2.4213e-06	0.0373637	0.214988	0.0152268	-0.0966951	0.160098	0.0603039	-0.030257	0.180694	7.61123e-05	-0.129595	0.137097	0.585823	-0.160092	0.133885	0.545226	-0.128798	0.12725	6.34096e-07	0.128492	0.234672	1	0.0232253	0.20917
2410004I01Rik	0.44918	-0.0109939	0	0.646443	-0.0107369	0	0.50336	-0.0109607	0	1	-0.00985335	0	0.014836	0.0263051	0.0138625	0.351703	-0.0113623	0	1	0.00290463	0.00589858	0.232884	0.0445345	0.02453	0.55064	-0.010846	0	1	-0.00973961	0	1	-0.00999725	0	1	-0.00996978	0	1	-0.00977109	0
2410004P03Rik	1	0	0	1	0	0	1	0	0	1	0	0	1	0	0	1	0	0	1	0	0	1	0	0	1	0	0	1	0	0	1	0	0	1	0	0	1	0	0
2410015M20Rik	7.02309e-27	0.316837	0.920097	0.110716	-0.0483096	0.594563	6.5843e-06	-0.0856872	0.589682	0.72172	0.00418089	0.632569	1.7836e-11	-0.0812101	0.554241	2.15399e-06	-0.0545336	0.559954	0.847745	0.0308878	0.657134	0.0301917	-0.0944617	0.527381	0.000892824	-0.0276784	0.63464	0.458877	0.389998	1.07861	0.0631244	-0.0381681	0.644797	4.30473e-07	-0.0202394	0.521935	1	-0.118443	0.4979
2410016O06Rik	0.00112438	-0.0298982	0.0326687	2.56967e-12	0.181283	0.143744	0.0256284	0.0602416	0.0766791	0.604941	0.0683389	0.0904954	4.05704e-05	-0.0532374	0.0229263	7.85638e-05	-0.0610271	0.0166053	0.310669	-0.0131	0.0422593	0.221219	-0.0865285	0.0061607	0.0176816	-0.0627077	0.0198542	1	-0.0939808	0	0.159714	0.0377523	0.0460968	0.0475012	0.119417	0.0980864	1	0.0730619	0.0821818
2410018L13Rik	0.902901	-0.00138156	0	0.967135	-0.0013491	0	1	0.00315611	0.0023215	1	-0.00123761	0	1	0.00290181	0.00218523	0.875366	-0.00142808	0	1	-0.0012963	0	1	-0.00127338	0	0.947176	-0.00136288	0	1	-0.00122326	0	1	-0.00125576	0	1	-0.00125229	0	1	-0.00122723	0
2410022M11Rik	2.64672e-11	-0.0412457	0.0447048	0.9167	-0.00676157	0.0544641	0.359358	0.01036	0.0632859	1	-0.066582	0.0201294	0.0168455	0.0135827	0.0599336	0.000492118	0.0574985	0.076434	0.156207	-0.0325276	0.0352439	0.475609	-0.0267949	0.0388846	0.00424932	-0.00372624	0.0566014	1	-0.0196868	0.0512768	0.0279767	-0.0813353	0.0161188	0.464713	0.0101324	0.0532258	1	0.0776728	0.087707
2410080I02Rik	1.04532e-10	-0.170526	0.0161974	0.0272107	-0.0365634	0.0827396	0.000927253	-0.0704238	0.0647848	1	-0.0306876	0.0749832	2.32567e-06	0.117328	0.133618	0.0124692	0.0614358	0.116694	0.213201	-0.0119458	0.0925392	0.00771854	0.235948	0.200666	0.00631186	-0.0767688	0.0581194	1	-0.181201	0	0.0634398	-0.150247	0.0139803	0.0145459	0.0156106	0.0804382	1	0.0635635	0.124971
2410089E03Rik	2.56624e-05	-0.074969	0.0192981	0.0438383	-0.0674795	0.0226242	0.0410462	-0.0193373	0.0470914	1	-0.0240025	0.0356216	0.00386306	0.0474048	0.0664658	0.00223503	0.0186541	0.0560903	0.425166	0.0735324	0.0855579	0.440704	-0.0230454	0.0312079	0.533545	-0.0173662	0.0455568	1	0.175109	0.164923	1	-0.0264252	0.0338633	0.00650231	0.0967547	0.0879734	1	0.0696421	0.0813991
2410131K14Rik	3.23315e-11	-0.0263511	0.0394928	0.0823031	-0.0492513	0.0209606	0.0299407	-0.0663659	0.0174497	0.549987	-0.091344	0	0.00104876	0.0202862	0.0523241	4.84487e-09	0.112938	0.0991623	0.115995	-0.052425	0.0182907	0.224649	-0.0472208	0.0226219	0.0668629	0.0314392	0.0660796	1	-0.0903309	0	0.77354	-0.0771085	0.00875665	0.00672424	0.0768676	0.0736049	1	-0.0906113	0
2410137M14Rik	0.00751183	0.008988	0.00550533	0.967135	-0.00119467	0	0.931502	-0.0012197	0	1	-0.00109593	0	0.753596	-0.00137029	0	0.875366	-0.00126461	0	1	-0.00114791	0	1	-0.00112761	0	0.947176	-0.00120687	0	1	-0.00108322	0	1	-0.00111201	0	1	-0.00110894	0	1	-0.00108674	0
2500002B13Rik	5.88452e-07	0.0306571	0.0267951	0.43249	0.00375732	0.0103486	1	0.00703148	0.0119891	1	-0.0178586	0	0.00193173	-0.0222829	0	0.412289	-0.016119	0.00205427	1	-0.009912	0.00464622	0.580841	-0.0183705	0	0.0134479	-0.00940303	0.00521979	1	-0.0176533	0	1	0.00950495	0.0158348	0.000161355	0.132983	0.0618168	1	-0.0177101	0
2510002D24Rik	3.68637e-10	-0.139934	0.102415	0.650308	-0.0159222	0.165093	3.26476e-07	0.101086	0.238923	0.565905	0.216028	0.306583	1.29343e-05	0.0251153	0.169753	1.12417e-05	-0.0048726	0.152594	0.137743	0.0761037	0.22188	0.0688689	-0.108711	0.0985041	1.62217e-05	-0.00894674	0.1783	1	-0.113269	0.111548	0.850656	-0.0239031	0.148107	0.310992	-0.00789495	0.147943	0.196564	-0.110446	0.0943795
2510009E07Rik	4.8484e-11	-0.173848	0.0128916	1.32746e-06	0.178438	0.194845	2.84166e-10	0.0495788	0.134259	1	-0.02251	0.0860596	6.03117e-08	-0.0389654	0.0711599	0.00223507	0.0109128	0.0958856	0.0584131	0.102601	0.158224	0.424792	0.0435582	0.115032	0.000616083	-0.0141207	0.0959651	1	-0.112253	0.0428507	0.149689	-0.133789	0.0265559	0.0399616	-0.021798	0.0709386	0.598771	-0.178695	0
2510017J16Rik	0.145819	-0.0181948	0.012931	0.00061101	0.0441636	0.0442945	0.789447	0.0111151	0.0283672	0.698115	0.0316708	0.0428599	0.0661674	0.00611649	0.0227952	0.00728065	-0.0141263	0.0165024	0.211917	0.00800944	0.029216	0.313719	0.0107007	0.0291819	0.00661523	-0.0312131	0.00913626	1	-0.0458685	0	1	-0.0355756	0.00717855	0.0979288	0.0245838	0.0296305	1	-0.0460141	0
2510039O18Rik	2.75279e-09	-0.112191	0.0578799	0.00924871	0.0922446	0.168298	7.37188e-06	0.100573	0.173867	0.285097	-0.0440145	0.101721	8.77102e-05	-0.0584359	0.0827231	1.15329e-06	-0.00569065	0.105909	0.0417063	-0.00280935	0.108719	0.028397	-0.0503729	0.0827499	0.0417668	0.0151575	0.118373	1	0.0229505	0.14351	0.376616	0.133244	0.19091	0.060418	0.0111515	0.0978989	1	-0.095319	0.0481864
2510046G10Rik	1.52984e-10	0.00189159	0.0482762	0.562395	-0.0141456	0.0345778	0.456378	0.0105296	0.0466178	0.652188	-0.0765499	0	0.0218442	-0.00431875	0.0350787	0.0540037	0.0290721	0.047544	0.202863	0.00624683	0.0423949	0.152057	-0.0320245	0.022693	0.0889369	-0.00644041	0.036057	1	0.0189599	0.0545076	0.96446	-0.0619243	0.00882208	0.759116	-0.0433618	0.0143406	0.118889	0.274862	0.122182
2600006K01Rik	1	-0.00712553	0.00141037	0.646443	-0.00913054	0	0.50336	-0.00932103	0	1	-0.00837863	0	0.0884112	0.00834761	0.00471733	0.498962	0.00774562	0.00747156	0.085678	0.012582	0.0104669	1	0.00997355	0.00831386	0.28335	-0.00303612	0.00367336	1	-0.00828185	0	1	-0.00850109	0	1	-0.00847771	0	1	-0.00830863	0
2600014E21Rik	0.902901	-0.00135443	0	0.35498	0.00628245	0.00442872	0.931502	-0.00135032	0	1	-0.00121331	0	0.753596	-0.00151702	0	0.875366	-0.00140004	0	1	-0.00127085	0	0.93407	0.0108533	0.00647618	0.947176	-0.00133612	0	1	-0.00119924	0	1	-0.0012311	0	1	-0.00122771	0	1	-0.00120313	0
2610001J05Rik	1.00833e-20	-0.0106398	0.649968	0.812676	0.00135334	0.640333	1.47858e-06	-0.0757377	0.606285	0.893293	-0.141834	0.526916	1.27888e-16	0.131392	0.712073	1.29001e-09	-0.037489	0.587581	0.0297723	0.176749	0.793183	0.0905134	-0.011031	0.623808	5.58191e-09	-0.244977	0.462083	0.772746	0.282316	0.821198	0.0485704	-0.227105	0.424551	1.1177e-08	0.235541	0.721506	1	0.050106	0.664981
2610002M06Rik	9.10637e-07	-0.0765078	0.0454386	0.168625	-0.00344797	0.0834138	0.0142389	0.063658	0.113336	0.394312	-0.0582194	0.0596095	6.04581e-05	0.0475926	0.0938962	0.00229642	0.0460031	0.0942783	0.213432	-0.0306598	0.0698349	0.0335261	0.0221081	0.0933651	0.00636651	-0.0709236	0.0439467	1	0.00110727	0.094265	0.695427	-0.0820408	0.0365655	0.00609504	-0.0456205	0.0444009	1	-0.081081	0.0363364
2610008E11Rik	0.0451304	-0.0264552	0.0200354	0.967135	0.00251027	0.0308786	0.0147186	0.00555227	0.0330013	1	0.0113711	0.0336445	0.00111867	0.000389068	0.0278219	0.267544	0.0117236	0.0334349	0.200776	0.042352	0.0546878	0.73848	-0.0443662	0.00739536	0.055823	0.00224861	0.0327343	1	0.00211305	0.0397575	0.23191	-0.0586379	0	1	0.0226412	0.0361374	1	0.0504374	0.047749
2610020C07Rik	3.15064e-49	0.298145	0.191675	0.000467097	-0.0784667	0.00563327	0.0238753	-0.0621062	0.0129845	1	-0.0537851	0.0162674	0.000587283	-0.0206311	0.0284193	0.000420361	-0.0435052	0.0201398	0.0855165	-0.0711263	0.00628812	0.361102	-0.0280333	0.0249849	0.00305776	-0.0571181	0.0164087	1	-0.010429	0.0450224	0.568116	-0.0424096	0.0150096	0.013989	0.00442699	0.0328665	1	-0.0815373	0
2610020H08Rik	9.52612e-05	-0.00168269	0.0110929	1	0.00189729	0.0104733	1	0.00625039	0.0118862	1	0.00936923	0.0157157	0.00665391	0.00892882	0.011634	0.0226946	-0.0202594	0	1	-0.00271741	0.00646894	0.0159273	0.0164459	0.0160331	0.885598	-0.012831	0.00301186	1	-0.017377	0	0.18992	0.0154691	0.0209537	0.94203	0.0244387	0.0159765	1	-0.017433	0
2610021A01Rik	0.122902	-0.0120096	0.0102181	0.232369	-0.00231707	0.0157809	0.0982125	0.0239274	0.0273181	1	-0.0286053	0	0.0448052	0.00218203	0.0136683	0.829283	0.00106647	0.0148235	0.216079	-0.0299426	0	0.422069	0.0167734	0.0224719	0.471592	0.00338001	0.0154961	1	-0.0282781	0	0.653572	-0.0290191	0	0.060418	0.0303462	0.026805	1	-0.0283687	0
2610035D17Rik	2.44213e-11	-0.0082281	0.061088	0.429412	-0.00632501	0.0562235	0.617235	-0.0165479	0.0492119	1	0.0394174	0.0676406	9.59033e-08	0.058272	0.0720293	0.000345569	-0.0466207	0.0302377	0.0359171	0.0159998	0.0619101	0.177202	-0.0326674	0.0434022	0.00865665	-0.0328536	0.043183	1	0.217735	0.176233	0.0369671	-0.109133	0	0.611693	-0.0106598	0.0396879	0.134973	0.382238	0.238776
2610037D02Rik	3.8656e-08	-0.155211	0.0282541	0.0252455	0.0554575	0.138379	1.7064e-11	0.12708	0.182562	0.11348	-0.0834704	0.0703007	0.000226694	-0.0141385	0.0881892	0.00580379	-0.0317546	0.0831335	0.400555	0.00152346	0.108709	0.0691711	-0.00402539	0.0843819	0.0849953	-0.0618959	0.0699244	1	-0.128381	0.0382324	0.65339	0.0919949	0.137889	0.00579026	0.149772	0.140446	0.156681	0.34044	0.30237
2610042L04Rik	1	0	0	1	0	0	1	0	0	1	0	0	1	0	0	1	0	0	1	0	0	1	0	0	1	0	0	1	0	0	1	0	0	1	0	0	1	0	0
2610044O15Rik8	0.00469707	-0.041608	0.028372	0.176286	-0.0288194	0.0326339	0.37284	-0.0213478	0.0362236	0.585583	-0.089446	0	0.00503178	0.0384247	0.0586879	0.00081774	-0.00949429	0.041967	0.232219	0.0324172	0.0666719	0.0223089	-0.0260034	0.0315298	0.00732083	-0.0088599	0.0435407	1	0.0877041	0.0787418	1	-0.00811421	0.04026	0.0426631	0.146433	0.106728	1	0.0635979	0.0796951
2610206C17Rik	1	0.00051846	0.00121552	0.967135	-0.00128033	0	0.931502	-0.00130714	0	1	-0.00117451	0	0.753596	-0.00146852	0	0.875366	-0.00135528	0	0.231539	0.0153431	0.00807522	1	-0.00120846	0	0.947176	-0.0012934	0	1	-0.00116089	0	1	-0.00119174	0	1	-0.00118845	0	1	-0.00116466	0
2610301B20Rik	4.95334e-14	-0.0317579	0.0727445	0.161387	-0.0773837	0.0416225	0.213246	-0.0655579	0.0490904	0.911178	-0.0817183	0.0424854	3.79963e-05	0.0331573	0.0887992	5.06093e-05	0.094778	0.113936	0.957112	0.0186911	0.0879664	0.259354	0.0892773	0.126301	0.0359372	-0.0412243	0.061875	0.298139	-0.0333979	0.0801788	0.71482	-0.0565153	0.0503493	0.476023	0.0304816	0.0816497	1	-0.039241	0.0485966
2610305D13Rik	0.107292	-0.0373019	0.0143859	0.000386962	0.0833963	0.073768	6.82369e-09	0.105417	0.0856453	0.125449	0.124202	0.107532	0.000879296	-0.0188129	0.0192184	0.00425501	-0.0183097	0.0183895	0.275342	-0.0541326	0.004447	0.357684	-0.0254523	0.0162227	0.0265999	-0.0439878	0.00934563	1	0.00706055	0.0428507	0.216485	-0.0604096	0	1	-0.0501432	0.00675982	1	-0.059076	0
2610318N02Rik	0.857855	-0.00275608	0	0.946348	-0.00269139	0	0.892717	-0.00274772	0	1	-0.00246909	0	0.655673	-0.00308668	0	0.00313715	0.0162761	0.00801697	1	-0.00258611	0	1	-0.00254042	0	0.915534	-0.00271885	0	1	-0.00244049	0	1	-0.00250529	0	1	-0.00249838	0	1	-0.0024484	0
2610507B11Rik	1.81237e-18	0.0204604	0.149521	0.229925	0.00520185	0.134925	0.000613412	0.0673243	0.171736	0.477802	-0.132557	0.0590748	2.83299e-09	-0.0272996	0.0997236	0.00168406	0.0171311	0.125169	0.54362	-0.00298561	0.121734	0.0390041	-0.01551	0.109049	0.00104337	-0.00662982	0.120059	1	-0.063276	0.099734	0.384471	-0.111353	0.0639807	0.368915	0.0216771	0.124302	1	-0.116067	0.047749
2610524H06Rik	1.11253e-07	-0.118493	0.0259304	0.50617	-0.0339722	0.0645439	0.00269534	-0.0369442	0.0692888	1	-0.0447722	0.062291	4.23882e-10	0.157394	0.138268	0.00412497	-0.00786164	0.0722024	1	0.0106296	0.0837114	0.000237508	0.137433	0.159649	0.000329693	-0.111674	0.0280785	1	-0.0820624	0.0450224	0.561603	-0.0802126	0.0404987	0.130441	-0.0530052	0.0435303	1	0.0316317	0.087746
2610528A11Rik	1.84652e-06	0.037022	0.0234304	0.415941	-0.00997177	0	0.0123507	-0.00502396	0.00317186	1	-0.0091509	0	0.0218945	-0.00338398	0.00316573	0.147359	-0.0105529	0	0.699125	-0.00958309	0	0.844385	-0.00941434	0	1	-0.0048877	0.00262474	1	-0.00904523	0	0.00474923	0.0419856	0.0236937	1	-0.00925907	0	1	-0.00907447	0
2700012I20Rik	0.996107	-0.0171966	0.00260618	0.539784	0.0235129	0.0202016	0.0106261	0.00202659	0.0126659	1	-0.0204077	0	0.0481364	0.000100397	0.00798843	0.157656	-0.00530436	0.0073553	0.492263	-0.0213659	0	0.936744	0.0187932	0.0171094	0.169141	0.0100137	0.0150253	1	-0.0201733	0	0.623621	0.0250766	0.022145	0.889682	-0.0206475	0	1	-0.0202382	0
2700016F22Rik	0.000332878	0.0274553	0.026471	0.722564	0.000213633	0.013067	1	-0.0014822	0.0105399	1	-0.0229428	0	0.655673	-0.00750464	0.00859605	0.335944	-0.000109117	0.0100302	0.336401	-0.0240186	0	0.0547502	0.0204568	0.0219865	0.0126429	-0.0109431	0.00636705	1	-0.0226796	0	0.998101	0.0169845	0.014874	1	0.00711629	0.0134722	1	-0.0227525	0
2700029M09Rik	2.76127e-31	0.108043	0.400652	0.629189	-0.0602017	0.264679	3.96078e-06	-0.124428	0.23351	1	-0.0878499	0.249218	6.49656e-14	0.0071642	0.285054	1.1225e-07	0.0394139	0.30781	0.324401	-0.00295327	0.301442	0.0178112	0.127082	0.364435	0.000225437	0.0112852	0.317551	1	0.165537	0.429815	7.7469e-05	-0.314476	0.10172	0.000546488	0.00558425	0.247617	0.884381	0.131102	0.359712
2700033N17Rik	1.30745e-07	0.0315658	0.0215867	0.00849287	0.0386129	0.0218093	0.244936	-0.00992358	0	1	-0.00892054	0	0.0309555	-0.0111428	0	0.129559	-0.0102874	0	0.675579	-0.0093419	0	0.824865	-0.00917738	0	0.287896	-0.0098197	0	1	-0.00881752	0	1	-0.00905088	0	1	-0.00902599	0	1	-0.00884603	0
2700038G22Rik	8.46655e-05	-0.0530283	0.0212338	0.000463359	0.0442899	0.0740772	0.000183335	0.0406236	0.0649131	1	0.0671667	0.0760225	1.1617e-06	-0.0312908	0.0284166	0.000542204	-0.0127732	0.0356463	0.240849	-0.0382582	0.0272069	0.110046	0.0044353	0.0417367	0.00442957	0.03163	0.0597016	1	-0.0840842	0	0.568424	0.0849768	0.0849885	0.224106	-0.0225031	0.0276846	1	0.0201529	0.0469611
2700046A07Rik	0.492644	-0.00899383	0	0.683309	-0.00878336	0	0.977653	-0.00624962	0.00164587	0.364519	0.000715812	0.0069145	0.021896	0.0195994	0.0105073	1	-0.0020906	0.00268463	0.903035	-0.0084408	0	1	0.00830837	0.00780604	1	9.21143e-05	0.00359688	1	-0.0079668	0	1	-0.00817774	0	1	-0.00815525	0	1	-0.00799257	0
2700046G09Rik	5.0204e-89	0.34752	0.244708	0.000260417	-0.0715868	0.00308618	1.83326e-06	-0.0637628	0.00643011	0.555174	-0.0716546	0	8.90154e-12	-0.0655518	0.00940205	1.3635e-07	-0.0469192	0.0133538	0.126183	-0.0225395	0.0229797	0.33236	-0.0213525	0.0271237	0.000713573	-0.0667776	0.00650543	1	0.0845532	0.0975623	0.882993	-0.040241	0.0174514	0.862244	-0.0573472	0.00891331	1	-0.0710743	0
2700049A03Rik	5.09299e-06	-0.0644548	0.0190966	0.503281	0.00466859	0.0434505	0.258114	0.0171869	0.0567974	1	0.0683493	0.0858027	0.0845461	0.0114924	0.0494777	0.139028	0.0200523	0.0501083	0.410039	-0.00617158	0.0464436	0.186633	-0.0289102	0.0304846	0.230715	0.01266	0.0514992	1	-0.088112	0	1	0.011185	0.0543201	0.609448	-0.0541661	0.014749	1	0.0763428	0.0830436
2700060E02Rik	7.70989e-13	-0.0864994	0.767606	0.00122237	0.123101	0.943883	1.08375e-08	0.152968	0.94091	0.320624	0.114327	0.943026	2.59274e-14	-0.094465	0.688948	5.50503e-08	-0.123796	0.670387	0.0803534	-0.0221352	0.814157	0.0117721	0.165645	0.942307	0.000309503	0.0490663	0.880757	1	-0.13891	0.666224	0.232399	-0.165675	0.656214	5.85095e-09	0.0972169	0.751549	0.423688	0.0451507	0.76864
2700062C07Rik	1.29218e-09	-0.0602689	0.0524819	0.9167	0.0143113	0.0833385	0.0677812	-0.0305765	0.063731	0.906416	0.0622485	0.112403	7.54785e-05	-0.00634006	0.0700632	0.000368433	0.0700753	0.10034	0.185562	0.0370828	0.0985378	0.223323	-0.0571579	0.0439008	0.00452959	-0.03613	0.0604493	0.763154	0.320525	0.265091	0.791819	-0.0693414	0.0384052	0.0190812	0.0805595	0.0893956	1	0.0321907	0.0852141
2700069I18Rik	0.077666	-0.0234319	0	0.204062	-0.0228874	0	0.296875	-0.0205778	0.00167658	1	-0.0210145	0	1.15974e-09	0.0666165	0.0363055	0.771752	-0.0184312	0.00238661	0.723309	0.0134989	0.0135812	1	0.00560977	0.0101326	1	-0.0180859	0.00257856	1	-0.0207732	0	0.915513	-0.0213196	0	0.889682	-0.0212614	0	1	-0.02084	0
2700081O15Rik	1.67143e-09	-0.149179	0.0119889	1.35166e-05	0.155429	0.166946	4.25285e-11	0.122631	0.154155	0.638452	-0.0967801	0.0361854	8.52961e-06	0.054506	0.0982111	0.0259078	-0.0487412	0.0544089	0.50613	0.019237	0.0945045	0.0270852	0.0172547	0.0905188	8.00553e-05	-0.12045	0.0227196	1	-0.0884715	0.0419465	0.112853	-0.118848	0.0195637	0.574894	-0.047803	0.0483071	0.91878	-0.0637821	0.0564237
2700094K13Rik	2.49183e-21	-0.16551	0.247823	1.37705e-27	0.467734	0.68013	2.40823e-13	0.249163	0.512556	1	-0.0160553	0.291764	1.10535e-08	0.00262319	0.310042	8.23791e-15	-0.23042	0.179412	0.787079	-0.0303163	0.294565	0.0626108	-0.0812657	0.24662	6.46966e-10	-0.23814	0.188602	1	0.194866	0.460475	0.150299	-0.087728	0.287056	0.000276701	-0.173809	0.173814	0.006812	-0.533898	0
2700097O09Rik	6.11471e-07	-0.0770281	0.0381896	0.28865	-0.055867	0.0451082	0.267709	-0.0225191	0.0606691	0.934092	0.0985256	0.126302	0.00141301	0.00338359	0.0649391	0.00127751	0.0546389	0.0932839	0.29676	0.0583398	0.103906	0.186229	0.058303	0.0962459	0.103533	-0.0194577	0.0631753	1	0.0826128	0.120878	0.146475	-0.0988164	0.0232572	0.798597	0.00964922	0.0657459	0.136177	0.358603	0.24574
2810001G20Rik	6.64401e-18	-0.196852	0.0579133	0.0564577	-0.112954	0.0928147	0.000143429	-0.123902	0.0887099	0.764572	-0.162108	0.0636479	1.70705e-07	0.130301	0.200695	5.49324e-06	0.155972	0.218532	0.0051654	0.104095	0.211956	0.0298435	0.14251	0.231039	0.0141489	-0.0732778	0.110948	1	0.196352	0.286631	0.174289	-0.0997672	0.0766519	0.18657	-0.102269	0.0801005	1	-0.207423	0.0359952
2810004N23Rik	1.92435e-21	-0.0106913	0.155507	0.0861393	-0.0801954	0.110114	0.0378821	-0.0553284	0.121999	0.950483	-0.0343856	0.138599	1.37832e-11	0.0317328	0.14291	5.05604e-05	0.0212386	0.143903	0.210927	-0.0908935	0.0900996	0.0849334	0.0629685	0.178127	0.000151586	0.0610689	0.183048	1	-0.052452	0.086785	0.445862	-0.109328	0.08995	0.0039125	0.179955	0.20782	0.0598196	0.0385633	0.145734
2810006K23Rik	4.51538e-12	-0.0999612	0.058956	0.128665	0.0135435	0.108291	0.00775888	-0.00359248	0.103932	0.838486	0.0218023	0.122578	9.21776e-10	0.019101	0.0959841	0.00119519	0.0749155	0.121619	0.684353	0.0169099	0.10864	0.25485	-0.0165085	0.0842626	0.00602588	-0.00534215	0.0976672	1	0.106015	0.161268	0.0457773	-0.142433	0.0206849	0.00796004	0.0367904	0.100164	0.592557	-0.179847	0
2810021J22Rik	0.0408242	-0.00910331	0.013628	0.638355	-0.0272526	0.00342921	0.0129621	-0.0271481	0.00501553	1	-0.0319705	0	0.13747	0.0207168	0.0220723	0.0790041	0.0228822	0.0230002	0.554157	-0.00153961	0.0156394	1	-0.0128276	0.00866571	0.349714	0.00992269	0.0217924	1	-0.0316055	0	1	-0.0227418	0.00637616	0.189714	0.0358494	0.0288661	1	-0.0317065	0
2810029C07Rik	0.0298126	0.010651	0.00851291	0.763087	-0.00552714	0	0.42319	0.00736142	0.0052419	1	-0.00507122	0	0.311136	0.00234609	0.00329301	1	-0.00223067	0.00180313	0.949313	-0.00531124	0	1	-0.00521752	0	0.68388	-0.00558347	0	1	-0.00501254	0	1	-0.00514546	0	1	-0.00513129	0	1	-0.00502878	0
2810030D12Rik	0.00108103	0.00576812	0.00432564	0.946348	-0.000765619	0	0.892717	-0.00078166	0	1	-0.000702327	0	0.655673	-0.000878192	0	0.815729	-0.000810453	0	1	-0.000735645	0	1	-0.000722635	0	0.915534	-0.00077344	0	1	-0.000694184	0	1	-0.000712632	0	1	-0.000710665	0	1	-0.000696437	0
2810032G03Rik	0.0135988	-0.0128857	0.00366318	0.254484	-0.0183952	0	0.536174	-0.0168278	0.00128805	1	-0.0168867	0	0.174575	-0.0137127	0.00298729	0.019341	0.0175153	0.0158361	0.96847	0.0195339	0.0163311	1	0.0114546	0.0104168	0.00571681	0.00938447	0.0138014	1	0.0457174	0.0412249	0.953654	-0.0171325	0	0.00935067	0.100599	0.046812	1	-0.0167462	0
2810402E24Rik	6.02026e-07	-0.00572535	0.0473776	0.684734	0.0334288	0.0589566	0.00174098	0.0309465	0.0626293	0.568826	-0.0824326	0	3.33943e-08	-0.0294556	0.0274631	0.0189553	0.0176436	0.0480496	0.307113	-0.0378102	0.0245075	0.304502	-0.0358683	0.0230459	0.56152	-0.0251511	0.0305997	1	-0.017561	0.0419465	0.95946	-0.018425	0.0357466	0.00116133	0.117319	0.0883638	0.129005	0.173222	0.107536
2810403A07Rik	2.88204e-11	-0.169782	0.0654459	0.00481912	0.156782	0.224417	3.97416e-16	0.232181	0.286375	0.000954876	0.197673	0.308962	3.25153e-09	-0.08598	0.0947236	1.97863e-05	-0.0655265	0.0994175	0.0123942	-0.0763141	0.109515	0.00166473	-0.0248703	0.12599	0.000507436	-0.0812363	0.106367	1	-0.195247	0.0419465	0.741312	0.0887229	0.182519	0.000306555	0.179145	0.218911	1	-0.00404809	0.127724
2810405F17Rik	0.131335	-0.0327365	0.00185362	0.409262	-0.00838006	0.0136739	0.401558	-0.024804	0.00504206	1	-0.0322968	0	0.000858612	0.0193953	0.0237489	0.982951	0.000445707	0.0156198	0.300659	-0.0138112	0.0100728	0.0993892	0.085764	0.0553267	0.779899	-0.00772107	0.012439	1	-0.0319281	0	0.550616	0.0185731	0.0212679	0.0297217	0.0380898	0.029479	1	0.0151458	0.0290356
2810408A11Rik	0.0129793	-0.000368585	0.00530946	0.611961	0.00345769	0.00670815	0.35446	-0.00869393	0	0.00902092	0.100858	0.0576232	0.924304	0.00128251	0.00428687	0.215477	-0.00901286	0	1	0.00524513	0.0072568	0.903962	-0.00803982	0	0.40241	-0.00860286	0	1	-0.00772439	0	1	-0.00792893	0	0.595673	0.0351351	0.0161251	1	-0.00774938	0
2810414N06Rik	6.45195e-05	0.01132	0.0107517	0.608501	-0.00854518	0	0.462821	-0.00872351	0	1	-0.00784129	0	0.304089	-0.00139393	0.00323357	1	-0.00239337	0.00257317	0.849932	-0.00821188	0	0.0566891	0.0206948	0.0144225	0.510049	-0.00863213	0	1	-0.00775069	0	1	-0.00795592	0	1	-0.00793404	0	0.00790703	0.213956	0.0996438
2810417H13Rik	1	-0.00814937	0.00209843	1	-0.00756218	0.00239363	1	-0.000398983	0.00503569	1	-0.0108259	0	0.542493	-0.0012035	0.00472023	1	-0.00599256	0.00254046	1	-0.000770663	0.00519122	0.962476	-0.0111373	0	0.787214	0.0103821	0.00880519	1	-0.010701	0	0.134583	0.0849037	0.0216199	1	-0.0109537	0	1	-0.0107355	0
2810425M01Rik	0.799054	0.000130973	0.00116533	0.967135	-0.00156425	0	0.931502	-0.00159701	0	1	-0.00143499	0	0.753596	-0.00179415	0	0.875366	-0.00165582	0	1	0.00546416	0.00400507	1	-0.00147646	0	0.947176	-0.00158023	0	1	-0.00141835	0	1	-0.00145603	0	1	-0.00145202	0	0.422825	0.0912983	0.0439387
2810428I15Rik	2.03666e-24	0.0259677	0.716166	0.0188573	0.0259949	0.704965	1.35726e-06	-0.166132	0.533806	0.859516	-0.10813	0.59244	6.20073e-14	-0.0425389	0.59998	7.51609e-05	-0.00139363	0.633099	0.066403	0.140275	0.790616	0.197448	0.0891919	0.731594	0.0100654	0.139255	0.753601	1	0.21007	0.908911	0.00525321	-0.321269	0.395616	5.08941e-08	0.0195182	0.589609	0.38352	-0.0178729	0.561226
2810429I04Rik	0.386684	-0.000493996	0.00131049	0.967135	-0.0024532	0	1	0.00452947	0.00301434	1	-0.00225055	0	0.928661	0.00475105	0.00219535	0.875366	-0.00259673	0	1	-0.00235723	0	1	-0.00231557	0	0.947176	-0.00247824	0	1	-0.00222448	0	1	-0.00228355	0	1	-0.00227725	0	1	-0.00223169	0
2810433D01Rik	4.25797e-22	0.0967675	0.0599808	0.0947668	-0.0210252	0	0.0365825	-0.0214612	0	1	-0.0193031	0	0.016096	-0.0157452	0.00320628	0.00985899	-0.0222433	0	0.066001	0.0160345	0.0169053	0.0733916	0.0294753	0.0234404	0.0526917	-0.0212378	0	1	-0.0190813	0	1	-0.0054682	0.00823038	0.758095	-0.0195301	0	1	-0.0191427	0
2810442N19Rik	0.750995	-0.00458898	0	0.882714	-0.00448135	0	0.796518	-0.00457507	0	1	-0.00411152	0	0.403102	0.00844343	0.00490999	1	0.000777131	0.00232195	1	0.00216368	0.00381371	1	0.0116978	0.00762402	0.827932	-0.00452705	0	1	-0.00406393	0	1	-0.00417174	0	1	-0.00416025	0	1	-0.0040771	0
2810454H06Rik	0.000116051	-0.0814611	0.0252254	0.608501	0.0415613	0.0805307	0.000575565	-0.00424938	0.0643169	0.62549	-0.11345	0.0069145	2.74646e-05	-0.0340526	0.0468997	5.36626e-06	0.106106	0.105798	0.329975	-0.0548174	0.0335618	0.0785494	0.0269469	0.0645741	0.216682	-0.00802592	0.059633	1	-0.120874	0	0.72258	0.0805662	0.10215	0.811149	-0.00696936	0.0527608	1	-0.057102	0.0353826
2810455O05Rik	0.902901	-0.00359907	0	0.967135	-0.00351462	0	0.931502	-0.00358815	0	1	-0.00322444	0	1	0.00120705	0.00182706	0.875366	-0.00372013	0	1	-0.0033772	0	1	-0.00331755	0	0.947176	-0.00355047	0	1	-0.0031871	0	0.979875	0.0370137	0.014874	1	0.0342176	0.015049	1	-0.00319743	0
2810459M11Rik	0.00108103	0.0101774	0.0062705	0.946348	-0.00135346	0	0.892717	-0.00138181	0	1	-0.0012416	0	0.655673	-0.00155239	0	0.815729	-0.00143269	0	1	-0.00130048	0	1	-0.00127749	0	0.915534	-0.00136728	0	1	-0.00122721	0	1	-0.00125981	0	1	-0.00125633	0	1	-0.00123119	0
2810474O19Rik	1.65871e-34	-0.565308	0.0410147	1.91053e-06	-0.126321	0.291795	2.78749e-10	-0.0846	0.320289	1	-0.0354679	0.310807	4.95268e-20	0.342075	0.484236	0.000615257	0.0969678	0.376564	0.00086523	0.219604	0.498492	0.376754	0.044747	0.325635	6.43959e-08	-0.198667	0.240943	1	-0.259743	0.177053	0.79079	-0.125752	0.2533	0.0483182	-0.00312107	0.272824	0.581561	-0.208751	0.157106
2900009J06Rik	0.0651243	-0.0233781	0.00337141	0.290167	-0.00882236	0.00949773	0.0552954	-0.0291964	0	1	-0.0262707	0	0.27046	0.0127753	0.0159912	0.186569	-0.000172269	0.0109603	0.357822	-0.0047715	0.0108553	0.0613967	0.0928852	0.0518976	0.034235	0.0169485	0.0213084	1	-0.0259699	0	0.838786	-0.0266512	0	1	0.00554418	0.0138942	1	-0.0260532	0
2900011O08Rik	6.23453e-09	0.0501668	0.0243279	0.722564	-0.00678848	0	0.593086	-0.00693027	0	1	-0.00622884	0	0.229463	-0.00778318	0	0.444815	-0.00718474	0	0.925013	-0.00652347	0	1	-0.00640843	0	0.63726	-0.00685761	0	1	-0.00615681	0	1	-0.00631997	0	1	-0.00630257	0	1	-0.00617674	0
2900026A02Rik	6.72578e-17	-0.267127	0.0206775	3.69532e-21	0.306844	0.361233	1.36939e-39	0.435304	0.427452	0.263905	0.118214	0.253096	6.51822e-15	-0.185006	0.0658417	8.38678e-24	-0.287949	0.0137115	0.0293627	-0.116286	0.0838157	0.000126128	-0.202505	0.0436611	3.82543e-17	0.308893	0.3462	0.792274	-0.277675	0	0.000122098	-0.275613	0.0058239	1.28234e-05	-0.283417	0	1	-0.225622	0.0313207
2900052N01Rik	5.67311e-28	0.11542	0.0639153	0.175663	-0.0160688	0	0.0829737	-0.0164029	0	1	-0.0147497	0	0.00297843	-0.0184109	0	0.0297508	-0.0170022	0	0.456463	-0.0154443	0	0.61413	-0.0151732	0	0.109342	-0.0162317	0	1	-0.0145799	0	0.887408	-0.0149646	0	0.862464	-0.0149236	0	1	-0.0146269	0
2900055J20Rik	0.113942	-0.00379629	0.000763116	0.844603	-0.004714	0	0.74484	-0.00481257	0	1	-0.00432501	0	1	0.00103985	0.00269542	0.618817	-0.00498947	0	0.994133	-0.00452979	0	1	-0.00444983	0	0.00124023	0.0188956	0.0100939	1	-0.00427495	0	1	0.0210648	0.0117225	1	-0.00437626	0	1	-0.0042888	0
2900060B14Rik	8.17035e-16	-0.278833	0.0114093	0.371829	-0.00901707	0.133862	0.0059044	-0.0136475	0.121365	0.452698	0.194495	0.241682	6.76647e-08	0.182897	0.209645	0.00427823	-0.024415	0.116062	0.281454	0.0459249	0.163781	0.215037	0.146935	0.197978	4.63288e-08	-0.195916	0.0480404	1	-0.123701	0.0704535	0.066117	-0.00623805	0.120989	0.035403	0.191657	0.193269	0.983329	-0.167271	0.0610983
2900076A07Rik	6.3272e-08	-0.00407486	0.0301973	0.188648	-0.027456	0.0121284	0.854383	-0.0100023	0.0207446	0.491687	0.0774535	0.0530807	0.475546	0.00445386	0.0264164	0.0148256	-0.0111302	0.021495	0.522856	0.0319486	0.0425467	0.983817	-0.0454184	0.00603378	0.153649	0.0166953	0.0356097	1	0.0905058	0.0704535	1	-0.0413426	0.00823038	0.0267524	0.0952711	0.0616344	1	-0.0542159	0
2900089D17Rik	1.07851e-06	0.0250766	0.0284972	0.0359445	-0.0342414	0	0.532402	-0.0201736	0.00748967	1	-0.0314538	0	0.188312	0.0102194	0.018025	0.153323	0.0173988	0.0214603	1	-0.023341	0.00490115	0.106549	0.0518176	0.0395125	0.394792	-0.0208839	0.00604766	0.567763	0.196046	0.124961	0.642821	-0.0319082	0	0.609448	-0.0318214	0	1	0.07845	0.0481864
2900093K20Rik	1.92662e-05	-0.00483269	0.0558843	0.106697	0.00828028	0.0653833	0.104888	-0.0620744	0.0275119	0.282889	-0.0622865	0.0315962	0.114869	0.00433282	0.0529763	0.000992002	0.0393781	0.0697864	0.509196	0.0218651	0.0677266	0.157445	-0.00258922	0.049919	0.00102029	0.00149132	0.0599854	1	-0.107222	0	1	0.00583499	0.0575935	0.016178	-0.0383217	0.0296255	1	0.148248	0.145078
3010003L21Rik	0.0378147	-0.00337942	0.0237469	0.686674	0.0331866	0.0354436	0.015138	0.0242744	0.0354385	1	0.0272867	0.0344156	0.00992357	0.0144177	0.0246824	0.00148868	-0.0414609	0.00464982	0.533723	-0.00891929	0.0196303	1	-0.0312604	0.00756294	0.340515	-0.0209468	0.0125351	1	-0.0451293	0	0.723112	0.0606507	0.0514615	0.29349	-0.0124712	0.0191485	1	-0.0452726	0
3010026O09Rik	0.00150742	-0.0204372	0.0188779	0.732502	-0.0218336	0.0158061	0.530896	0.0224129	0.0350662	0.944146	-0.0491855	0	0.0110934	0.0254379	0.0329035	0.0908843	0.0173487	0.0316324	0.393261	-0.0467378	0.00307095	0.844051	0.0077956	0.0250502	0.581472	-0.0136992	0.0203377	1	-0.0486286	0	0.358265	-0.0498897	0	0.0135771	0.0479947	0.0426645	1	-0.00161345	0.0290356
3100003L05Rik	1	0	0	1	0	0	1	0	0	1	0	0	1	0	0	1	0	0	1	0	0	1	0	0	1	0	0	1	0	0	1	0	0	1	0	0	1	0	0
3110001I22Rik	0.00140827	-0.0375157	0.00686691	0.0886806	0.0467357	0.0458319	0.00245006	0.0347156	0.042159	1	-0.0124523	0.0171699	0.0423091	-0.0212739	0.0123618	0.232448	-0.00868922	0.0175925	0.811549	-0.026284	0.00928185	1	-0.0304764	0.00713756	0.130309	0.0512235	0.0437132	1	-0.0429471	0	1	-0.017409	0.0120316	1	-0.00827074	0.0146818	1	-0.0430836	0
3110002H16Rik	4.39633e-06	-0.00123682	0.0666229	1.00153e-08	0.19206	0.162448	0.0631523	0.0666759	0.0951149	1	0.0333502	0.0826588	2.99748e-06	-0.0719833	0.0294365	0.0152264	-0.0345493	0.044184	0.119935	-0.0855995	0.0203797	0.0584814	-0.059347	0.0262497	0.188092	-0.0409844	0.040806	1	0.188047	0.169059	0.801956	0.0375491	0.0816814	0.566539	-0.0109657	0.0505828	1	-0.0695996	0.0290356
3110009E18Rik	3.65807e-07	-0.00588209	0.0531509	0.516137	0.0326547	0.0667875	0.216929	-0.0349391	0.0346331	0.519528	-0.0974239	0	0.0327686	0.0266402	0.0579446	0.0385344	-0.0211615	0.0379016	0.209092	-0.00955791	0.0416098	0.167708	0.0363302	0.0682771	0.00178699	-0.0471445	0.0289733	1	-0.0963465	0	1	0.047537	0.0720146	0.00152691	0.0539141	0.0623748	0.413491	0.195122	0.174246
3110021N24Rik	0.000242607	-0.0178442	0.0337883	0.660433	0.035015	0.0533211	0.00434955	0.0281475	0.0552109	1	-0.0458067	0.0160683	0.0235542	0.00132437	0.0337301	0.000213263	-0.0387614	0.0165446	0.616712	-0.0439255	0.0172783	0.0341939	0.0969725	0.0817709	0.00413972	-0.0122571	0.0338066	1	-0.0728555	0	0.256286	-0.0488599	0.0155778	0.0184802	0.0740126	0.0612632	1	0.01958	0.0439387
3110040N11Rik	3.88583e-14	0.01484	0.103359	0.066081	0.0524995	0.117174	0.323865	0.0170301	0.0953597	0.957988	0.0411618	0.116148	4.90063e-08	0.020118	0.0872163	1.28015e-05	-0.068506	0.0477808	0.0271747	0.0793088	0.126533	0.130855	-0.0454951	0.0637256	0.000211838	-0.0675404	0.0522433	1	-0.0898012	0.0419465	0.394617	-0.0620973	0.0434139	4.38243e-05	0.0685782	0.094485	1	0.00408613	0.0797888
3110043O21Rik	0.389744	-0.0358943	0.0218016	0.404738	-0.0179513	0.0325921	0.113777	-0.00958936	0.0356358	0.548549	-0.00453683	0.0382098	0.0728924	-0.0141806	0.0295245	0.188615	0.0153879	0.0451713	1	0.00959847	0.0419276	0.593574	-0.0154396	0.0297262	0.00433523	0.0229996	0.0514483	1	-0.00721456	0.0428507	0.108894	0.133418	0.106753	0.89891	-0.0164483	0.0253286	1	0.096434	0.0843436
3110045C21Rik	1	-0.00556927	0.00137673	0.683309	-0.00754181	0	0.773346	-0.00611894	0.00109211	1	0.0314221	0.019516	0.0383164	0.0110494	0.00704408	0.875366	0.00760166	0.0062662	1	0.000909507	0.00443372	1	-0.00711974	0	0.593603	-0.00761859	0	1	-0.00684029	0	1	-0.0070215	0	1	-0.00700218	0	1	-0.00686243	0
3110052M02Rik	0.112708	-0.0190816	0.00287266	0.270527	0.0332583	0.0254814	0.912475	-0.00429897	0.00914525	1	-0.0214591	0	0.081322	0.00135972	0.0102799	0.167476	0.00151514	0.0101687	0.964297	0.0127795	0.0163288	0.131036	0.0115414	0.0186028	0.205479	-0.00797887	0.00865809	1	-0.0212128	0	1	-0.0068333	0.00853617	0.810305	-0.0217112	0	1	-0.0212809	0
3110056K07Rik	4.8443e-05	-0.0434441	0.0393023	0.922774	0.0279692	0.0682681	0.0208379	-0.0125652	0.052718	1	-0.00884166	0.0521914	0.000952057	-0.00846349	0.049446	0.00747448	0.0473165	0.0713908	0.0560777	0.0173062	0.0665313	0.15809	-0.0160774	0.0420082	0.00469931	0.0156444	0.0689619	1	-0.046373	0.0397575	1	-0.0190074	0.0419759	0.196561	-0.0658905	0.0159765	1	-0.0588115	0.0290356
3110062M04Rik	4.76692e-06	-0.101225	0.0672817	1.53318e-09	0.220288	0.233856	3.96555e-06	0.036585	0.142015	1	-0.0124719	0.107621	2.90424e-05	0.00448169	0.10095	0.000747019	0.0461579	0.120797	0.650595	-0.0395061	0.0920453	0.136279	-0.0576712	0.0782003	0.0156956	-0.0905468	0.0661256	1	-0.0280385	0.0802089	0.0136276	-0.108191	0.042371	0.044303	-0.153876	0.0256651	1	-0.145292	0.0358433
3110070M22Rik	0.000313092	-0.00550108	0.00746394	0.643745	-0.0033176	0.00743359	0.835522	0.000997122	0.00838297	0.802	0.0516711	0.0356602	0.5753	-0.00615044	0.00482059	0.0954522	-0.010277	0.00379385	1	-0.00389605	0.00573372	1	-0.00234744	0.00702105	0.155444	0.00179692	0.00743485	1	-0.0155363	0	0.953654	-0.0159461	0	0.00464708	0.0723067	0.0329562	1	0.0958188	0.0485966
3110082I17Rik	0.0031724	-0.0475006	0.034251	0.044521	0.0300975	0.0728237	9.48661e-14	0.192642	0.152843	0.528579	0.0970317	0.0964749	5.60663e-07	-0.0697495	0.0217577	0.000431624	-0.0476604	0.0260122	0.373025	0.0206674	0.0592232	0.199463	0.00394846	0.0483738	0.714307	-0.0161238	0.0423682	1	-0.0968214	0	0.901254	0.0199262	0.0670289	0.031131	-0.0990108	0	1	-0.0971211	0
3110083C13Rik	0.786803	-0.0026026	0.00159235	0.882714	-0.00510707	0	0.796518	-0.00521384	0	1	-0.00468572	0	0.475546	-0.00585612	0	1	0.000423292	0.00239389	1	0.00815656	0.00585817	1	-0.00482093	0	0.122562	0.0241815	0.010765	1	-0.00463149	0	1	-0.00475433	0	1	-0.00474123	0	1	-0.0046465	0
3222401L13Rik	0.000848719	-0.0679437	0.0258016	0.266707	0.0216255	0.0648174	0.00341877	0.078453	0.0816429	0.293187	0.093077	0.112132	0.000535118	-0.000483861	0.0469491	0.0556998	0.0338153	0.0560619	0.0551231	-0.0908033	0.0101587	0.35797	-0.0746524	0.0145982	0.689886	0.0263031	0.0617332	1	-0.105511	0	0.691669	-0.0837144	0.0114845	0.0131368	-0.0261923	0.0317653	1	0.00880931	0.049366
3300002I08Rik	2.0716e-09	0.0279581	0.0190335	0.506578	-0.0083273	0	0.35446	-0.0085011	0	1	-0.00764129	0	0.0586472	0.0023194	0.00387948	0.571874	0.000101203	0.00299036	0.773288	-0.00800247	0	1	0.00409213	0.00642832	0.40241	-0.00841205	0	1	-0.00755299	0	1	-0.00775301	0	1	-0.00773168	0	1	-0.00757742	0
3632451O06Rik	0.109468	-0.027133	0.00132255	0.120075	-0.0284933	0	0.0498754	-0.029082	0	1	-0.0261676	0	0.0396255	0.0271889	0.0232958	0.340956	-0.0259497	0.00197872	0.270404	0.0378867	0.0304984	1	-0.0139877	0.00674695	0.632393	-0.0246955	0.0022559	1	0.0602564	0.0512768	0.825477	-0.0265466	0	8.68312e-08	0.277024	0.142297	1	-0.0259509	0
3830403N18Rik	0.182666	-0.0146951	0	0.199611	0.0236238	0.0174131	0.107512	0.0247422	0.0174032	1	0.00808165	0.0134286	0.025154	-0.016446	0	0.113717	-0.0151866	0	0.652983	-0.0137939	0	0.804074	-0.0135515	0	0.264593	-0.0144977	0	1	0.201729	0.0875437	0.00115684	0.107252	0.0616994	0.991138	-0.0133284	0	1	-0.0130632	0
3830406C13Rik	1.2294e-24	0.00706027	0.156896	0.967135	0.0323821	0.154103	0.697617	-0.0291912	0.118852	0.836261	0.0128651	0.145361	1.62961e-07	-0.0130874	0.126244	4.7987e-06	0.0407536	0.151208	0.138698	-0.0711084	0.0969982	0.0297289	-0.141325	0.0594057	1.59643e-09	0.0538328	0.180984	1	0.193324	0.277404	1	-0.00411747	0.134193	2.88532e-05	-0.011897	0.114669	1	-0.0297992	0.115373
3830408C21Rik	0.641163	-0.00566039	0	0.802753	-0.00552771	0	0.000238302	-0.00106421	0.00290637	1	-0.00507174	0	0.00130191	0.00485839	0.00454926	0.156181	0.00965333	0.00554972	0.97214	-0.00531179	0	1	0.0103167	0.00751571	0.731384	-0.00558404	0	1	-0.00501306	0	1	-0.00514599	0	1	-0.00513181	0	1	-0.0050293	0
3930402G23Rik	2.55713e-15	0.0917253	0.0694557	0.0708192	-0.0464441	0.00286692	0.0113763	-0.0499795	0.00181561	0.938027	-0.0478245	0	0.000337355	0.00656424	0.0233578	0.0198104	-0.0138784	0.017847	0.549994	-0.0420368	0.0043872	1	-0.0362812	0.00674026	5.37694e-05	0.0745969	0.0619411	1	-0.0472826	0	0.350812	-0.0485096	0	1	-0.0319591	0.00939293	1	-0.0474326	0
4430402I18Rik	7.23293e-39	0.347534	0.202354	0.0431779	0.0826748	0.082698	0.00705593	-0.0706039	0.0196112	1	-0.0876084	0.00691817	4.21321e-10	-0.0943503	0.00894701	0.00807639	-0.0532622	0.0244057	0.509832	-0.025863	0.0299266	0.202922	-0.0819368	0.00795312	0.000136395	-0.0875334	0.00968213	1	-0.0953111	0	0.0844403	-0.097725	0	0.637793	-0.0623872	0.0145659	1	-0.0956063	0
4632404H12Rik	0.0006179	0.0164451	0.0210853	0.878078	-0.0169217	0.0029861	0.047158	-0.00426662	0.0109449	1	0.0479772	0.0331204	0.0676386	-0.011697	0.0050795	0.00086825	-0.00236088	0.009278	0.652983	0.0196369	0.0202469	0.3557	0.0264186	0.0187768	0.533355	-0.000587884	0.00964281	1	-0.0207862	0	0.902529	0.00900753	0.0171019	0.758095	-0.0212747	0	1	-0.020853	0
4632411P08Rik	0.106697	-0.000727537	0.00100796	0.967135	-0.00211983	0	0.931502	-0.00216422	0	1	-0.0019447	0	0.753596	-0.00243128	0	1	0.00560211	0.00280393	1	-0.00203689	0	1	-0.00200089	0	1	0.00585608	0.00338012	1	-0.00192217	0	1	-0.00197322	0	1	-0.00196777	0	1	-0.0019284	0
4632415L05Rik	1.04092e-13	0.0823776	0.155922	0.387272	-0.0272658	0.10908	0.000687293	-0.0329331	0.10895	1	0.0231054	0.128063	5.92653e-07	0.0349809	0.124657	8.798e-07	-0.0237485	0.0997451	0.0969776	-0.0711383	0.0840589	0.0987363	-0.0874526	0.068513	0.00378684	-0.0131372	0.114895	1	-0.0906329	0.0655817	0.660194	-0.0512879	0.0787329	0.000908453	0.132963	0.164513	1	0.0360616	0.101554
4632428C04Rik	2.64147e-09	0.0518078	0.0331974	0.444969	-0.00435378	0.00659052	0.107024	-0.0103167	0.00342174	1	-0.0144417	0	0.00890497	-0.00643398	0.00384499	0.532369	-0.0128719	0.00185371	0.0144796	0.00616416	0.0104564	1	0.00225301	0.00794102	0.119654	-0.015893	0	1	-0.0142754	0	0.901254	-0.0146521	0	1	0.0186448	0.0141488	1	-0.0143214	0
4731419I09Rik	0.973437	0.00662155	0.00590501	1	6.72478e-05	0.00345889	0.0956756	0.02294	0.0120861	1	-0.0069906	0	0.277353	-0.0087342	0	0.49826	-0.00806294	0	0.949313	-0.00732114	0	1	0.0050951	0.0065381	1	0.00221295	0.00379052	1	-0.00690979	0	1	-0.00709284	0	1	-0.00707332	0	1	-0.00693216	0
4732414G09Rik	1	-0.00255743	0.00199981	1	-0.00152559	0.00250591	1	0.0020717	0.00329234	1	-0.00556561	0	1	-0.00208683	0.00175777	1	-0.00101614	0.00229439	0.220126	0.0229887	0.0143506	1	-0.00572613	0	1	0.000688587	0.00309013	1	-0.00550122	0	1	-0.00564707	0	1	-0.00563151	0	1	-0.00551904	0
4732419C18Rik	4.68983e-27	0.107624	0.0636032	0.110978	-0.016843	0	0.0449872	-0.017193	0	1	-0.0154608	0	0.000806521	-0.0192968	0	0.208075	-0.0128192	0.00219683	0.3641	-0.0161886	0	1	-0.00239477	0.00692638	0.0632622	-0.0170137	0	1	0.0408465	0.0382324	0.81421	-0.015686	0	0.784524	-0.015643	0	1	-0.0153321	0
4732440D04Rik	0.000306507	-0.0148693	0.0435317	0.241826	-0.0112262	0.0446238	0.0832302	0.0140435	0.0562119	0.57345	-0.0897543	0	0.000269828	-0.0077265	0.039954	0.140385	-0.0162325	0.0353731	1	0.0229428	0.0538068	0.448096	0.0518655	0.069651	0.755606	0.0249383	0.0568675	1	0.00589013	0.0545076	0.564197	-0.00167491	0.0381823	0.0865773	-0.0109622	0.0312718	1	0.0187171	0.047749
4732465J04Rik	0.336363	-0.0127063	0	0.539784	-0.0124095	0	0.387538	-0.012668	0	1	-0.0113891	0	0.0860372	-0.014222	0	0.583981	-0.00291042	0.00319488	0.798998	-0.0119264	0	0.924569	-0.0117166	0	8.14986e-10	0.0799261	0.0411529	1	-0.0112578	0	1	0.0135097	0.0116245	1	-0.0115236	0	1	-0.0112941	0
4732471J01Rik	1.47672e-05	0.0111244	0.0140675	0.522937	0.00898482	0.00971548	0.0817103	0.00146651	0.00810739	1	-0.010995	0	0.000506803	0.00489043	0.00598012	0.0873767	-0.0126777	0	0.610613	-0.0115138	0	1	0.0052914	0.0078072	0.0468095	0.00054065	0.00592428	1	-0.0108681	0	0.984825	-0.0111555	0	0.966799	-0.0111248	0	1	-0.0109032	0
4732491K20Rik	2.76571e-05	-0.0105914	0.0159224	0.879133	-0.0180241	0.0095741	0.0252362	-0.0352285	0.00346125	1	-0.0369881	0	0.118733	0.0030341	0.019027	0.105618	0.011929	0.0206997	0.545016	-0.00936465	0.0148337	1	-0.00930276	0.0140142	0.343177	-0.00108335	0.018086	1	0.140512	0.0789551	0.585999	-0.037521	0	0.00148639	0.19579	0.107295	1	0.0303441	0.0363364
4831440E17Rik	0.245025	-0.0107374	0.000730303	0.0407598	0.0013646	0.00722222	0.323906	-0.0116803	0	1	-0.0105006	0	0.810439	-0.00947656	0.00149338	0.299445	0.0105955	0.00935066	0.994133	0.00640494	0.00898127	0.883999	-0.0108027	0	0.057601	0.012307	0.0114296	1	-0.0103794	0	1	0.00482963	0.00873155	0.110364	0.0537134	0.0194183	1	-0.0104129	0
4833403J16Rik	2.2976e-05	-0.0593768	0	3.58511e-08	0.122559	0.0918457	2.51244e-27	0.213411	0.136585	0.165504	0.0841468	0.0849058	8.69016e-10	-0.0662786	0	0.000150226	-0.0571755	0.00197088	0.025788	-0.0558107	0	0.0826461	-0.0548499	0	0.00017174	-0.0585968	0	1	-0.0527456	0	0.0596675	0.0149761	0.0189754	0.222862	-0.0539651	0	1	-0.0529125	0
4833407H14Rik	1	0	0	1	0	0	1	0	0	1	0	0	1	0	0	1	0	0	1	0	0	1	0	0	1	0	0	1	0	0	1	0	0	1	0	0	1	0	0
4833412C05Rik	0.00132332	-0.0508475	0.000758229	0.0903712	-0.0475285	0.00195513	0.0731547	-0.0462067	0.00262468	1	-0.0465816	0	0.587932	0.0038314	0.022153	1.24248e-05	0.09566	0.0616836	0.162368	-0.0311867	0.00930828	0.505077	-0.0161101	0.0152642	0.0127318	0.0459446	0.0452711	1	-0.0460536	0	0.851872	-0.0395734	0.00538254	0.00390954	0.0513513	0.0428567	1	-0.0461997	0
4833413G10Rik	0.027234	-0.000365835	0.00788027	0.315178	-0.0157017	0	0.995563	0.00487087	0.00881072	1	0.00563532	0.0129006	0.189637	-0.00676823	0.00454869	0.502241	-0.00300813	0.00619954	0.106278	0.0331301	0.0225122	0.763657	-0.0148263	0	0.658773	-0.00503498	0.00537357	1	-0.0142465	0	0.984825	-0.0146225	0	0.018403	0.0748151	0.0405287	1	-0.0142925	0
4833418N02Rik	0.000396008	-0.0747143	0.0187057	1	-0.00226257	0.050375	7.47246e-05	-0.0433366	0.0346719	0.377696	-0.0730368	0.0194671	0.0011784	-0.00686519	0.0469461	0.000429666	0.0272399	0.0616978	0.268125	-0.0539844	0.02739	0.32591	0.0322456	0.0678183	7.70717e-05	0.103598	0.105954	1	-0.0997687	0	0.607085	-0.040877	0.034775	0.0370989	0.132328	0.100678	1	0.025164	0.0517118
4833420G17Rik	1.26032e-13	-0.142309	0.0464588	1	0.0105241	0.10637	0.00921846	0.0420169	0.128193	1	-0.0963768	0.0598354	1.1984e-06	0.0459305	0.116531	1.17473e-05	0.0143577	0.108707	0.00615716	0.0634373	0.150751	0.108453	-0.0898304	0.0555446	0.0511685	-0.040011	0.0905217	1	-0.199663	0	1	0.0665517	0.138394	0.0159877	0.10677	0.136208	0.480132	0.022485	0.099858
4833422C13Rik	6.70818e-06	-0.0863525	0	0.00010125	-0.0777727	0.00406878	0.00277041	-0.0740249	0.0062902	0.781772	-0.0776899	0	0.692438	-0.00814058	0.0345592	8.3974e-25	0.261734	0.151382	0.0984223	-0.0624738	0.0107986	0.833865	-0.0417464	0.0194142	0.761194	-0.0022647	0.0378884	1	-0.0768225	0	0.46941	-0.0711175	0.00538254	0.176919	-0.0785772	0	1	-0.0770626	0
4833439L19Rik	5.171e-24	0.194612	0.445304	1	0.0133496	0.3075	1.57202e-05	-0.0389821	0.293084	0.158209	0.134957	0.42885	1.27182e-23	-0.194824	0.179953	1.17233e-07	-0.00183032	0.279542	0.246413	-0.0702357	0.247591	0.00012668	-0.237607	0.139273	5.09023e-13	0.233433	0.478401	0.659117	0.159412	0.479358	9.02179e-07	-0.337933	0.105049	0.000395729	0.0107374	0.260316	0.00711183	0.502979	0.600783
4833445I07Rik	0.776273	0.00552427	0.00851939	0.363238	-0.0126345	0	0.897237	-0.0108573	0.00133294	1	0.00928564	0.0132668	0.397287	-0.000109286	0.00509839	0.0895421	-0.000938064	0.00496361	0.555456	0.00689846	0.0108875	0.804074	-0.0119291	0	1	-0.00652279	0.00293634	1	-0.0114619	0	0.00270362	0.0901744	0.0543598	0.991138	-0.0117326	0	1	-0.011499	0
4921504A21Rik	3.87354e-08	0.000983796	0.0126114	0.140231	-0.0180022	0	0.931789	-0.0016363	0.00763902	1	-0.0165257	0	0.374548	0.00766343	0.0114671	0.109095	-0.00621591	0.00599435	0.244504	-0.00211768	0.00848458	0.508031	0.00378322	0.0117604	0.142957	0.0264175	0.0187263	1	-0.0163356	0	0.850842	-0.0167662	0	0.823656	-0.0167203	0	1	-0.0163882	0
4921507P07Rik	0.198266	-0.00275587	0.00455861	0.444663	-0.0101251	0	0.0253157	0.0093635	0.0106537	1	0.0248486	0.0182131	0.121306	0.000515377	0.00474526	1	-0.00547457	0.00225536	0.723309	-0.00973048	0	0.863794	-0.00955915	0	0.287922	0.0118486	0.00960432	1	-0.00918439	0	1	0.0199532	0.0126719	1	-0.0094015	0	1	-0.00921408	0
4921511C10Rik	0.902901	-0.00170078	0	1	0.00568793	0.00337011	0.258386	0.0010237	0.00164587	1	-0.00152359	0	0.753596	-0.00190491	0	0.875366	-0.00175805	0	1	-0.00159584	0	1	-0.00156763	0	0.947176	-0.00167779	0	1	-0.00150593	0	1	0.0170418	0.00977425	1	-0.00154167	0	1	-0.00151082	0
4921514A10Rik	0.000362224	-0.00559205	0.00182761	0.646443	-0.00795762	0	0.116231	0.0225801	0.012823	1	-0.00730195	0	0.0104593	0.00542176	0.00526628	0.351703	-0.00842184	0	0.258043	0.014145	0.0105599	0.981366	-0.00751236	0	0.55064	-0.00803862	0	1	-0.00721756	0	1	-0.00740873	0	1	-0.00738834	0	1	-0.00724091	0
4921523L03Rik	1	0	0	1	0	0	1	0	0	1	0	0	1	0	0	1	0	0	1	0	0	1	0	0	1	0	0	1	0	0	1	0	0	1	0	0	1	0	0
4921524J17Rik	2.06214e-19	-0.0696646	0.196008	3.597e-05	0.173568	0.32931	0.00483262	0.0238325	0.234725	0.0347514	0.22578	0.310398	6.04439e-13	-0.0630774	0.16405	6.906e-09	0.0481396	0.233995	0.108711	-0.0656174	0.172166	0.00190749	-0.189021	0.0949587	5.83157e-07	0.0293086	0.241889	1	-0.146401	0.116913	0.681189	-0.108802	0.141386	0.00100746	-0.067829	0.144724	0.0073713	0.221192	0.244562
4921536K21Rik	0.487492	-0.000340358	0.000794908	0.967135	-0.00138927	0	0.114722	0.00958971	0.00515556	1	-0.00127446	0	0.753596	-0.00159347	0	0.875366	-0.0014706	0	1	-0.0013349	0	1	-0.00131129	0	0.947176	-0.00140346	0	1	-0.00125968	0	1	-0.00129315	0	1	-0.00128958	0	1	-0.00126377	0
4921539H07Rik	0.750995	-0.00223293	0	1	-0.000277215	0.00133293	0.0778972	0.00545278	0.00468412	1	-0.00200037	0	1	0.000666909	0.00137327	0.68267	-0.0023081	0	1	0.0060644	0.00443372	1	-0.00205817	0	0.827932	-0.00220277	0	1	-0.00197719	0	1	-0.0020297	0	1	-0.0020241	0	1	-0.0019836	0
4930402H24Rik	4.07887e-15	-0.223414	0.0406198	0.00714594	0.111849	0.211655	1.17729e-08	0.112507	0.219993	0.81038	-0.118567	0.0703395	7.35717e-07	-0.00929491	0.128883	0.0125151	0.0379362	0.152387	0.634961	-0.0047643	0.148421	0.0247712	-0.0705769	0.105452	0.0119815	-0.00297462	0.151319	0.311561	0.33803	0.411985	0.200124	-0.156509	0.0582702	7.00605e-05	0.0786924	0.155499	0.987893	0.124293	0.213269
4930403P22Rik	6.43781e-06	-0.0820704	0.00378703	0.0556482	-0.0264078	0.0339683	3.27203e-14	0.162608	0.128264	0.0267807	0.056623	0.0894183	0.000684883	-0.0112795	0.0343699	0.0514064	-0.0180327	0.0314467	0.116548	-0.0170238	0.0335024	0.0723354	0.0965164	0.0915424	0.0274338	-0.041826	0.0236497	1	-0.0828699	0	0.922924	-0.0694627	0.00875665	1	-0.0079786	0.0352887	1	-0.0831282	0
4930404N11Rik	0.0146869	-0.00583431	0.00773021	0.89352	-0.00958397	0.00474265	0.578474	0.0108864	0.0139979	1	0.0274867	0.0212214	0.970892	-0.00134045	0.00810672	0.614059	-0.00115703	0.00722331	0.00132088	0.0424795	0.0221533	1	0.00633958	0.00945054	0.143126	-0.0185573	0	1	-0.0166708	0	1	-0.00217072	0.00853617	0.90352	-0.0170634	0	1	-0.0167245	0
4930412M03Rik	0.0706668	0.00932796	0.00524975	1	0.00265423	0.00262748	0.892717	-0.00227801	0	1	-0.00204697	0	0.655673	-0.0025591	0	0.815729	-0.00236186	0	1	-0.002144	0	1	-0.00210611	0	0.915534	-0.00225408	0	1	-0.00202325	0	1	0.00959949	0.00725344	1	-0.00207125	0	1	-0.00202981	0
4930415F15Rik	0.10991	0.00787803	0.00543552	0.9167	-0.0018496	0	1	-0.000396499	0.0010423	1	-0.00169677	0	0.560991	-0.00212138	0	0.749527	-0.00195784	0	1	-0.00177722	0	1	0.00956936	0.00621129	0.872783	-0.00186848	0	1	-0.00167711	0	1	-0.00172165	0	1	-0.0017169	0	1	-0.00168255	0
4930426I24Rik	0.0193836	-0.0202635	0.00279159	0.28865	-0.00388946	0.00977588	0.827989	0.00610029	0.0145844	1	-0.022142	0	6.12422e-06	0.0342984	0.0234918	0.463481	-0.0147453	0.0052978	1	-0.0135939	0.00490115	0.772693	0.0111692	0.0157784	0.0932438	-0.0116182	0.00595398	1	-0.0218879	0	1	-0.0109707	0.00717855	1	0.00933575	0.0138044	1	-0.0219582	0
4930426L09Rik	0.695902	-0.00482607	0	0.0536847	0.00109781	0.0036151	0.74484	-0.00481145	0	1	-0.004324	0	0.345094	0.00476541	0.00357494	1	-0.000620836	0.0020252	1	0.00372226	0.00446534	1	-0.0044488	0	1	0.00560248	0.00387818	1	-0.00427395	0	1	-0.00438733	0	1	-0.00437524	0	1	-0.0042878	0
4930427A07Rik	0.750995	-0.00477909	0	0.882714	-0.00466702	0	0.177364	0.0158784	0.00805156	1	-0.0042819	0	1	0.000644692	0.00195973	0.68267	-0.00493975	0	1	-0.00448464	0	1	-0.00440547	0	1	0.00291464	0.00329352	1	-0.00423233	0	1	0.00646955	0.00688184	1	-0.00433263	0	1	-0.00424605	0
4930430F08Rik	1.48709e-08	-0.100112	0.0136919	0.114749	-0.00371118	0.0597885	0.0105267	-0.033512	0.0446901	1	-0.0761075	0.0183257	5.02756e-05	0.0604475	0.0762209	4.41195e-05	0.052074	0.0781885	0.591091	-0.0471567	0.0361648	0.863057	0.0490159	0.0808401	0.0661346	-0.00243821	0.0578184	1	-0.109327	0	0.499835	-0.0968222	0.00866567	0.271121	0.0560379	0.0792157	1	0.0657987	0.0859835
4930432K21Rik	1	-0.0074342	0.00199545	0.668999	0.000113832	0.00608697	0.67333	0.00625117	0.00806755	1	0.0035232	0.00966591	0.222493	-0.00599469	0.00202663	0.296681	0.00803532	0.00854886	1	-0.00342307	0.00400783	0.844385	-0.0102108	0	0.976566	0.00446202	0.00753102	1	-0.00981064	0	1	-0.0100702	0	1	0.0247944	0.0144953	1	-0.00984235	0
4930434B07Rik	1	0	0	1	0	0	1	0	0	1	0	0	1	0	0	1	0	0	1	0	0	1	0	0	1	0	0	1	0	0	1	0	0	1	0	0	1	0	0
4930444M15Rik	0.382716	-0.000690015	0.0109997	0.9167	0.0142046	0.0167426	0.833902	0.0112138	0.0141453	0.46291	0.0473199	0.0372615	0.0123818	0.0219658	0.0178398	0.0259987	-0.0262734	0	1	-0.00988814	0.00608565	1	-0.00980999	0.0069702	0.704487	-0.0148973	0.00465672	1	-0.022545	0	1	-0.00823586	0.00852336	0.850043	-0.0230744	0	1	-0.0226174	0
4930445N18Rik	1	0.000687725	0.00139804	0.514073	0.00683178	0.00361266	0.931502	-0.00150743	0	1	-0.00135449	0	0.753596	-0.00169352	0	1	0.00130761	0.00154904	1	-0.00141872	0	1	-0.00139364	0	0.947176	-0.00149159	0	1	-0.00133879	0	1	-0.00137436	0	1	-0.00137056	0	1	-0.00134313	0
4930447C04Rik	0.641163	-0.00724022	0	0.802753	-0.00707064	0	0.692984	-0.00721831	0	1	-0.00648782	0	0.107336	0.016943	0.00880609	1	-0.000305682	0.00267893	1	0.00136258	0.00443372	1	-0.00667485	0	1	0.000850619	0.00338012	1	-0.0064128	0	1	-0.00658273	0	1	-0.00656461	0	1	-0.00643356	0
4930448N21Rik	0.902901	-0.00189568	0	0.967135	-0.00185117	0	0.0098367	0.0142146	0.00741218	1	-0.00169821	0	0.753596	-0.00212318	0	0.875366	-0.00195951	0	1	-0.00177873	0	1	-0.00174729	0	0.947176	-0.00187007	0	1	-0.00167853	0	1	-0.00172311	0	1	-0.00171836	0	1	-0.00168397	0
4930452B06Rik	0.111088	-0.00271589	0.00337778	0.574112	-0.00823489	0	0.198941	0.0189732	0.0123614	0.000651914	0.15189	0.0833958	0.105194	-0.00944053	0	0.276188	-0.00871522	0	1	0.00325892	0.00536232	0.943418	-0.00777418	0	1	-0.00325887	0.00258467	1	-0.00746913	0	1	-0.00766694	0	1	-0.00764585	0	1	-0.0074933	0
4930453N24Rik	5.82967e-13	-0.142769	0.0950155	0.0417689	-0.0148737	0.162412	1.14446e-06	0.053923	0.204423	0.3695	-0.029094	0.16535	4.30548e-14	0.0171449	0.154724	2.46408e-09	0.0975508	0.205974	0.338666	-0.0235429	0.150741	0.102761	0.0658338	0.189552	0.233263	-0.0244369	0.147964	0.424662	-0.165396	0.0810218	0.619438	-0.112692	0.0953519	6.51285e-05	-0.0490178	0.0970656	1	0.0933073	0.224558
4930455G09Rik	0.0731894	0.00827703	0.00701872	0.415941	-0.0109317	0	0.268718	-0.0111595	0	1	-0.0100322	0	0.0380496	-0.0125297	0	0.147359	-0.0115684	0	0.699125	-0.0105058	0	0.844385	-0.0103209	0	0.0115211	0.0330707	0.0211521	1	0.0540612	0.0419465	1.3745e-06	0.0906326	0.0608474	1	-0.0101507	0	1	-0.00994844	0
4930458D05Rik	1	0	0	1	0	0	1	0	0	1	0	0	1	0	0	1	0	0	1	0	0	1	0	0	1	0	0	1	0	0	1	0	0	1	0	0	1	0	0
4930480K23Rik	0.00126742	0.0209888	0.0187968	0.226039	-6.60304e-05	0.00779859	0.435289	-0.00978269	0.00302599	1	-0.0132949	0	0.64761	-0.00622798	0.00420043	0.0883682	0.0102223	0.00996635	1	0.000130048	0.00609861	1	0.00324962	0.00789306	0.287904	-0.00454765	0.00515579	1	-0.0131416	0	0.953654	-0.0134887	0	0.930222	-0.0134517	0	1	-0.013184	0
4930481A15Rik	7.8058e-05	0.00382258	0.0465905	0.356691	-0.0382263	0.0206011	0.150774	-0.0151031	0.0336917	1	-0.00901445	0.0388684	0.000649488	-0.0194444	0.0279757	0.00315149	0.0410875	0.0515804	0.143323	-0.0526967	0.0113959	0.3862	-0.0147282	0.0301058	0.0312503	0.0633591	0.0691007	0.675739	0.256306	0.157238	1	-0.00338705	0.0331355	0.507541	-0.0315569	0.0162808	1	-0.0739179	0
4930486L24Rik	0.0128325	-0.0278931	0	2.38389e-05	0.0699296	0.0486533	6.68438e-09	0.0945191	0.0562246	0.520456	0.0444701	0.0421671	0.000138403	-0.0311924	0	0.00429557	-0.0288197	0	0.264031	-0.0261931	0	0.408151	-0.0257356	0	0.0301122	-0.027521	0	1	-0.0247344	0	1	0.0224973	0.0214352	0.682029	-0.0253145	0	1	-0.0248138	0
4930500F10Rik	1	0	0	1	0	0	1	0	0	1	0	0	1	0	0	1	0	0	1	0	0	1	0	0	1	0	0	1	0	0	1	0	0	1	0	0	1	0	0
4930500M09Rik	0.902901	-0.00273382	0	0.967135	-0.00266965	0	0.487028	0.00905819	0.0039396	1	-0.00244915	0	1	0.00100022	0.00158955	0.875366	-0.00282582	0	1	-0.00256523	0	1	-0.0025199	0	1	0.00257078	0.00264913	1	-0.00242077	0	1	-0.00248505	0	1	-0.0024782	0	1	-0.00242863	0
4930503L19Rik	8.82045e-05	-0.0548612	0	3.73325e-10	0.138783	0.097561	6.77934e-06	0.0706005	0.0614275	1	-0.0367027	0.00919156	4.19215e-05	-0.0473008	0.00583221	0.0138561	0.00344713	0.0243709	0.270619	-0.0392799	0.00731264	0.909911	-0.0337708	0.00789306	0.148078	-0.0288358	0.0117494	1	0.00739722	0.0382324	0.887408	0.0278955	0.0350054	1	-0.034096	0.00914731	1	-0.0488766	0
4930505A04Rik	0.857855	-0.00212064	0	0.946348	-0.00207084	0	0.892717	-0.0021142	0	1	-0.00189976	0	0.655673	-0.0023751	0	0.815729	-0.00219203	0	1	0.004481	0.00381371	0.0273355	0.0167795	0.0110272	0.0802881	0.00509845	0.00318514	1	-0.00187774	0	1	-0.00192761	0	1	-0.00192229	0	1	-0.00188383	0
4930507D05Rik	0.248338	-0.00169693	0.00124056	0.946348	-0.00349116	0	0.892717	-0.0035642	0	1	-0.00320291	0	0.237498	0.00576292	0.00350045	0.815729	-0.0036953	0	1	-0.00335465	0	1	-0.0032954	0	0.915534	-0.00352677	0	1	-0.00316582	0	1	-0.00324985	0	0.646217	0.0430726	0.0167059	1	-0.00317608	0
4930509E16Rik	0.00113489	0.00122961	0.00252183	0.882714	-0.00220481	0	0.561884	0.00315375	0.00312824	1	-0.00202267	0	0.109961	0.00378975	0.00201138	0.68267	-0.00233383	0	1	-0.00211855	0	1	-0.00208111	0	0.827932	-0.00222732	0	1	-0.00199923	0	1	-0.00205232	0	1	-0.00204666	0	1	-0.00200572	0
4930509G22Rik	1	-0.00155298	0.00100631	0.882714	-0.00292292	0	0.0555734	0.0062914	0.00533008	1	-0.00268153	0	0.475546	-0.00335216	0	0.68267	-0.00309389	0	0.0543333	0.0233836	0.0115605	1	-0.00275898	0	0.827932	-0.00295275	0	1	-0.00265047	0	1	-0.00272083	0	1	-0.00271333	0	1	-0.00265906	0
4930512H18Rik	9.64495e-20	0.0498545	0.032405	0.338509	-0.0067453	0	0.202354	-0.0068862	0	1	-0.00618921	0	0.0203284	-0.0077337	0	0.0997831	-0.00713905	0	0.630872	-0.00648198	0	0.783295	-0.00636766	0	0.24269	-0.006814	0	1	-0.00611764	0	0.996542	-0.00627977	0	0.978635	-0.00626248	0	1	-0.00613745	0
4930515G01Rik	0.164363	-0.00116033	0.00114362	0.0937857	0.00778306	0.00552869	0.796518	-0.00284314	0	1	-0.00255485	0	0.475546	-0.00319385	0	0.128851	0.00528855	0.00390666	1	-0.00267593	0	1	-0.00262865	0	0.827932	-0.00281327	0	1	-0.00252525	0	1	0.00908398	0.00725344	1	-0.00258515	0	1	-0.00253344	0
4930518I15Rik	0.859826	-0.00332824	0.0121286	1	-0.00682451	0.0100417	0.444291	-0.0107486	0.00890456	0.83202	-0.0189235	0.00691817	0.277353	0.0152929	0.0183585	0.22157	-0.0159429	0.00680337	0.0651394	-0.00658136	0.0126233	1	-0.0165493	0.00642832	0.492879	-0.0075499	0.0098443	1	-0.0273851	0	1	0.0101255	0.0145032	0.0103978	0.106231	0.0580409	1	0.0385347	0.0359952
4930522L14Rik	0.149393	-0.014453	0.0119371	0.0832218	-0.0155619	0.00997471	0.780278	-0.0164928	0.0100459	0.316403	0.0378499	0.0379176	0.00252132	0.0441564	0.0327651	0.00803088	-0.0285415	0.00324594	0.547886	-0.0153243	0.0115367	0.267655	0.012963	0.025845	0.0526413	-0.0148528	0.0110675	1	-0.0335596	0	0.0857991	0.0653219	0.0523322	0.574894	-0.0343432	0	1	0.0892473	0.051194
4930523C07Rik	1.7649e-85	-1.02718	0.0516866	1.4853e-23	-0.597373	0.332834	1.46959e-50	-0.830156	0.201177	0.43669	-0.350192	0.433602	5.19745e-26	0.381294	0.98336	7.74229e-20	0.330992	0.998222	0.0785292	-0.153872	0.599464	0.162045	0.0684695	0.783838	2.64506e-75	0.77996	1.47157	1	0.0787464	0.851289	0.00182153	-0.40364	0.432383	4.72778e-14	-0.915538	0.0915205	0.0420643	-0.732046	0.172766
4930524J08Rik	1.23981e-05	0.00612486	0.0144523	0.569719	-0.00523726	0.00716107	0.728372	-0.00741802	0.0055318	1	-0.0199656	0	0.0865093	0.0131636	0.0144655	0.19613	0.0005137	0.0105388	0.00726739	0.030701	0.0234817	1	-0.00276619	0.00811175	0.915534	-0.0170795	0.00253103	1	-0.0197363	0	0.863421	-0.0202557	0	0.836979	-0.0202003	0	1	-0.0197998	0
4930524O07Rik	4.58524e-06	0.0134841	0.0110044	0.608501	-0.00692757	0	1	-0.00167481	0.00258595	1	-0.0063565	0	0.12822	-0.00794257	0	0.0636683	0.00925812	0.00695887	0.849932	-0.00665715	0	0.962476	-0.00653976	0	0.510049	-0.00699812	0	1	-0.006283	0	0.167773	0.039642	0.0221705	1	-0.00643174	0	1	-0.00630334	0
4930525G20Rik	0.817468	0.000675751	0.00235972	0.946348	-0.00395939	0	0.892717	-0.00404221	0	1	-0.00363255	0	1	0.00239625	0.00210642	0.815729	-0.00419085	0	0.248796	0.0288289	0.0130805	1	-0.00373743	0	0.915534	-0.00399977	0	1	-0.00359049	0	1	-0.00368577	0	1	-0.00367561	0	1	-0.00360213	0
4930526L06Rik	0.000292946	0.0172879	0.0104438	0.844603	-0.00323021	0	0.74484	-0.0032978	0	1	-0.00296347	0	0.39999	-0.00370449	0	0.618817	-0.00341912	0	0.994133	-0.00310389	0	1	0.0140693	0.00794102	0.779899	-0.00326316	0	1	-0.00292915	0	1	-0.00300691	0	1	-0.00299861	0	1	-0.00293865	0
4930532G15Rik	0.002196	-0.0644793	0.00361671	0.0920665	-0.0376802	0.0151072	0.00673172	-0.064856	0.00455711	0.761913	-0.0543113	0.00927832	0.0113052	0.031907	0.0431779	0.0851891	0.0467263	0.0485795	0.402392	-0.031536	0.0196907	0.270478	0.0591851	0.0621657	2.35615e-05	0.0791206	0.072948	1	-0.0662884	0	1	-0.0347305	0.0135318	0.254907	-0.0678106	0	1	0.0539366	0.0506581
4930537H20Rik	1	0	0	1	0	0	1	0	0	1	0	0	1	0	0	1	0	0	1	0	0	1	0	0	1	0	0	1	0	0	1	0	0	1	0	0	1	0	0
4930539J05Rik	6.04404e-07	0.0273003	0.0282741	0.902256	-0.0178662	0.0031187	0.743212	-0.005867	0.00943318	1	0.0230265	0.0214847	0.0034011	0.00278541	0.0116289	0.433619	0.017358	0.0177587	1	-0.010511	0.00580587	0.473394	-0.0229428	0	0.704487	-0.0203187	0.00230333	1	-0.0220491	0	1	-0.0100785	0.00761815	1	0.0115474	0.0143406	1	-0.0221199	0
4930540M05Rik	0.805164	-0.00518166	0	0.9167	-0.00506018	0	0.0311729	-0.00379163	0.000975602	1	0.0457413	0.0227714	1	0.00181885	0.00220377	1	0.00479416	0.00318261	1	-0.00486247	0	1	0.0185388	0.00937158	0.872783	-0.00511176	0	1	-0.00458896	0	1	-0.00471067	0	1	-0.00469769	0	1	-0.00460383	0
4930548H24Rik	0.588447	-0.00529535	0	1	0.00375333	0.00375865	7.90072e-08	0.00275168	0.00526558	1	-0.00474458	0	0.277353	-0.00592963	0	0.0313116	0.0126279	0.00730404	0.949313	-0.00496917	0	1	0.0126107	0.00803774	0.68388	-0.00522391	0	1	-0.00468967	0	1	-0.00481405	0	1	-0.00480078	0	1	-0.00470486	0
4930550C14Rik	0.00138259	-0.0137789	0.00867583	0.30604	0.0221217	0.0236895	0.428824	-0.0250875	0.00183732	1	0.0265633	0.0231659	0.190537	0.020189	0.0192976	0.815729	0.00216742	0.0120621	1	-0.00458085	0.0102257	1	-0.00651201	0.00856805	0.704728	-0.0213859	0.00303163	1	-0.0251343	0	0.788701	-0.0257939	0	1	0.0189817	0.0164292	1	0.0936692	0.0503049
4930554G24Rik	1	0	0	1	0	0	1	0	0	1	0	0	1	0	0	1	0	0	1	0	0	1	0	0	1	0	0	1	0	0	1	0	0	1	0	0	1	0	0
4930555A03Rik	0.408357	-0.00799465	0	0.00299455	0.0369682	0.0206366	0.348493	0.0167909	0.010008	1	0.00628491	0.00966591	0.12822	-0.00895081	0	0.312032	-0.00826297	0	0.849932	-0.00750283	0	0.962476	-0.00737058	0	0.510049	-0.00788694	0	1	-0.00708132	0	1	0.00011172	0.00522172	1	-0.00724889	0	1	-0.00710423	0
4930556M19Rik	0.00417737	0.00478213	0.00479128	1	0.00383228	0.00342921	0.796518	-0.00381923	0	0.902147	0.0554652	0.024745	0.475546	-0.00429008	0	0.68267	-0.00395969	0	1	0.0100331	0.00599571	1	-0.00353123	0	0.827932	-0.00377912	0	1	-0.00339239	0	1	-0.00348242	0	1	-0.00347282	0	1	-0.00340338	0
4930556M19Rik.1	0.000145779	0.0570481	0.0431384	0.00673458	0.00963055	0.0259464	2.84563e-05	0.087171	0.0552534	0.297197	0.0879197	0.0610168	0.00141724	-0.0297828	0.00437279	0.00689414	-0.0360727	0.000916275	0.120716	-0.0340631	0	1	-0.0245464	0.00533207	0.00496475	-0.0357829	0	1	-0.0321732	0	0.505594	-0.0330146	0	0.469643	-0.0329249	0	1	0.00585136	0.0251031
4930558K02Rik	0.805164	-0.00460358	0	0.515254	-0.00192592	0.00167995	0.931502	0.00931359	0.0042578	1	0.0268838	0.0171699	1	0.000365853	0.00187839	0.749527	-0.00475836	0	1	-0.00431993	0	1	0.0176169	0.00906422	0.872783	-0.00454146	0	1	-0.00407687	0	1	-0.00418502	0	1	-0.00417349	0	1	-0.00409008	0
4930562F07Rik	1	0	0	1	0	0	1	0	0	1	0	0	1	0	0	1	0	0	1	0	0	1	0	0	1	0	0	1	0	0	1	0	0	1	0	0	1	0	0
4930563D23Rik	2.41342e-13	0.0296281	0.0208255	0.444663	-0.00441642	0	0.295094	-0.00450878	0	1	-0.00405194	0	0.634414	-0.00297482	0.0010513	0.167355	-0.00467454	0	0.723309	-0.00424382	0	0.863794	-0.00416889	0	0.340639	-0.00446145	0	1	-0.00400503	0	1	-0.00411129	0	1	-0.00409996	0	1	-0.00401801	0
4930570G19Rik	1.14389e-06	-0.00298667	0.0140283	0.0947668	-0.0274987	0	0.0365825	-0.028067	0	1	-0.0252531	0	8.68734e-05	0.0368755	0.0254685	0.00179786	-0.0139375	0.00552594	0.665143	0.030312	0.026242	0.0240804	0.0857259	0.0535451	0.589889	-0.0240014	0.00214	1	-0.0249638	0	0.788701	-0.025619	0	0.758095	-0.0255492	0	1	-0.0250438	0
4930578C19Rik	0.44918	-0.00898208	0	1	-0.00208667	0.00319023	0.0242305	0.0278475	0.0160899	0.00244386	0.115416	0.0695045	0.353696	-0.00223965	0.00223104	0.351703	-0.00928338	0	0.875903	-0.00842977	0	0.981366	-0.00828125	0	0.55064	-0.00886112	0	1	-0.00795638	0	1	-0.00816705	0	1	-0.00814458	0	1	-0.00798212	0
4930578M01Rik	0.17708	-0.00164178	0.00485617	0.506578	-0.0098951	0	1	-0.00129797	0.00441409	1	0.00366115	0.00927832	0.118604	-0.00366475	0.00307955	0.115324	0.0132829	0.00961093	1	0.00358043	0.00586547	0.903962	-0.00934194	0	0.932834	0.00590856	0.00653309	1	-0.00897565	0	1	0.00159934	0.00688184	1	-0.00918785	0	1	-0.00900467	0
4930579G24Rik	0.000736889	-0.0558473	0.00589202	0.519424	-0.0266085	0.0183497	0.816559	0.00888575	0.0337093	0.776848	0.052759	0.0584646	0.013008	0.0301018	0.0369796	0.851828	0.00794084	0.0329049	1	-0.0047326	0.0264028	0.117979	0.0268815	0.0469618	0.688906	-0.0131654	0.0249467	1	-0.0587299	0	0.724941	0.0238859	0.0441339	0.0245474	0.0209471	0.0316105	1	-0.0589151	0
4930580E04Rik	1	0	0	1	0	0	1	0	0	1	0	0	1	0	0	1	0	0	1	0	0	1	0	0	1	0	0	1	0	0	1	0	0	1	0	0	1	0	0
4930589L23Rik	0.0285077	-0.0310118	0	0.574538	-0.0185681	0.00583555	0.0426406	-0.00984441	0.0112378	1	-0.0152414	0.00919156	0.0813971	-0.0121931	0.00907863	0.00745801	-0.00425373	0.0117107	1	-0.0162887	0.00580587	0.619566	0.0320932	0.0289791	0.516179	-0.0129229	0.00706942	1	-0.0275048	0	0.166376	0.100078	0.0479462	0.000364638	0.218073	0.102697	1	-0.0275929	0
4930590J08Rik	0.202538	-0.0123347	0	0.745731	0.00532174	0.00726552	0.00266069	0.00844696	0.011466	1	-0.0110558	0	0.0832758	0.00192404	0.00624507	0.136182	-0.00473093	0.003848	0.786655	0.0171208	0.0144482	1	-0.000580687	0.00603049	0.726709	0.00234274	0.006367	1	-0.0109283	0	1	-0.0112172	0	1	-0.0111864	0	1	-0.0109636	0
4930599N23Rik	1	-0.000603434	0.00279925	0.499819	0.00904239	0.00802773	1	0.00183918	0.00338689	1	0.00885103	0.0105025	0.347785	0.00258258	0.00359043	1	0.000144325	0.00332302	1	-0.0028583	0.00251521	1	-0.00636079	0	0.593603	-0.00680665	0	1	-0.00611104	0	1	-0.00627299	0	1	-0.00625572	0	1	-0.00613082	0
4931406C07Rik	1.83966e-24	0.114999	0.167704	0.654464	-0.0387849	0.0699995	0.105539	-0.0407507	0.0740498	1	0.01541	0.0973415	6.34184e-08	-0.0246807	0.0734663	1.02103e-05	-0.0290377	0.0683021	0.195319	0.0351617	0.113003	0.0230489	0.0670423	0.126941	0.0682162	-0.0260115	0.0801157	0.0387793	0.585763	0.446163	0.356475	-0.0934648	0.0395423	0.00398944	-0.0739533	0.0422682	1	0.0324795	0.108953
4931406P16Rik	2.32117e-36	-0.481122	0.0996417	2.84298e-59	0.716934	0.923425	6.4983e-59	0.632044	0.860624	0.00616985	0.394638	0.699388	1.41742e-45	-0.492486	0.100526	3.3929e-05	-0.102898	0.294577	2.02049e-05	-0.32287	0.162795	2.25664e-07	-0.362283	0.137409	1.37461e-06	-0.0382015	0.360091	0.625677	-0.439551	0.0992006	5.38605e-06	-0.444835	0.097992	0.066785	-0.0514172	0.289496	1	-0.191533	0.218965
4931414P19Rik	1.67161e-10	-0.0357717	0.0188749	0.529849	-0.0296962	0.0181329	0.892717	-0.00919055	0.0246922	0.837338	-0.05977	0	0.000276358	0.0324299	0.0412677	0.215411	0.0170344	0.037422	0.523418	0.0177316	0.0381702	0.259949	-0.0128239	0.0232322	0.101358	-0.00199047	0.0320253	1	0.0270123	0.0512768	0.242741	-0.0606212	0	0.0378609	0.0482733	0.0450663	1	0.0595656	0.0503049
4931428F04Rik	0.615454	0.0064463	0.00918551	0.233589	0.00420777	0.00719839	0.0139578	0.0114183	0.0136208	1	-0.00255119	0.0069145	0.00107338	-0.00343923	0.00443506	0.906486	-0.00556035	0.00337452	0.856315	0.0147699	0.0135421	1	0.00540406	0.00792657	0.186883	-0.0124666	0	1	-0.0111958	0	0.96446	-0.0114917	0	0.94203	-0.0114602	0	1	-0.011232	0
4931440F15Rik	0.857855	-0.0022077	0	0.946348	-0.00215587	0	1	0.000709139	0.00172706	1	-0.00197776	0	0.0601917	0.00316288	0.00189788	0.815729	-0.00228202	0	1	0.0046411	0.00390802	1	-0.00203491	0	0.915534	-0.00217787	0	1	0.0541786	0.0382324	1	-0.00200676	0	1	-0.00200122	0	1	-0.00196118	0
4932422M17Rik	0.0280207	-0.0434646	0.0196913	0.0241951	0.0266946	0.0586348	0.00125364	-0.0123618	0.0408621	1	-0.00690169	0.0367885	0.000588978	0.034869	0.0479871	0.652802	-0.0047799	0.0377919	0.18288	0.0832033	0.0786067	0.266391	-0.0239295	0.0294487	0.148226	-0.0377441	0.023661	1	-0.0800049	0	1	-0.0244789	0.028907	0.953912	-0.0504208	0.0137398	1	0.0305394	0.0484681
4932430I15Rik	0.269883	0.00464128	0.00346382	0.967135	-0.00137707	0	0.931502	-0.00140592	0	1	-0.00126327	0	0.753596	-0.00157948	0	1	0.00332707	0.00213763	1	-0.00132318	0	1	-0.00129978	0	0.947176	-0.00139114	0	1	-0.00124862	0	1	-0.0012818	0	1	-0.00127826	0	1	-0.00125267	0
4932435O22Rik	0.902901	-0.0034877	0	0.967135	-0.00340586	0	0.931502	-0.00347712	0	1	-0.00312465	0	0.753596	-0.00390588	0	1	0.00356461	0.00267656	1	-0.00327269	0	1	-0.00321488	0	0.947176	-0.00344061	0	1	-0.00308846	0	1	-0.00317044	0	0.68332	0.0384294	0.0158546	1	0.10777	0.0484681
4932438A13Rik	1.16997e-12	-0.134616	0.0802409	0.0296995	0.0921952	0.204421	5.2628e-07	0.0466447	0.186868	1	-0.0674919	0.111507	1.56719e-14	-0.0151692	0.129069	0.00158867	0.0395625	0.155766	0.492263	-0.0515247	0.111933	0.336709	0.0176738	0.15179	0.000666436	0.0499941	0.182705	0.252048	-0.145678	0.0793961	0.209272	-0.075464	0.110998	0.0186879	0.0280545	0.139615	0.266777	-0.261431	0
4932438H23Rik	2.13227e-64	0.234559	0.148866	0.00127024	-0.0417178	0	0.000156194	-0.0425739	0	0.896474	-0.0383331	0	1.52584e-07	-0.0410559	0.00284437	0.000288575	-0.0385062	0.00234887	0.0394959	-0.0401163	0	0.108642	-0.0394203	0	0.000427851	-0.0421353	0	0.143194	0.287464	0.201263	0.13876	0.0240329	0.0263354	0.272574	-0.0387796	0	1	-0.0380176	0
4932702P03Rik	0.750995	-0.00488827	0	0.882714	-0.00477365	0	0.796518	-0.00487346	0	1	-0.00437975	0	0.986834	0.00225722	0.00304872	0.286465	0.0100936	0.00542922	1	-0.00458712	0	1	-0.00450615	0	0.278408	0.00648132	0.00550599	1	-0.00432905	0	1	-0.00444389	0	1	-0.00443164	0	1	-0.00434308	0
4933404O12Rik	0.049908	-0.0218123	0	1	-0.00516892	0.00808465	0.0636336	-0.0104884	0.00631049	1	-0.0195603	0	0.338474	0.0131057	0.0148963	0.40586	-0.00501746	0.00712865	0.0971641	-0.011596	0.00586331	0.0268028	0.0287816	0.0233682	0.0933279	0.00354516	0.0117976	1	-0.0193356	0	0.850842	0.034772	0.0239779	0.916964	0.0297869	0.0220878	1	-0.0193978	0
4933405D12Rik	0.0128186	-0.0506957	0.00392486	0.00700211	-0.0498849	0.00579363	0.0299098	-0.0520795	0.00501824	1	-0.0562856	0	7.05877e-08	0.109129	0.0665167	0.256268	0.0278424	0.0384315	0.728879	-0.0256776	0.0131965	0.319459	-0.0276604	0.014851	0.953734	-0.00154948	0.025824	1	-0.0556505	0	0.439138	-0.0570886	0	0.404205	-0.0569353	0	1	-0.0558263	0
4933406C10Rik	0.495826	-0.00426889	0.00137482	0.802753	-0.00626821	0	1	0.000419654	0.002963	1	-0.00575134	0	1	-0.00229209	0.001763	1	0.00190646	0.0029273	1	0.00468969	0.00523249	1	-0.0059172	0	0.731384	-0.00633206	0	1	-0.00568481	0	1	-0.00583551	0	0.00729747	0.0601047	0.0283814	0.979013	0.0324329	0.0251031
4933406P04Rik	0.230783	-0.0097006	0.000969809	0.506578	-0.0108163	0	0.35446	-0.0110418	0	1	-0.00992626	0	0.313733	0.0138846	0.0102615	0.0200594	0.0104469	0.00926321	1	-0.00280396	0.0042359	0.903962	-0.0102119	0	0.951541	-1.42946e-05	0.00534071	1	-0.00981169	0	1	0.0199839	0.0128252	1	-0.0100436	0	1	-0.00984339	0
4933408B17Rik	0.015977	-0.0425347	0.00145241	3.51381e-06	0.0921533	0.0678014	0.000127873	0.0189322	0.0336001	1	-0.0268152	0.00966591	0.0002461	-0.00544587	0.0160122	0.152601	-0.0213729	0.0107532	0.0854937	0.0617165	0.0491893	0.778025	-0.0174463	0.00950898	0.0750795	-0.0387702	0.00272015	1	0.0261584	0.0428507	0.439138	-0.0408358	0	0.777043	0.004843	0.0165848	1	-0.0399258	0
4933411E06Rik	0.0768634	-0.00532722	0.00262317	0.574112	-0.00937871	0	0.177971	0.0164545	0.0121227	1	-0.00860645	0	0.00651488	0.0164334	0.010113	1	-0.00426364	0.00235624	0.823914	-0.00901304	0	0.943418	-0.00885429	0	0.471689	-0.0094741	0	1	-0.00850704	0	1	-0.00873222	0	1	-0.00870821	0	1	-0.00853455	0
4933413G19Rik	1	0	0	1	0	0	1	0	0	1	0	0	1	0	0	1	0	0	1	0	0	1	0	0	1	0	0	1	0	0	1	0	0	1	0	0	1	0	0
4933415A04Rik	0.170189	0.00673539	0.0108593	0.0430443	0.00470347	0.00951608	0.491272	-0.00231814	0.00672971	1	0.0315163	0.0214847	0.0915303	-0.0069225	0.00362604	0.750777	0.0118067	0.0113751	0.630872	-0.014473	0	0.783295	-0.0142187	0	0.24269	-0.0152112	0	1	-0.0136625	0	0.992942	0.0239352	0.0192388	1	0.0208857	0.0145034	1	-0.0137066	0
4933416M07Rik	0.240632	-0.00101754	0.00177319	0.882714	-0.00398251	0	0.796518	-0.00406581	0	1	-0.00365377	0	0.00553539	0.0116404	0.00634981	0.68267	-0.00421532	0	1	-0.00382683	0	1	0.00876666	0.00661494	0.827932	-0.00402312	0	1	-0.00361146	0	1	-0.0037073	0	1	-0.00369708	0	1	-0.00362317	0
4933424G06Rik	0.417103	9.30708e-05	0.00130923	0.967135	-0.00187755	0	0.931502	-0.00191686	0	1	-0.00172241	0	0.201192	0.00663932	0.00329599	0.875366	-0.00198743	0	1	-0.00180408	0	1	-0.00177219	0	0.947176	-0.00189672	0	1	-0.00170245	0	1	-0.00174767	0	1	-0.00174285	0	1	-0.00170797	0
4933424H11Rik	0.805164	-0.00415898	0	0.9167	-0.00406143	0	0.845689	-0.00414638	0	1	-0.00372619	0	1	0.000205679	0.00175633	0.749527	-0.00429884	0	0.0108154	0.0444756	0.0220657	1	-0.00383376	0	0.872783	-0.00410285	0	1	-0.00368304	0	1	-0.00378077	0	1	-0.00377035	0	1	-0.00369498	0
4933424M12Rik	1.44455e-21	0.0845971	0.0466979	0.293858	-0.0116204	0	0.166344	-0.0118625	0	1	-0.0106645	0	0.0133403	-0.0133184	0	0.0765184	-0.012297	0	0.58917	-0.0111678	0	0.743618	-0.0109713	0	0.203968	-0.0117385	0	1	-0.0105415	0	0.975534	-0.0108202	0	0.953912	-0.0107905	0	1	-0.0105755	0
4933427D14Rik	0.000859697	-0.0270939	0.00397684	0.5742	0.0201679	0.0244444	0.892717	0.0130807	0.0200914	1	-0.0294984	0	0.0841796	0.0147961	0.0200881	0.520233	-0.0182786	0.00719031	0.314671	-0.00210536	0.0147212	1	-0.0174353	0.00674026	0.399658	0.022797	0.0265232	0.0162098	0.096849	0.0847972	0.607717	-0.0299249	0	0.574894	-0.0298435	0	1	-0.0292545	0
4933427E11Rik	1	0	0	1	0	0	1	0	0	1	0	0	1	0	0	1	0	0	1	0	0	1	0	0	1	0	0	1	0	0	1	0	0	1	0	0	1	0	0
4933427G17Rik	2.05308e-05	0.0241024	0.0121956	0.882714	-0.00322475	0	0.796518	-0.00329223	0	1	-0.00295847	0	0.475546	-0.00369823	0	0.68267	-0.00341334	0	1	-0.00309865	0	1	-0.00304391	0	0.827932	-0.00325765	0	1	-0.0029242	0	1	-0.00300183	0	1	-0.00299355	0	1	-0.00293369	0
4933428P19Rik	0.204059	0.00720419	0.00570322	0.682047	0.00981259	0.00636998	1	0.000937657	0.00253509	1	-0.00385254	0	0.334013	-0.00481533	0	0.5559	0.00180556	0.00325638	0.97214	-0.004035	0	1	-0.00396375	0	0.731384	-0.00424195	0	1	-0.00380794	0	1	-0.00390898	0	1	-0.0038982	0	1	-0.00382028	0
4933429H19Rik	1	-0.00570428	0.00215588	1	-0.0019077	0.0034539	0.0914178	-0.00814884	0.00111583	1	-0.00878431	0	0.0848452	0.0155994	0.00913322	0.00444121	0.00329905	0.00517989	0.903035	-0.00919926	0	1	-0.00903724	0	0.593603	-0.0096698	0	1	-0.00868285	0	1	0.0293717	0.0145093	1	-0.00888816	0	1	-0.00871093	0
4933431E20Rik	2.041e-13	0.041612	0.046897	0.345071	-0.0132642	0.0142908	0.00850125	-0.0412473	0.00469584	0.950483	-0.0440557	0	0.00164398	0.00265789	0.0223837	0.577834	-0.0118306	0.0165968	0.0415183	0.0305015	0.039539	0.118993	-0.00894753	0.0164946	0.0184871	-0.027464	0.00941564	1	0.0125652	0.0382324	0.365163	-0.0446881	0	0.00363298	0.100357	0.0674543	0.210214	0.23114	0.152086
4933433C11Rik	0.857855	-0.00287781	0	0.191901	0.0114935	0.00664612	1	0.00281659	0.00266679	1	-0.00257817	0	1	0.000789786	0.0015786	0.815729	-0.00297465	0	1	-0.00270035	0	1	-0.00265264	0	0.915534	-0.00283894	0	1	-0.0025483	0	1	-0.00261596	0	1	-0.00260874	0	1	-0.00255656	0
4933433G15Rik	0.0794334	-0.018183	0.00263398	0.802753	-0.00150733	0.0103624	0.315216	-0.00496657	0.00927957	1	-0.019991	0	0.0301766	-0.00215434	0.00759867	0.444815	-0.018776	0.00199776	0.93155	-0.0181964	0.00202219	1	-0.0143466	0.0041445	0.915534	-0.0167547	0.0026436	1	-0.0197614	0	2.99244e-09	0.265649	0.135322	0.850043	-0.020226	0	1	0.0457336	0.0358433
4933434E20Rik	1.44662e-26	0.213117	0.370917	0.0178413	0.0911423	0.289019	0.0013588	0.00351376	0.232451	1	-0.0890739	0.181554	7.70756e-14	-0.0792632	0.170373	1.93004e-08	-0.0683435	0.174766	0.145739	0.0327305	0.243382	0.228368	-0.0479845	0.182197	0.00496475	-0.0910638	0.17214	1	0.111909	0.304193	0.209764	-0.153675	0.143234	0.000469995	0.107952	0.231149	0.792851	-0.140592	0.128687
5031414D18Rik	0.857855	-0.00272428	0	0.946348	-0.00266033	0	0.892717	-0.00271601	0	1	-0.0024406	0	0.655673	-0.00305106	0	0.815729	-0.00281596	0	1	-0.00255627	0	1	-0.0025111	0	0.915534	-0.00268748	0	1	-0.00241232	0	0.000130643	0.0325335	0.0218137	0.0247977	0.044563	0.0168291	1	-0.00242014	0
5031425E22Rik	9.15812e-13	-0.212948	0.162139	0.000491145	-0.145024	0.204062	2.46727e-06	0.0516648	0.319577	1	-0.0887628	0.220304	1.84629e-08	0.0321996	0.277793	5.28796e-08	0.176179	0.358484	0.0284165	-0.138339	0.194794	0.013898	0.173949	0.400655	9.06711e-05	-0.0366128	0.270727	0.839643	-0.266244	0.137372	0.248356	0.180856	0.403623	0.000280818	-0.232514	0.114625	0.233856	0.359138	0.520477
5031439G07Rik	0.000236529	-0.0352428	0.0345927	0.479409	-0.0133036	0.0464534	0.000128771	0.0125354	0.0633092	1	-0.0100952	0.0478582	4.1972e-06	-0.024405	0.0343	0.000109435	-0.0642787	0.0183222	0.283054	0.051414	0.0734889	0.527635	0.00388557	0.0467165	0.0278891	-0.0572761	0.020279	6.58622e-07	0.874428	0.610101	2.91735e-08	0.224175	0.194897	0.000510198	0.126213	0.100748	1	-0.0934323	0
5033403F01Rik	1	0.00195671	0.00251903	1	0.000545209	0.00221357	1	0.000157557	0.00194431	1	-0.00296317	0	0.453342	0.00339126	0.00292227	0.68267	-0.00341876	0	1	-0.00310357	0	1	-0.00304875	0	1	0.00167997	0.00254619	1	-0.00292885	0	1	-0.00300659	0	1	-0.0029983	0	1	-0.00293834	0
5033417F24Rik	0.588447	0.00932734	0.00759435	0.112609	-0.00363057	0.0037936	0.423909	-0.00992343	0	1	0.0189823	0.0160683	0.204854	0.00559597	0.00561036	1	-0.00707857	0.00166924	0.737732	0.0100596	0.00975	0.943418	-0.00917724	0	1	-0.00342203	0.00297914	1	-0.00881738	0	1	0.0161298	0.0116537	1	-0.00902586	0	1	-0.00884589	0
5033426O07Rik	0.0766419	0.0140519	0.00692899	0.946348	-0.00218027	0	0.892717	-0.00222592	0	1	-0.00200015	0	0.655673	-0.00250059	0	1	-0.000368134	0.0011752	1	-0.00209497	0	1	-0.00205794	0	0.915534	-0.00220253	0	1	-0.00197697	0	1	-0.00202948	0	1	-0.00202388	0	1	-0.00198339	0
5033430I15Rik	0.00283948	-0.028766	0.00366027	0.312424	0.00971555	0.019351	0.427518	0.0175714	0.0241434	1	0.0448824	0.0351472	0.655673	0.00150159	0.0155665	0.276188	0.00419617	0.0176027	0.198711	-0.0330112	0	1	-0.0111423	0.00894624	0.000776327	0.0200526	0.0273716	1	-0.0311787	0	1	0.00478984	0.01423	0.597805	-0.0319076	0	1	0.00684927	0.0251031
5330434G04Rik	0.857855	-0.00378727	0	0.946348	-0.00369841	0	1	0.00150053	0.00255017	1	-0.00339308	0	0.655673	-0.00424129	0	0.0172161	0.0130099	0.00581939	1	-0.00355382	0	1	-0.00349106	0	1	0.00299333	0.00306694	1	-0.00335379	0	1	-0.0034428	0	1	-0.00343331	0	1	-0.00336466	0
5330439K02Rik	1	0.000825861	0.0052513	0.533102	-0.00260671	0.0043596	1	-0.00396823	0.00297731	1	-0.00974667	0	1	-0.002198	0.00406279	0.244078	-0.0112394	0	0.481653	0.0226762	0.0156427	1	0.00166577	0.00634145	0.675402	0.0047753	0.00661284	1	-0.00963416	0	0.757026	0.0342455	0.0155403	1	-0.00986185	0	1	-0.00966529	0
5430402O13Rik	6.6161e-07	0.0028162	0.00680498	1	-0.000787172	0.00319023	0.387538	-0.00762926	0	1	0.0373317	0.0211755	0.0168742	0.00775711	0.0063623	0.244078	-0.0079093	0	0.798998	-0.00718158	0	0.924569	-0.00705497	0	0.22853	0.00853103	0.00798696	1	-0.00677805	0	1	-0.00695762	0	1	-0.00693848	0	1	-0.00679999	0
5430403G16Rik	0.0124583	-0.00302203	0.0195411	0.0118722	-0.0389838	0	0.413258	-0.000411335	0.0189376	0.289852	0.0716485	0.0572055	0.077218	0.00862995	0.0212863	0.0376135	-0.0210231	0.00881606	0.504201	0.0311799	0.0291776	0.853834	0.0299098	0.0304403	0.207808	0.0155022	0.0259535	1	0.0269948	0.0412249	0.0427751	0.00767224	0.0280441	0.469643	-0.0362347	0	1	-0.0355218	0
5430416N02Rik	0.503652	-0.017245	0.0104876	0.414142	0.0125515	0.0272154	0.118261	-0.0027895	0.0201775	1	-0.01721	0.0134286	0.47085	0.01265	0.022087	0.508504	-0.0130144	0.0132154	0.723309	0.0133465	0.0259685	0.207424	0.00277197	0.0214398	0.975366	0.0063521	0.0211208	1	-0.038018	0	1	-0.0282066	0.00688184	1	0.00151951	0.0156402	1	0.0288875	0.0363364
5430416O09Rik	1.66339e-08	-0.115094	0	1.66867e-06	0.118568	0.116645	5.78707e-13	0.172093	0.134206	3.5331e-05	0.468442	0.286782	3.30033e-08	-0.0984013	0.0113589	0.000626941	0.062186	0.0791876	0.0498161	-0.0930711	0.00832979	0.376908	-0.011485	0.042278	0.000378913	-0.0851295	0.0139959	1	-0.102551	0	0.718491	-0.0866086	0.00977425	0.0570124	-0.104863	0	1	-0.102868	0
5430427N15Rik	0.275208	0.00684165	0.00539908	0.844603	-0.00485632	0	0.74484	-0.00495786	0	1	-0.00445562	0	0.39999	-0.0055687	0	0.618817	-0.00514009	0	0.509832	0.0156255	0.0101215	1	0.00824722	0.00671278	0.779899	-0.00490583	0	1	-0.00440405	0	1	-0.00452087	0	0.0449807	0.0453626	0.0239965	1	-0.00441832	0
5430427O19Rik	0.336363	-0.0115821	0	0.539784	-0.0113114	0	0.387538	-0.0115471	0	1	-0.0103808	0	0.894831	-0.010191	0.00126651	0.244078	-0.0119701	0	0.798998	-0.0108707	0	0.924569	-0.0106794	0	0.435907	-0.0114263	0	1	-0.010261	0	6.89741e-16	0.248633	0.132239	1	-0.0105034	0	1	0.0952531	0.0472003
5730409E04Rik	9.67622e-10	-0.104073	0.0370093	0.649179	-0.0418254	0.059875	0.0287226	-0.0903678	0.0370652	1	0.0498363	0.108877	0.000190829	0.0738038	0.105215	0.00754014	0.057711	0.103068	0.250305	0.111834	0.125459	1	-0.00266954	0.0748293	0.236362	-0.0385336	0.0629184	0.0873681	0.0208617	0.121426	0.414072	-0.0695118	0.0354706	0.0162958	0.0512014	0.0810285	1	-0.0417793	0.0484681
5730420D15Rik	0.194321	-0.00966011	0.00166804	0.506578	-0.0121707	0	0.426871	0.0179769	0.0124813	1	-0.0111698	0	0.184358	0.00893876	0.00849357	0.395644	-0.00444488	0.00396256	0.97214	0.0119953	0.0110395	0.560788	0.0171638	0.0143443	0.40241	-0.0122943	0	1	-0.011041	0	1	-0.0113329	0	1	-0.0113017	0	1	-0.0110766	0
5730422E09Rik	0.0728879	0.00892423	0.00496925	0.946348	-0.00189535	0	0.892717	-0.00193503	0	1	-0.00173874	0	0.655673	-0.00217385	0	0.815729	-0.00200627	0	1	-0.00182118	0	1	-0.00178899	0	1	0.00395164	0.00282847	1	-0.00171859	0	1	-0.00176424	0	1	-0.00175937	0	1	-0.00172417	0
5730455P16Rik	8.69106e-12	-0.0692421	0.0641598	0.10306	-0.0665056	0.0607997	0.611972	-0.0220306	0.0821837	1	0.060029	0.114605	0.00403268	0.0353727	0.103183	9.72657e-06	0.0231698	0.0947427	6.92908e-05	0.14495	0.177717	0.0508597	0.0694999	0.117077	0.000553694	-0.00872519	0.0930916	1	-0.168781	0	0.0526218	-0.134324	0.0232572	0.409348	-0.0645871	0.0487111	0.00707664	0.0383028	0.0961664
5730507C01Rik	0.902901	-0.00161389	0	0.967135	-0.00157598	0	1	0.000269264	0.00124984	1	-0.00144575	0	0.129137	0.00387891	0.00190658	0.875366	-0.00166823	0	1	-0.00151431	0	0.962207	0.00485267	0.00420135	0.947176	-0.00159208	0	1	-0.00142899	0	1	-0.00146695	0	1	-0.00146291	0	1	-0.00143363	0
5730508B09Rik	3.74828e-09	-0.144638	0.0137791	0.00786356	0.0605921	0.11536	0.000293803	-0.00587346	0.0864818	0.62548	-0.0116361	0.0878828	4.96382e-19	-0.156905	0.011707	2.57632e-08	0.138957	0.144154	0.000208242	-0.147311	0.00707945	0.00888635	-0.122232	0.0159164	5.64685e-25	0.307212	0.25979	1	0.116045	0.163375	0.0526045	-0.1194	0.0219494	0.280658	-0.035596	0.0520205	1	-0.0104614	0.0752594
5830432E09Rik	0.695902	-0.00462812	0	0.844603	-0.00451958	0	0.729408	0.00495538	0.00465423	1	-0.0041466	0	0.39999	-0.00518269	0	1	0.00228452	0.00265687	0.994133	-0.00434295	0	1	-0.00426628	0	1	0.00295304	0.00326675	1	-0.0040986	0	0.0184654	0.0436678	0.0266613	1	-0.00419574	0	1	-0.00411188	0
5830454E08Rik	0.00416804	-0.0321745	0.00602236	0.60423	-0.00451007	0.0182524	0.275907	-0.0220708	0.0106808	1	-0.0249739	0.00966591	0.000795621	0.0397013	0.0332764	0.657223	0.017975	0.0253096	0.736565	-0.0232162	0.00674611	0.369451	0.0158064	0.0282351	0.958003	-0.00669923	0.0167187	1	0.0181438	0.0382324	1	-0.012727	0.0119282	0.499845	-0.0388634	0	1	2.57426e-05	0.0251031
5830468F06Rik	0.695902	-0.00611682	0	1	1.64341e-05	0.0029861	0.199509	0.0119354	0.00780471	1	0.0652643	0.0271606	1	-0.00332145	0.0014656	0.618817	-0.00632231	0	0.994133	-0.00574019	0	1	-0.00563892	0	0.779899	-0.00603434	0	1	-0.00541744	0	1	0.0330598	0.0145712	1	-0.00554575	0	1	-0.00543498	0
5930412G12Rik	0.0357357	-0.0278638	0	0.120075	-0.0272177	0	0.265249	-0.0243208	0.00194974	1	-0.0249948	0	0.112204	0.00267897	0.0122692	1.95536e-13	0.109132	0.0607865	0.378582	-0.0261655	0	1	-0.0164725	0.00545381	0.0692594	-0.027492	0	1	-0.0247084	0	0.825477	-0.025357	0	0.797424	-0.0252879	0	1	-0.0247876	0
5930430L01Rik	1.49348e-29	0.183041	0.228127	3.57639e-05	-0.177907	0.0434876	3.70142e-07	-0.192045	0.0402807	0.449737	-0.192441	0.0280708	5.21641e-05	0.0734373	0.156103	4.62602e-05	0.0870545	0.165691	0.330324	0.0367814	0.148872	0.338505	0.0506822	0.151555	2.89676e-07	0.00601997	0.141016	1	-0.176356	0.0428507	6.34219e-05	-0.247953	0	0.00180371	-0.181252	0.0284534	1	-0.177503	0.0358433
6030407O03Rik	9.98386e-07	0.0196819	0.0150129	0.539784	-0.0063251	0	0.387538	-0.00645725	0	1	-0.00580355	0	0.0860372	-0.00725215	0	0.244078	-0.0066944	0	0.798998	-0.00607813	0	1	0.00973364	0.00756294	0.435907	-0.00638953	0	0.008528	0.183078	0.111966	1	-0.00588848	0	1	0.00359971	0.00644435	0.841439	0.0945837	0.0459114
6030408B16Rik	0.288852	-0.0232961	0.00114846	0.0116703	-0.00960658	0.00923025	0.445225	-0.000516667	0.0121364	1	-0.0224156	0	0.289359	-0.00309486	0.00864931	0.0503419	0.0225015	0.0211329	0.750165	0.0241323	0.0215389	0.0176027	0.061628	0.0248984	0.758437	-0.0120194	0.00578437	1	-0.0221584	0	0.838786	-0.0227409	0	0.810305	-0.0226788	0	1	-0.0222296	0
6030419C18Rik	0.0408126	-0.000131192	0.0138923	0.761082	-0.0233043	0.00269792	0.330389	-0.0257753	0.00184666	1	-0.0260661	0	0.15407	-0.00210197	0.0114562	0.0761739	0.0258305	0.0250651	0.000245498	0.0907403	0.0609462	0.00906281	0.0150152	0.0178091	0.563247	-0.02155	0.00317222	1	-0.0257676	0	0.724941	-0.0264437	0	0.693905	-0.0263716	0	1	-0.0258503	0
6030442E23Rik	0.750995	-0.0043633	0	0.882714	-0.00426096	0	0.796518	-0.00435007	0	1	-0.00390928	0	1	0.000395561	0.00183533	0.0251552	0.0155883	0.00878564	1	-0.00409442	0	1	-0.00402212	0	1	-8.67146e-05	0.00229992	1	-0.00386402	0	1	-0.00396654	0	1	-0.00395561	0	1	-0.00387654	0
6030443J06Rik	0.000309818	-0.00505635	0.00378657	0.539784	-0.0109253	0	0.387538	-0.011153	0	1	-0.0100263	0	0.497301	0.00203653	0.00521118	1	-0.00491394	0.00257317	0.288068	0.0127122	0.0109727	0.924569	-0.0103148	0	0.0106722	0.0235358	0.0155852	1	-0.00991059	0	1	0.0301038	0.014874	1	-0.0101448	0	1	-0.00994262	0
6030445D17Rik	0.055779	-0.0206104	0	0.173951	-0.00325983	0.00729903	1.11117e-06	0.061239	0.0379541	1	-0.00503489	0.00966591	0.788727	-0.00736439	0.00667159	0.466158	-0.000150709	0.00899056	0.384161	0.00106255	0.0101855	1	-0.00435944	0.00726736	0.946366	-0.0129979	0.00322512	1	-0.0182689	0	0.875944	-0.0187501	0	0.850043	-0.0186988	0	1	-0.0183277	0
6030458C11Rik	0.000368999	-0.0175875	0.0357764	0.882714	0.0076846	0.0450676	0.0438913	0.0213425	0.0511003	0.878326	0.0924235	0.0911731	4.86364e-08	-0.0169649	0.0292226	0.00532986	0.00315979	0.0378796	0.710665	0.0308463	0.0530743	0.597534	-0.0332291	0.0218188	0.00373111	0.0063491	0.04576	1	0.23894	0.173727	0.984401	-0.038267	0.0185086	0.529877	-0.0511437	0.0158373	1	-0.020995	0.0318769
6030468B19Rik	0.750995	-0.00212702	0	1	0.00200031	0.00233244	0.000407732	0.00912473	0.00651174	1	-0.00190547	0	0.475546	-0.00238225	0	0.68267	-0.00219862	0	1	-0.00199581	0	1	-0.00196053	0	0.827932	-0.00209828	0	1	-0.00188339	0	1	0.00956653	0.00717855	1	-0.00192808	0	1	-0.0018895	0
6230400D17Rik	0.0124583	0.0195523	0.0255597	0.530855	-0.00604362	0.0133734	0.740484	-0.0111521	0.0104897	1	-0.0283106	0	0.0339509	0.0119131	0.0167579	0.0127961	-0.0144237	0.00734972	0.648584	0.0244862	0.0278265	0.193884	-0.000509445	0.0143788	0.119654	-0.00395095	0.01352	1	-0.0279868	0	0.231521	0.000295095	0.0168172	0.597805	-0.0286421	0	1	-0.0280764	0
6330403A02Rik	0.459864	-0.0175034	0.00163903	0.0968166	-0.0180475	0.00122855	0.0677812	-0.0201733	0	1	-0.0181436	0	0.00193173	-0.0226377	0	0.0902243	0.024393	0.0196803	0.423132	-0.0189965	0	0.580841	-0.0186635	0	9.20989e-13	0.0967562	0.059299	1	-0.017935	0	0.863421	-0.0184075	0	0.836979	-0.0183571	0	1	-0.0179927	0
6330403K07Rik	3.44621e-22	-0.397344	0.00658399	2.75373e-18	-0.393596	0.00481778	5.80849e-16	-0.360386	0.020061	0.149767	-0.346539	0.0160683	3.2892e-105	0.724245	0.56164	0.573893	-0.0457078	0.157869	0.543944	0.0233218	0.192931	0.00128599	0.229271	0.336778	9.59242e-14	-0.34865	0.0292392	0.848734	-0.370669	0	0.000328598	-0.363464	0.00875665	0.00638229	-0.304832	0.0358421	1	-0.2531	0.0503049
6330403L08Rik	0.041763	0.00553034	0.0166383	1	-0.00589584	0.0111729	0.0686377	-0.0225208	0.00488517	1	-0.0275748	0	7.1007e-05	-0.0343651	0	0.166178	0.00279322	0.0117429	0.92482	-0.0248903	0.00270334	0.372216	-0.0283612	0	1.90387e-14	0.109139	0.0688548	1	-0.0272592	0	0.677274	-0.0279739	0	1	0.00153433	0.0132558	1	0.0781847	0.0472003
6330403N20Rik	0.538611	-0.0073158	0	0.722564	-0.00714446	0	0.00760048	0.00797864	0.00760387	1	0.0511385	0.0244802	1	-0.00455161	0.00149298	0.444815	-0.00756142	0	0.925013	-0.0068656	0	1	-0.00674455	0	0.261484	0.0175539	0.0101596	1	-0.00647977	0	1	-0.00665147	0	1	0.0248409	0.0137398	1	-0.00650075	0
6330408A02Rik	3.22247e-06	-0.0633482	0.0115767	0.967135	-0.00663433	0.0342769	0.224046	-0.0332638	0.0245722	1	-0.0620998	0.00927832	0.052114	0.0190865	0.0436604	0.0302078	0.0426504	0.055337	0.445744	-0.0241068	0.0263886	0.021587	0.0576625	0.0710263	0.216774	0.045092	0.0603949	1	-0.00313376	0.0450224	1	-0.0559124	0.0102168	0.227037	-0.0177384	0.0264525	1	-0.0742228	0
6330409D20Rik	0.641163	-0.00428846	0	0.550909	0.00456053	0.00468013	0.0197058	0.0121524	0.00870341	1	-0.00384222	0	0.334013	-0.00480243	0	0.342894	0.00583924	0.00442489	0.97214	-0.00402419	0	1	-0.00395313	0	0.731384	-0.00423058	0	1	-0.00379773	0	1	-0.0038985	0	1	-0.00388776	0	1	-0.00381004	0
6330416G13Rik	3.44049e-06	0.0168514	0.029298	0.586462	-0.0120869	0.0137316	0.769667	-0.00836605	0.0148593	1	-0.0360065	0	0.00100818	-0.0337806	0.00451227	0.0881429	-0.021769	0.00750232	0.0735589	-0.0124634	0.0115322	0.284248	-0.0370289	0	0.0658367	-0.0336873	0.00356652	0.278058	0.346976	0.197552	0.260703	0.0139074	0.0277058	2.71165e-09	0.361271	0.178098	1	0.00241652	0.0251031
6330418K02Rik	7.44568e-27	0.0600668	0.0750656	0.0372186	-0.0429775	0.0100824	0.00724493	-0.0534522	0.00682367	1	-0.0126201	0.0285018	1.40708e-05	0.00324591	0.0291006	0.0189626	0.0434233	0.04748	0.198711	-0.0156132	0.024543	0.154842	-0.0294617	0.0155596	0.112064	0.017319	0.0399503	1	-0.0599359	0	0.98387	-0.0365562	0.0115982	0.150634	-0.0613166	0	1	0.0322227	0.0438518
6330562C20Rik	5.03208e-10	-0.0585506	0.00454078	0.368789	-0.0070038	0.0283402	0.801738	-0.000518006	0.0269526	0.732167	0.114381	0.0842897	0.0890632	0.0140117	0.0349192	0.00107029	-0.0118527	0.0211703	0.696107	0.0256688	0.0396299	0.799649	0.0355135	0.0417449	0.782611	-0.00830666	0.0246907	1	-0.0576494	0	0.152222	0.00704769	0.032813	0.173613	0.0173372	0.0306018	1	0.128915	0.0883587
6430531B16Rik	0.492644	-0.0078018	0	0.683309	-0.00761911	0	0.393024	-0.000810713	0.00375828	1	0.0371131	0.0211527	0.0504974	0.00801591	0.00564968	0.396328	-0.00806366	0	0.146981	0.00884199	0.00882544	1	-0.00719273	0	0.593603	-0.00769668	0	1	-0.00691042	0	0.0927733	0.0463588	0.0282321	1	-0.00707396	0	1	-0.00693278	0
6430548M08Rik	5.66265e-05	-0.0130532	0.0475882	3.2462e-17	0.237213	0.178487	8.30509e-18	0.189971	0.156291	1	0.0694186	0.0903863	2.11834e-13	-0.0846069	0.0108852	5.22793e-12	-0.103154	0	0.0416598	-0.0588086	0.0163128	0.0795475	-0.0774337	0.00739227	8.39683e-06	-0.0913551	0.00394044	1	0.141946	0.145918	0.583142	-0.0202046	0.0330483	0.0289614	-0.0910085	0	1	-0.0511554	0.0251031
6430550D23Rik	1.6099e-05	0.0289584	0.0192873	0.444663	-0.0122011	0	0.508982	-0.000975388	0.00535065	1	-0.0111978	0	0.103246	0.00490252	0.00689296	0.167355	-0.0129113	0	0.723309	-0.011726	0	0.863794	-0.0115198	0	0.177512	-0.000116251	0.00579921	1	-0.0110686	0	1	-0.0113612	0	1	0.0265807	0.0151383	1	-0.0111043	0
6430562O15Rik	0.588447	-0.00515987	0	0.0219183	0.0244537	0.0145474	0.272719	0.00251368	0.00416124	1	0.0184088	0.0141755	0.277353	-0.00577797	0	0.49826	-0.0053333	0	0.949313	-0.00484202	0	1	0.0123049	0.00792657	0.68388	-0.00509025	0	1	-0.00456965	0	1	-0.00469085	0	1	-0.00467793	0	1	-0.00458445	0
6430571L13Rik	1.59402e-23	0.0877004	0.0537562	0.905339	-0.00938088	0.00309239	0.0612119	-0.0160482	0	1	-0.0144305	0	0.0142518	-0.00739466	0.00361765	0.0197645	-0.0166347	0	0.407587	-0.0151102	0	0.564007	-0.0148449	0	0.779899	-0.0101351	0.00279582	1	-0.0142643	0	0.850842	-0.0146408	0	0.823656	-0.0146007	0	1	-0.0143103	0
6430573F11Rik	0.00139105	-0.0309203	0.014627	0.127882	-0.0395573	0.00917255	0.174865	-0.0356419	0.0105304	0.902147	-0.0514807	0	0.236226	0.00456633	0.028116	0.00496375	0.0624484	0.0530718	0.365842	0.0592749	0.053323	0.0199546	0.0546774	0.0498685	0.599304	0.000347002	0.0284983	1	-0.0508985	0	0.307983	-0.0522169	0	0.278683	-0.0520764	0	1	-0.0510597	0
6430573P05Rik	0.000315453	0.00286691	0.0126817	0.723884	0.0106925	0.014602	0.00500366	-0.0128168	0.00393017	1	0.0106239	0.0162674	0.0254547	0.0084777	0.010775	0.375459	-0.00467226	0.00675294	1	-0.0120898	0.00385461	0.915328	0.0114048	0.0105736	0.0811543	-0.00294607	0.00692659	1	-0.0176155	0	0.901254	-0.0180796	0	0.876515	-0.0180301	0	1	0.0747093	0.0438518
6530409C15Rik	0.352794	-0.00220782	0.000980556	0.9167	-0.00351795	0	1	0.00394919	0.00313279	1	-0.00322749	0	1	0.00191446	0.00195155	0.749527	-0.00372365	0	1	-0.0033804	0	1	0.0164806	0.00860129	0.872783	-0.00355383	0	1	-0.00319011	0	1	0.00984794	0.00784412	1	-0.00326576	0	1	-0.00320046	0
6720427I07Rik	0.0115029	-0.0177	0.0128663	0.862302	0.00593187	0.0223392	1	0.00120052	0.0179424	0.31813	0.0055554	0.0267244	0.639987	-0.000741109	0.0169144	0.0217104	-0.0283333	0.00617008	0.763081	-0.0201709	0.00926512	1	0.00898607	0.0214434	0.323699	-0.0026588	0.0174788	1	0.108676	0.0704535	0.0563765	0.125882	0.0760716	0.0628287	0.0375607	0.0302094	1	0.0111708	0.0290356
6720489N17Rik	0.22153	-0.0300883	0.00302501	0.756356	-0.00639669	0.0126199	0.0106261	0.0128695	0.02465	1	0.00695128	0.0201294	0.303288	0.0103418	0.0196425	0.0162099	-0.0132312	0.0100568	0.0850135	0.0150938	0.0253598	0.555703	0.0333504	0.0316023	0.282631	-0.0239843	0.00593958	0.37848	0.104578	0.0894479	1	-0.0242598	0.00637616	0.251562	0.0440821	0.0308091	1	0.11242	0.0558239
8030423F21Rik	1	-0.0037913	0.00148432	0.722564	-0.00603072	0	0.593086	-0.00615674	0	1	-0.00553338	0	1.83638e-05	0.0224974	0.011664	0.444815	-0.00638289	0	0.925013	-0.00579521	0	1	-0.00569297	0	1	-0.00390291	0.00144561	1	-0.00546937	0	1	-0.00561437	0	1	-0.00559891	0	1	-0.00548708	0
8030462N17Rik	0.24863	-0.0104366	0	0.682954	0.0135303	0.011207	0.101306	0.0198908	0.0133688	1	0.0253743	0.0184016	0.682132	-0.00826931	0.00143821	1	-0.000897555	0.00483921	1	-0.0027268	0.00404447	0.863794	-0.00962279	0	1	-0.00133265	0.00359688	1	-0.00924554	0	1	-0.00949018	0	1	6.92174e-06	0.00644435	1	-0.00927543	0
8430408G22Rik	0.855213	-0.022618	0.00294171	0.0328426	0.04235	0.026393	0.624155	0.0386892	0.0143261	6.85694e-11	0.51782	0.244283	0.0133403	-0.0329561	0	0.0765184	-0.0304513	0	0.58917	-0.027678	0	0.743618	-0.0271949	0	0.203968	-0.0290801	0	1	-0.0261377	0	0.975534	-0.0268234	0	0.953912	-0.0267503	0	1	-0.0262215	0
8430432A02Rik	0.538611	-0.0076532	0	0.152294	0.0184429	0.0110842	1	0.00104353	0.00337798	1	-0.00685803	0	0.552039	-0.000577532	0.00314695	0.600532	0.00289464	0.00458204	0.925013	-0.00718231	0	1	-0.00705569	0	1	-0.00152831	0.00287408	1	-0.00677874	0	0.0443141	0.00125131	0.00565236	1	-0.00693918	0	1	-0.00680068	0
9030407P20Rik	1	-0.00387618	0.00237655	0.646443	-0.00845573	0	0.329473	0.00656032	0.00712268	1	-0.00775918	0	1	-0.00450316	0.0018195	0.180595	-2.40712e-05	0.00410574	1	0.00112236	0.00479278	1	0.0106113	0.00831386	1	0.00396849	0.00575847	1	-0.00766952	0	1	-0.00787261	0	1	0.0287759	0.0148742	1	-0.00769433	0
9030612E09Rik	0.00317485	-0.00560401	0.0122587	0.0875747	-0.0281437	0	0.032946	-0.0287252	0	1	-0.0258461	0	0.00789305	0.0385281	0.0263101	0.0197645	0.0129295	0.0160211	0.0976066	0.00431774	0.0155571	0.031199	0.0111888	0.0200502	0.169952	-0.00696091	0.011523	1	-0.0255501	0	0.776513	-0.0262206	0	0.744693	-0.0261491	0	1	-0.0256321	0
9030617O03Rik	0.170137	-0.00995117	0.00938285	1	-0.00510954	0.0111917	0.343148	0.0011212	0.0148406	1	-0.0257508	0	0.176394	0.00335614	0.0132175	0.422722	0.00538426	0.0141945	0.14095	0.0213471	0.0225588	0.728674	0.00675396	0.0155983	0.628028	-0.023079	0.00264606	1	-0.0254558	0	0.202952	0.0588535	0.0458324	0.705293	-0.0260526	0	1	0.0274043	0.0313207
9030624G23Rik	0.902901	-0.00117108	0	0.967135	-0.00114357	0	0.195026	0.00311256	0.00268096	1	-0.00104905	0	0.753596	-0.00131168	0	0.875366	-0.00121052	0	0.674408	0.00908286	0.00507692	1	-0.00107938	0	0.947176	-0.00115525	0	1	-0.00103689	0	1	-0.00106444	0	1	-0.0010615	0	1	-0.00104025	0
9030624J02Rik	9.97599e-11	-0.144876	0.0751423	0.432889	-0.016749	0.142219	0.0256958	-0.025135	0.138787	0.776117	0.0277495	0.178028	2.22824e-08	0.0276384	0.151589	0.00129973	0.0510791	0.15699	0.508696	0.00537332	0.152507	0.483976	-0.0426379	0.122244	0.011211	0.0696423	0.190638	1	0.208405	0.290253	0.0695125	-0.121758	0.083539	0.0310256	0.0553855	0.154222	1	0.21293	0.27929
9130008F23Rik	0.25561	-0.0283692	0.00280999	0.169764	-0.0200473	0.00652043	0.0132894	-0.0150206	0.00720826	1	-0.0311263	0	0.511601	0.00166355	0.0147757	0.438162	-0.0203961	0.00718443	9.01717e-06	-0.00680949	0.0138166	1	-0.0221481	0.00569511	2.07778e-08	0.0647849	0.0511875	1	0.0644631	0.0547116	1	-0.0228267	0.00592499	0.000149946	0.154003	0.0771571	1	-0.0308692	0
9130011E15Rik	1	-0.0111866	0.00208525	0.997538	-0.0114592	0.00200196	0.50197	-0.00295697	0.00626496	0.220829	0.0978477	0.0335594	0.39999	-0.00366902	0.00496075	0.217588	0.00210787	0.00722372	0.646939	0.0124659	0.0135764	0.824865	-0.0139033	0	0.435907	0.00340659	0.00864988	1	0.128206	0.0696011	1	-0.0137121	0	1	0.0166431	0.0134677	1	-0.0134025	0
9130019O22Rik	0.793832	-0.00931341	0.00939845	0.586999	0.00354329	0.0165859	0.271777	0.031682	0.0273136	0.226789	0.00891232	0.0237693	0.268288	-0.00608111	0.0108114	0.79725	-0.00185806	0.011593	0.737723	0.0144282	0.0207255	0.158448	0.0341417	0.0264658	0.666771	-0.0240408	0.00266932	1	0.0360181	0.0412249	0.736956	-0.0270806	0	0.705293	-0.0270068	0	1	-0.0264731	0
9130023H24Rik	5.61208e-05	-0.00829102	0.0141596	0.572546	-0.00880868	0.012108	0.372037	-0.0205095	0.0060923	1	0.0157243	0.0212543	0.118486	0.00182824	0.0135894	0.427665	0.0032965	0.0143872	0.190485	0.0425974	0.0357972	0.332903	0.0492828	0.0338963	0.248466	-0.014909	0.00820579	1	-0.0284118	0	0.677274	-0.0291562	0	1	0.0280411	0.0252008	1	-0.0285027	0
9130204K15Rik	1	0	0	1	0	0	1	0	0	1	0	0	1	0	0	1	0	0	1	0	0	1	0	0	1	0	0	1	0	0	1	0	0	1	0	0	1	0	0
9130213A22Rik	0.0110003	0.00161231	0.00267232	0.9167	-0.00298882	0	0.845689	-0.00305137	0	1	-0.002742	0	1	0.000253312	0.00150202	0.749527	-0.00316364	0	1	-0.00287193	0	1	0.014344	0.00795312	0.872783	-0.00301932	0	1	-0.00271023	0	1	-0.00278219	0	0.878735	0.0275715	0.0134722	1	-0.00271902	0
9130221H12Rik	0.0543301	0.000615578	0.014694	0.335577	0.0260073	0.0258741	0.742586	0.0124313	0.0175141	1	-0.024987	0	0.560991	-0.00696973	0.00996183	0.162763	0.00547477	0.014113	1	-0.0130624	0.00587004	1	-0.0128103	0.00673524	0.855598	0.00295053	0.0142096	1	-0.0247007	0	0.724941	-0.0253492	0	0.693905	-0.02528	0	1	-0.02478	0
9130230L23Rik	9.61083e-08	0.00300247	0.00367777	0.882714	-0.00212584	0	0.796518	-0.00217035	0	1	-0.00195021	0	0.839185	0.00174252	0.00161553	0.68267	-0.00225024	0	0.903994	0.00950285	0.00546357	1	-0.00200657	0	0.827932	-0.00214754	0	1	-0.00192761	0	1	-0.00197881	0	1	-0.00197335	0	1	-0.00193387	0
9130401M01Rik	4.89312e-17	-0.16435	0.0749789	0.248405	0.0289498	0.173327	0.00786157	-0.0150692	0.146198	1	0.078866	0.194271	3.32106e-14	0.133893	0.202763	0.000454494	-0.054407	0.117538	0.070537	0.0842869	0.204274	0.0765702	0.0125888	0.154448	0.0036836	-0.090683	0.107292	0.27181	-0.147811	0.0826082	0.66908	0.0895415	0.209365	0.215347	-0.0377906	0.116105	1	-0.134752	0.0728874
9130410C08Rik	0.00967478	-0.0440369	0.00130923	0.0168021	-0.044984	0	0.0711204	-0.042373	0.00198007	1	-0.0413398	0	3.78185e-07	0.0803241	0.0509012	0.62506	-0.0079423	0.016389	6.05506e-05	0.0996296	0.0725693	0.94422	0.0269361	0.0309949	0.217677	-0.0382721	0.00318607	1	-0.0408699	0	0.544072	-0.041934	0	0.510031	-0.0418206	0	1	-0.041	0
9130604C24Rik	0.00245253	-0.0126318	0.00279693	0.9167	-0.000865471	0.00775263	0.0472995	0.0210517	0.0177843	1	-0.0148787	0	0.0269339	0.00115621	0.00613626	0.3295	0.0149557	0.0123118	0.58917	-0.0155793	0	1	0.00240441	0.00809531	1	-0.00814485	0.00343612	1	-0.0147074	0	0.975534	-0.0150954	0	0.953912	-0.015054	0	1	-0.0147548	0
9230104M06Rik	0.641163	-0.00760005	0	1	-0.0018094	0.00286923	1	-0.000759158	0.002963	1	-0.00681038	0	0.790629	0.0039461	0.00394745	0.5559	-0.00785517	0	0.0059259	0.0111973	0.00955525	1	0.0157345	0.00925259	0.731384	-0.00749764	0	1	-0.00673164	0	1	-0.00690999	0	0.862464	0.0413749	0.0170384	1	-0.00675343	0
9230110C19Rik	4.51252e-07	0.0392915	0.0283131	1	-0.00760401	0.00478335	0.931502	-0.00966721	0.00395746	1	0.01726	0.0178397	0.0922558	0.00142744	0.00718988	0.4628	-0.011985	0.00246799	1	-0.00927693	0.00409294	0.462173	0.0186515	0.0159921	0.699247	-0.00724212	0.00382417	1	-0.0155511	0	0.915513	-0.0159613	0	0.889682	-0.0159176	0	1	-0.0156012	0
9230111E07Rik	1.68159e-12	0.044889	0.0327594	0.618833	-0.00104489	0.00608761	0.674471	0.00239933	0.00670415	1	-0.0125793	0	0.0486764	-0.0117298	0.00157274	0.341498	-0.00964403	0.00215937	0.438835	-0.0131723	0	0.597534	-0.0129408	0	0.18411	0.00662237	0.010352	1	-0.0124343	0	0.875944	-0.0127627	0	0.850043	-0.0127277	0	1	-0.0124744	0
9330020H09Rik	4.48374e-06	0.0215635	0.0387077	0.758287	-0.0148457	0.0180321	0.877867	0.0048351	0.027901	1	0.00536558	0.0234808	9.0728e-05	-0.00704797	0.0200434	0.00343332	-0.00885899	0.0179607	0.125512	0.00863351	0.0278171	0.92677	-0.00605771	0.021378	0.00121136	-0.00893308	0.0218952	1	0.0118951	0.0397575	1	0.039736	0.0420043	1	0.000301304	0.0219402	1	0.00539871	0.0313207
9330102E08Rik	6.46642e-05	0.0220528	0.0122892	0.802753	-0.00368208	0	0.692984	-0.00375911	0	1	-0.0033781	0	1	-0.000758814	0.00144933	0.5559	-0.00389737	0	0.97214	-0.00353813	0	1	-0.00347564	0	0.731384	-0.00371964	0	1	-0.00333898	0	1	-0.0034276	0	1	-0.00341815	0	1	-0.00334981	0
9330104G04Rik	0.103821	-0.016898	0.00127995	0.320933	-0.00994506	0.00464128	0.594788	-0.00448002	0.00608037	1	-0.016902	0	0.00409817	0.032895	0.0208123	0.203201	-0.00975259	0.00432267	0.33666	0.0199868	0.0172512	0.724409	-0.0173866	0	1	-0.0131113	0.00271917	1	-0.0167076	0	0.96446	-0.017148	0	1	0.021147	0.0152076	1	-0.0167614	0
9330121J05Rik	0.588447	-0.00455862	0	0.606755	0.00882824	0.00626964	1	-0.00236639	0.00139945	1	-0.00408432	0	0.277353	-0.00510488	0	0.49826	-0.00471189	0	0.509832	0.00645036	0.00640508	0.522579	0.0191894	0.0121508	0.68388	-0.0044971	0	1	-0.00403704	0	1	-0.00414414	0	1	-0.00413272	0	0.0949437	0.105826	0.064879
9330136K24Rik	0.202816	0.000703626	0.00473758	0.539784	-0.0122768	0	0.387538	-0.0125325	0	1	-0.0112672	0	0.118151	0.0125115	0.0104029	0.38553	-0.00273767	0.00444536	1	0.00299216	0.00626887	1	0.00567058	0.00797988	1	-0.00104591	0.00406244	1	-0.0111373	0	1	-0.0114317	0	1	0.0319451	0.0161813	1	-0.0111732	0
9330151L19Rik	0.000751601	0.00382503	0.0280715	0.0641338	-0.0411502	0.00489698	0.129597	-0.0303068	0.0111318	1	0.0600129	0.0508488	2.76368e-05	0.039957	0.0368856	0.0323384	0.014879	0.025749	0.0486105	-0.0197052	0.0146555	1	0.0051603	0.0268748	0.75866	-0.018457	0.0143346	0.0685112	0.0742935	0.0817039	0.0660383	0.0147528	0.0351184	0.36272	-0.0464685	0	1	-0.0455587	0
9330158H04Rik	0.164363	-0.0115927	0	1.84744e-11	0.0793279	0.0451272	0.126434	-0.000971619	0.00637378	1	-0.0103903	0	0.224976	-0.0080283	0.00177444	0.0997831	-0.0119811	0	0.630872	-0.0108807	0	0.783295	-0.0106893	0	0.24269	-0.0114368	0	1	-0.0102704	0	0.996542	-0.010542	0	0.978635	-0.0105131	0	1	-0.0103036	0
9330159F19Rik	0.000261563	-0.0691517	0	0.00663036	-0.0656885	0.00133293	0.000535449	-0.0689487	0	0.962562	-0.0621613	0	8.90809e-12	0.136635	0.0801631	4.03215e-05	-0.0545809	0.00708016	0.0454356	0.0305847	0.0488205	0.460336	-0.0278152	0.0192574	0.00127537	-0.0682475	0	1	-0.061462	0	0.380856	-0.0630455	0	1.28517e-05	0.321091	0.176033	1	0.123861	0.0883292
9330160F10Rik	0.000705075	-0.0186366	0.027776	0.480548	0.0457148	0.0509235	0.0557915	-0.023296	0.0255571	0.813362	-0.06488	0	0.0279185	-0.018994	0.0238274	0.505786	0.0147416	0.0362351	0.835564	-0.0340893	0.0174608	0.328148	0.0399396	0.0445699	0.286748	-0.0272422	0.0188629	1	0.0773744	0.0696011	1	0.0377236	0.0450016	0.00301567	0.127422	0.0863758	1	0.00163409	0.0359952
9330175E14Rik	0.202538	-0.0157113	0	1	-0.00716221	0.00358478	0.445492	-0.00273988	0.00575644	1	-0.0140847	0	0.0800673	0.00370992	0.00801247	0.0735527	0.0220496	0.016239	0.675579	-0.0147482	0	1	0.00266706	0.00795312	0.584993	0.00318282	0.00879291	1	-0.0139225	0	1	-0.01429	0	1	0.0146318	0.0131173	1	-0.0139674	0
9330179D12Rik	0.136662	0.0108278	0.0138305	0.533182	-0.00380411	0.00820388	0.832415	-0.0111667	0.00434429	1	-0.017905	0	0.673813	0.00980156	0.0122783	0.124067	-0.0033731	0.00713653	0.665027	0.00103665	0.00997879	0.0789424	0.0253664	0.0218968	0.278071	-0.00482883	0.00764988	1	-0.0176991	0	0.901254	-0.0181654	0	0.876515	-0.0181157	0	1	-0.0177561	0
9330182L06Rik	0.0132709	0.0210118	0.00986979	0.882714	-0.00411944	0	1	-0.000732498	0.00195132	1	-0.00377942	0	1	-0.000663446	0.00158955	0.68267	-0.00436024	0	1	-0.00395842	0	1	-0.00388852	0	0.827932	-0.00416145	0	1	-0.00373566	0	1	-0.00383478	0	1	-0.00382421	0	1	-0.00374777	0
9330198N18Rik	0.103027	-0.00258326	0.000968197	1	0.00238223	0.00306238	0.74484	-0.00394425	0	1	-0.0035445	0	1	0.00193924	0.00270175	1	0.000568845	0.00210455	0.994133	-0.0037124	0	1	0.0079249	0.00629933	0.779899	-0.00390284	0	1	-0.00350346	0	1	-0.00359643	0	1	0.0190952	0.011437	1	-0.00351482	0
9430015G10Rik	1.82857e-06	-0.0183292	0.00637168	0.874868	-0.00870701	0.00930031	0.32765	0.0163855	0.0214366	1	-0.0247776	0	0.05785	0.00261984	0.0119739	0.617805	0.00678103	0.0151184	1	-0.015111	0.00526876	0.21147	0.0426394	0.0316608	0.0309346	-0.00344677	0.0124692	1	-0.0244937	0	1	0.015028	0.0202953	0.682029	-0.0250682	0	1	-0.0245723	0
9430016H08Rik	2.92116e-12	-0.0840244	0.0958217	0.023524	0.055119	0.165038	0.00621538	0.0278586	0.142245	0.892312	0.0100908	0.137913	1.73734e-07	0.0197502	0.12633	8.45707e-05	0.000141015	0.122474	0.823914	0.00712255	0.122109	0.0084998	-0.0690905	0.0843489	0.0755797	-0.0303035	0.114252	1	0.285693	0.309553	0.0756066	-0.149952	0.0455469	0.00964757	0.089206	0.153949	0.293936	0.242229	0.263972
9430020K01Rik	2.93079e-24	-0.334801	0.0255091	1.09069e-07	0.243949	0.336819	1.96707e-51	0.49451	0.533239	3.37308e-14	0.834774	0.776156	4.06673e-15	-0.225367	0.0849055	0.000169913	0.00360153	0.184337	0.790536	-0.0374987	0.17395	0.00198621	-0.210835	0.0706197	1.25989e-05	-0.162796	0.110085	1	0.0455953	0.240486	6.35288e-05	-0.30755	0.0254041	0.0165665	-0.208464	0.0647367	0.151671	-0.344466	0
9430037G07Rik	0.330325	0.00119185	0.00603006	1	-0.000646511	0.0039465	0.526171	0.0165656	0.0112569	1	-0.00955567	0	1	-0.008347	0.0014813	0.0663025	0.00631739	0.00590116	0.823914	-0.0100069	0	1	0.00186235	0.00634145	1	-0.00678712	0.00212091	1	0.132123	0.0696011	1	-0.00969524	0	1	-0.0096686	0	1	-0.00947588	0
9430038I01Rik	0.000735582	-0.108292	0.0270557	0.0369218	0.0381058	0.100139	8.30493e-09	0.153563	0.151741	0.229726	0.161299	0.170862	0.000866259	0.002149	0.0688172	1.03266e-05	-0.0821139	0.0374517	0.517427	-0.0156154	0.0684627	0.356444	-0.031333	0.0600476	7.8385e-05	-0.0132052	0.0759538	1	0.0530615	0.0842792	1	-0.043366	0.0548731	0.0651219	0.0711799	0.0910564	1	-0.00724907	0.0723033
9430041J12Rik	0.218787	-0.00486241	0.00334715	0.683309	-0.0106896	0	0.547111	-0.0109124	0	1	-0.00980991	0	0.189858	-0.0122524	0	0.396328	-0.0113123	0	0.903035	-0.0102731	0	1	-0.0100922	0	0.0142728	0.0109984	0.0107383	1	-0.00969667	0	1	-0.00995318	0	3.17881e-05	0.186801	0.0702826	1	0.0980967	0.047749
9430060I03Rik	0.00198653	-0.0465591	0	0.447549	0.0376258	0.0358781	0.744858	-0.0189885	0.0127846	0.894458	-0.0304046	0.00852022	0.0244013	0.0458276	0.0363714	0.815729	-0.0116911	0.0162239	0.35856	0.0105693	0.0283371	0.552552	0.030331	0.0364067	0.132793	-0.0416846	0.00232123	1	-0.0413299	0	1	0.00425468	0.0219239	1	-0.000993813	0.0158078	1	-0.0414613	0
9430065F17Rik	0.191289	0.00268265	0.00393188	0.802753	-0.0062784	0	0.692984	-0.00640958	0	1	-0.00576069	0	0.386602	0.00764885	0.00523901	0.5559	-0.00664499	0	0.97214	-0.00603325	0	1	0.00838689	0.00716617	1	-0.00145812	0.00252769	1	-0.00569406	0	1	-0.005845	0	1	0.0340996	0.0155372	1	-0.0057125	0
9430098F02Rik	0.750995	-0.0059679	0	1	0.00196382	0.0034856	0.0999822	-0.00361934	0.00147173	1	0.053548	0.024745	0.0105861	0.00769526	0.00429082	0.68267	-0.0061684	0	1	-0.00560041	0	1	0.0154425	0.00886282	0.827932	-0.00588742	0	1	-0.0052855	0	1	-0.00542563	0	1	-0.00541069	0	1	-0.00530262	0
9530026P05Rik	7.38059e-09	-0.1219	0.00419314	0.0660428	-0.0449884	0.0421786	0.000140472	-0.0183101	0.0560577	0.845503	-0.0264746	0.0457964	0.513483	-0.00343071	0.0542438	1.37219e-10	0.174504	0.130656	0.97214	-0.0182654	0.0491209	0.341265	0.0309296	0.0632199	0.0953954	0.0100276	0.0658839	1	-0.0204054	0.0547116	0.486074	-0.0669024	0.0212665	0.640518	-0.0993907	0.0102352	1	-0.115951	0
9530034E10Rik	3.49845e-11	-0.229629	0.0164302	1.88031e-06	-0.209743	0.0173607	2.19787e-08	-0.222564	0.0187832	0.13265	-0.235406	0	4.78545e-13	-0.224207	0.0249901	3.14202e-05	-0.135181	0.0508091	0.00377581	-0.187026	0.0297069	0.00781485	-0.167329	0.0371797	2.88769e-148	0.992559	0.737605	1	-0.23297	0	0.397349	-0.0546658	0.0950071	0.0176528	-0.0884669	0.061747	1	-0.088271	0.0558239
9530046B11Rik	0.0930003	-0.00449131	0.00107843	1	0.00374857	0.00392433	0.74484	-0.00604262	0	1	-0.00543078	0	0.129626	0.00943061	0.00554865	0.618817	-0.0062646	0	0.994133	-0.00568777	0	1	-0.00558743	0	1	-0.000654312	0.00266744	1	-0.00536796	0	1	-0.00551028	0	1	-0.0054951	0	1	0.11352	0.0503049
9530052C20Rik	1	0.00670601	0.00346444	0.967135	-0.00256768	0	0.931502	-0.00262142	0	1	-0.00235559	0	0.753596	-0.00294482	0	0.875366	-0.00271789	0	0.261488	0.0204157	0.0107779	1	-0.00242364	0	0.947176	-0.00259388	0	1	-0.0023283	0	1	-0.00239012	0	1	-0.00238353	0	1	-0.00233585	0
9530053A07Rik	2.74426e-06	0.0214445	0.0124313	0.844603	-0.00286582	0	0.74484	-0.0029258	0	1	-0.00262914	0	0.39999	-0.00328669	0	0.618817	-0.00303345	0	0.994133	-0.00275373	0	1	-0.00270508	0	0.779899	-0.00289507	0	1	-0.00259868	0	1	-0.00266768	0	1	-0.00266032	0	1	-0.00260711	0
9530059O14Rik	0.336363	-0.0196892	0	0.539784	-0.0192308	0	0.349888	-0.0179214	0.0011629	1	-0.0176545	0	0.0860372	-0.0220287	0	0.244078	-0.020346	0	0.798998	-0.0184846	0	0.924569	-0.0181605	0	0.435907	-0.0194255	0	1	-0.0174515	0	1	-0.0179113	0	1	-0.0178623	0	6.26822e-27	1.10468	0.708068
9530068E07Rik	5.90323e-20	-0.0671035	0.484321	4.60756e-13	-0.37187	0.25429	4.43748e-12	-0.339893	0.269324	0.399431	-0.154109	0.344459	6.73981e-13	0.178009	0.587456	2.57671e-07	0.183836	0.60193	0.0250429	0.166164	0.628795	0.100669	0.0992983	0.568385	2.50108e-08	-0.0802159	0.469397	1	0.215265	0.61506	0.000220637	-0.394654	0.217382	2.41139e-09	0.449396	0.799438	0.684761	-0.246839	0.314965
9530077C05Rik	0.0040233	-0.0449595	0	0.346912	-0.0390328	0.00263679	0.00203211	-0.0402578	0.00289999	1	0.0382277	0.0286005	0.00253739	0.0420581	0.0349181	0.0394308	-0.0100757	0.0157771	0.306987	-0.00150849	0.0218522	0.150334	0.0646061	0.0490488	0.549671	-0.0111186	0.0160635	1	0.0309637	0.0450224	0.595586	-0.0409459	0	0.00710845	0.14403	0.0645303	1	0.0788351	0.0503049
9530082P21Rik	7.23119e-08	-0.108946	0.0128022	3.74444e-05	0.11403	0.122672	1.14432e-06	0.129509	0.1245	0.105152	0.0763703	0.119554	0.00223486	0.0141652	0.0609903	0.00318661	-0.026931	0.0428827	0.963138	0.029737	0.0739656	0.705591	-0.036145	0.0390253	0.000335777	-0.0896196	0.0181757	1	-0.116219	0	0.247009	-0.110404	0.00592499	0.0934634	-0.0444484	0.0301684	1	-0.116575	0
9630001P10Rik	0.00751183	0.0158815	0.00759383	0.967135	-0.00211728	0	0.931502	-0.00216161	0	1	-0.00194235	0	0.753596	-0.00242835	0	0.875366	-0.00224117	0	1	-0.00203444	0	1	-0.00199848	0	0.947176	-0.00213889	0	1	-0.00191984	0	1	-0.00197083	0	1	-0.0019654	0	1	-0.00192607	0
9630028B13Rik	0.750995	-0.00545121	0	0.882714	-0.00532342	0	0.796518	-0.00543469	0	1	-0.00488426	0	0.38542	0.00892563	0.0051933	0.68267	-0.0056344	0	1	-0.00511546	0	0.0343933	0.047107	0.0240438	0.827932	-0.00537767	0	1	-0.00482774	0	1	-0.00495577	0	1	-0.00494212	0	1	-0.00484338	0
9630028H03Rik	0.902901	-0.00242936	0	0.967135	-0.00237232	0	0.931502	-0.00242199	0	1	-0.00217635	0	1	-0.000132488	0.00121037	0.875366	-0.00251113	0	1	-0.00227952	0	0.421198	0.0228516	0.00972637	1	0.00411931	0.00300982	1	-0.00215114	0	1	-0.00220826	0	1	-0.00220217	0	1	-0.00215812	0
9830147E19Rik	0.59232	-0.00414289	0.0130377	0.842844	-0.00545967	0.0136455	0.467402	-0.00935858	0.012156	0.466307	0.00383787	0.0226136	0.0171381	0.0318849	0.0259635	0.165252	-0.0258925	0.00370827	0.0765635	0.0387347	0.0352551	0.0200661	0.0308109	0.021591	0.0193614	-0.0194002	0.0071271	1	-0.0293382	0	0.6657	-0.0301065	0	0.633627	-0.0300246	0	1	-0.029432	0
9930004E17Rik	0.641163	0.00744737	0.00509869	0.882714	-0.00353922	0	1	-0.000144093	0.00194974	1	-0.00324701	0	0.475546	-0.00405878	0	0.68267	-0.00374616	0	1	-0.00340084	0	1	0.0124049	0.00757377	0.340469	0.00675908	0.00522952	1	-0.00320941	0	1	-0.00329459	0	1	-0.0032855	0	1	-0.00321981	0
9930012K11Rik	0.194024	-0.0221801	0.00490587	8.02403e-07	0.0948719	0.0636272	0.000228367	0.0296327	0.0328548	1	0.0395586	0.032235	0.00100139	-0.0180736	0.0070456	0.00107907	-0.0160081	0.0085113	0.476991	0.025072	0.0289136	0.284248	-0.0311138	0	0.00970387	-0.0332662	0	1	-0.0299065	0	0.57485	-0.0306895	0	0.541754	-0.0306061	0	1	-0.0300022	0
9930021J03Rik	1.02285e-10	-0.147727	0.0268616	0.152132	0.00134947	0.0983349	1.81622e-05	-0.003873	0.101218	1	-0.0570165	0.0668974	2.89828e-09	0.0831339	0.117701	0.000570252	-0.030245	0.0776055	0.25439	0.0693281	0.129486	0.0465545	0.117419	0.158885	0.00492894	-0.0229697	0.0862514	1	0.082647	0.157422	0.304731	-0.117606	0.0347373	0.0776458	0.0437413	0.107237	1	-0.0238998	0.0798181
9930038B18Rik	1	0	0	1	0	0	1	0	0	1	0	0	1	0	0	1	0	0	1	0	0	1	0	0	1	0	0	1	0	0	1	0	0	1	0	0	1	0	0
9930111J21Rik1	0.86543	-0.00267876	0.000968917	0.882714	-0.0039579	0	1	-0.00172298	0.00146551	1	-0.00363119	0	0.475546	-0.00453878	0	0.68267	-0.00418928	0	0.00416864	0.0436391	0.0192087	1	-0.00373602	0	0.827932	-0.00399827	0	1	-0.00358914	0	1	0.00943817	0.00784412	1	-0.00367423	0	1	-0.00360078	0
9930111J21Rik2	3.65955e-07	-0.0787316	0.0292034	0.000179716	0.120874	0.126271	7.22406e-20	0.224739	0.182733	0.312176	0.172107	0.16302	9.89024e-08	-0.0798882	0.0248123	0.000129477	-0.0436989	0.0373625	0.313072	0.0512549	0.082374	0.00140913	-0.0904677	0.014069	1.87949e-07	-0.119026	0.00307463	1	-0.113519	0	0.548586	0.0886598	0.0975862	0.0169418	-0.116065	0	1	-0.0757655	0.0251031
A130010J15Rik	2.48477e-05	-0.0680454	0.0143542	0.195109	0.0118471	0.0523179	0.000124225	0.0818193	0.0846143	1	-0.033178	0.027393	0.00192042	0.0208783	0.0478573	0.00173434	0.00202881	0.0408148	1	0.00739126	0.0429107	0.84783	0.0472575	0.0611738	0.0345269	-0.0595043	0.016705	1	-0.082282	0	0.0978105	-0.0843797	0	0.0955081	0.0214567	0.0442809	1	-0.0825385	0
A130014A01Rik	0.0059066	-0.0690781	0.0164204	1.87621e-08	0.0991272	0.108093	3.41041e-06	0.0988824	0.101663	1	-0.0538081	0.0198258	0.0569443	-0.020116	0.0381108	0.0289925	-0.0398071	0.0287906	0.167542	0.0185041	0.0527603	0.166544	-0.0135753	0.0349713	0.0309532	-0.0429438	0.0272211	1	-0.0921105	0	0.865977	0.0576684	0.0793578	0.365113	-0.0564331	0.0151263	1	0.0328528	0.0517118
A130051J06Rik	0.00167814	-0.0041615	0.00187767	0.722564	-0.00668243	0	0.189749	0.0093871	0.00650827	1	-0.00613151	0	0.169593	0.00056009	0.00319967	0.00475876	-0.000101371	0.00352383	0.925013	-0.00642155	0	1	-0.0063083	0	0.132057	0.0119973	0.00735989	1	-0.0060606	0	1	-0.00622122	0	1	-0.00620409	0	1	-0.00608022	0
A130057D12Rik	0.646787	-0.0192031	0.00193204	0.810361	-0.00917059	0.00456286	0.232407	0.00408771	0.0120537	1	-0.020327	0	0.480862	0.00638736	0.0117451	0.610107	-0.00495095	0.0073605	1	-0.0124816	0.00465111	0.649822	-0.0209089	0	0.0158458	-0.00429291	0.00865376	1	-0.0200936	0	0.00973349	0.0406075	0.0350271	0.00969175	0.113489	0.0578117	1	-0.0201582	0
A230005M16Rik	1	0	0	1	0	0	1	0	0	1	0	0	1	0	0	1	0	0	1	0	0	1	0	0	1	0	0	1	0	0	1	0	0	1	0	0	1	0	0
A230020J21Rik	1	0.00111125	0.00155831	0.967135	-0.00140544	0	1	0.00163193	0.00179149	1	-0.00128929	0	0.183073	0.00244604	0.0015884	0.875366	-0.00148772	0	1	-0.00135044	0	1	-0.00132656	0	0.947176	-0.0014198	0	1	-0.00127435	0	1	-0.0013082	0	1	-0.00130459	0	1	-0.00127848	0
A230028O05Rik	0.000365655	0.0153316	0.00922658	0.882714	-0.00436777	0	0.796518	-0.00445912	0	1	-0.0040073	0	0.475546	-0.00500866	0	1	0.00298431	0.00276041	1	-0.00419707	0	1	-0.00412297	0	0.827932	-0.00441231	0	1	-0.00396091	0	1	-0.00406599	0	1	0.0275034	0.0137589	1	-0.00397374	0
A230046K03Rik	5.48962e-15	-0.203111	0.0423863	0.254103	0.0228177	0.158276	0.000116762	0.10284	0.201556	0.415857	-0.168638	0.0546246	2.52803e-05	-0.0070548	0.128135	2.24642e-05	-0.00173479	0.136254	0.705969	0.00410265	0.143397	0.159297	0.0646409	0.178456	0.143779	-0.0584412	0.111394	1	0.260926	0.250786	0.177232	0.175312	0.240472	0.0370983	0.189032	0.227684	0.902033	0.00407692	0.149364
A230050P20Rik	5.40095e-10	-0.148043	0.0519616	0.93229	0.00106899	0.11258	0.0399789	0.0285788	0.133851	1	-0.081734	0.0772321	1.11584e-05	0.0765864	0.146675	0.00727581	0.0739474	0.144142	0.513424	0.0310926	0.136789	0.0347653	0.0275325	0.131265	0.435907	-0.0276496	0.0938746	0.903695	-0.0358889	0.108531	0.00365435	-0.214017	0.00522172	0.490511	-0.0937128	0.0599705	0.490511	-0.216829	0
A230060F14Rik	0.857855	-0.00229318	0	0.946348	-0.00223934	0	0.236071	0.000361782	0.00161489	1	-0.00205435	0	1	0.00113218	0.00150649	0.815729	-0.00237037	0	1	-0.00215173	0	1	0.0123436	0.00720762	1	0.00300572	0.00264913	1	-0.00203054	0	1	-0.00208447	0	1	-0.00207872	0	1	-0.00203713	0
A230065H16Rik	0.492644	-0.00854915	0	0.683309	-0.00834904	0	0.547111	-0.00852329	0	1	0.0242905	0.0174914	0.0577419	0.0151374	0.00956056	0.396328	-0.008836	0	0.97214	0.0116041	0.0072471	1	0.00494756	0.00671278	0.593603	-0.00843401	0	0.102263	0.185851	0.108686	1	-0.00777325	0	1	-0.00775187	0	1	-0.00759721	0
A230065N10Rik	0.00423534	-9.61754e-05	0.0133057	0.604707	0.00640321	0.0158717	0.413575	-0.0141678	0.0052247	1	-0.0250269	0	0.00717116	-0.0246848	0.00280083	3.73836e-06	0.073447	0.0424356	0.336401	-0.0261991	0	0.487318	-0.0257416	0	0.14328	-0.00246807	0.0117891	1	0.0699402	0.0545076	0.788701	-0.0253896	0	0.758095	-0.0253204	0	1	-0.0248195	0
A230072E10Rik	0.00603273	-0.000862534	0.00276264	0.722564	-0.00470869	0	1	-0.00183337	0.00175387	0.0492388	0.0847024	0.0480439	1	-0.00171061	0.00150425	0.444815	-0.00498385	0	0.925013	-0.00452469	0	1	0.00849467	0.00674695	1	0.00368213	0.00348119	1	-0.00427013	0	1	-0.00438341	0	1	-0.00437133	0	1	-0.00428397	0
A230083G16Rik	0.258029	-0.00109973	0.00116409	1	0.003414	0.00304197	0.892717	-0.00282139	0	1	-0.0025353	0	1	0.00250129	0.00190414	0.815729	-0.0029252	0	1	-0.00265545	0	1	-0.00260853	0	0.915534	-0.00279175	0	1	-0.00250593	0	1	-0.00257246	0	0.943226	0.0263269	0.0131173	1	-0.00251405	0
A230083N12Rik	0.24863	-0.0136351	0	1	0.00014832	0.00628961	1	-0.00931939	0.00223839	1	0.0466662	0.024745	0.643999	0.00205613	0.00651746	0.0512034	-0.00341704	0.00456337	0.0835603	0.0349903	0.0239247	0.863794	-0.0125735	0	0.243578	-0.0118426	0.00113697	1	-0.0120813	0	1	-0.0124005	0	0.130216	0.0636525	0.0303321	1	-0.0121203	0
A230087F16Rik	0.0321982	-0.0485223	0.00218993	0.00240539	0.0988949	0.0636248	0.0549994	0.0590689	0.0458552	1	-0.0473336	0	1	-0.00857744	0.0194452	0.54211	-0.0161738	0.0159002	1	-0.00533936	0.0209287	1	-0.0358788	0.00670782	0.683008	-0.0144228	0.0180962	1	-0.0467972	0	1	-0.0331811	0.00850149	0.431254	-0.0478825	0	1	-0.0469457	0
A230107N01Rik	0.266196	0.00403095	0.00400713	1	0.000764446	0.00250099	0.74484	-0.00384198	0	1	-0.00345258	0	1	-0.00031587	0.00157589	1	0.000692363	0.0021092	1	0.00416337	0.00430184	1	-0.00355227	0	0.779899	-0.00380164	0	1	-0.0034126	0	1	0.0113478	0.00850149	1	-0.00349351	0	1	-0.00342366	0
A2m	3.107e-124	0.645803	0.511416	1.96606e-11	-0.238011	0.00320911	2.65807e-14	-0.244003	0.00255535	0.0910065	-0.226516	0	1.93086e-10	0.167175	0.168797	6.05763e-12	-0.180575	0.0261376	0.000783154	-0.200876	0.0172353	0.25229	-0.0678515	0.0785337	4.57152e-15	-0.246839	0	1	-0.224162	0	0.000779568	-0.229487	0	0.0237774	-0.191759	0.0150283	0.592557	-0.224814	0
A330009N23Rik	0.00303224	-0.0551654	0.00192325	1.0447e-12	0.16418	0.110344	2.31959e-06	0.0853507	0.0718621	1	-0.0399078	0.00927832	0.0417569	-0.0100337	0.0209937	0.00026357	-0.0536101	0.00263387	0.165385	-0.0344521	0.0102551	0.840954	0.00803543	0.0299483	0.0137857	-0.0536576	0.00228885	1	-0.0520453	0	1	-0.0400197	0.00795036	0.260784	-0.053249	0	1	-0.05221	0
A330017A19Rik	3.94737e-07	-0.12589	0.0194547	0.000302394	0.0708008	0.119624	0.01031	0.0173546	0.0875348	0.949528	-0.099003	0.0280675	2.15087e-06	0.0665813	0.101055	0.0311161	-0.024872	0.0600038	0.426056	-0.0134156	0.0641707	0.149027	0.100176	0.125787	0.0161639	-0.0753609	0.0379491	1	-0.074218	0.0450224	0.825477	0.000896015	0.0811526	0.00641613	-6.03715e-05	0.0614156	1	0.143184	0.158097
A330041J22Rik	1.1101e-34	0.120867	0.0845043	0.0168021	-0.0332851	0	0.00386453	-0.033971	0	1	-0.0305741	0	0.000411879	0.0086119	0.0150303	0.0268984	-0.0118298	0.00793856	0.860378	-0.027274	0.00307095	1	-0.0168012	0.00726736	0.00726884	-0.0336195	0	1	0.180972	0.086785	0.544072	-0.031016	0	0.510031	-0.0309316	0	1	-0.0303215	0
A330048O09Rik	2.43994e-11	0.0540596	0.0343193	0.27379	-0.0126812	0	0.150885	-0.0129453	0	1	-0.0116386	0	0.313104	0.00174909	0.00619832	0.827001	-0.00946575	0.00190703	0.56698	-0.0121875	0	0.724409	-0.0119732	0	0.186883	-0.0128099	0	0.284673	0.161428	0.104585	0.96446	-0.0118084	0	0.94203	-0.011776	0	1	-0.0115415	0
A330069E16Rik	0.0081648	-0.0651717	0.00933036	0.122538	-0.0592951	0.0110885	0.0236146	-0.0745633	0.00379285	1	-0.0317548	0.0205134	0.0029758	0.110247	0.0504503	0.750322	0.00855228	0.028283	0.0022077	-0.0447203	0.0158192	0.301638	0.158507	0.0595396	0.0849419	-0.0218246	0.0267045	1	-0.072673	0	1	-0.0441819	0.0129053	0.412798	-0.0743364	0	0.0267185	0.0694753	0.0769513
A330074K22Rik	0.0012691	0.0200164	0.0108007	0.802753	-0.00464776	0	0.692984	-0.00474495	0	1	-0.00426423	0	1	-0.00180076	0.0014656	0.5559	-0.00491937	0	1	0.00245522	0.00398821	1	-0.0043873	0	0.731384	-0.00469515	0	1	0.0981367	0.0572542	1	-0.00432668	0	1	-0.00431476	0	1	-0.00422853	0
A330094K24Rik	1.31879e-11	0.0328675	0.0213496	0.608501	-0.00441425	0	0.462821	-0.00450656	0	1	-0.00404994	0	0.12822	-0.00506194	0	0.312032	-0.00467224	0	0.849932	-0.00424173	0	0.962476	-0.00416684	0	0.510049	-0.00445926	0	1	-0.00400306	0	1	-0.00410926	0	1	-0.00409794	0	1	-0.00401603	0
A330102I10Rik	0.857855	-0.00251427	0	0.946348	-0.00245525	0	0.892717	-0.00250665	0	1	-0.00225244	0	0.234202	0.00512214	0.00308772	0.815729	-0.0025989	0	0.0900965	0.0127716	0.00844186	1	-0.00231751	0	0.915534	-0.00248031	0	1	-0.00222634	0	1	-0.00228546	0	1	-0.00227915	0	1	-0.00223356	0
A3galt2	0.0866315	-0.0181266	0	0.0983418	0.0141892	0.0167569	7.26005e-08	0.0792833	0.0427499	1	-0.0162521	0	0.0474617	-0.00915846	0.00375252	0.458656	-0.0167968	0.0011752	1	-0.00543875	0.00547526	0.668276	-0.0167182	0	0.143126	-0.0178836	0	1	-0.016065	0	0.926926	-0.0164886	0	0.90352	-0.0164435	0	1	-0.0161168	0
A430005L14Rik	3.44952e-18	-0.136848	0.16397	0.00153278	0.0351139	0.267009	0.000882859	0.0196257	0.247745	1	0.0914509	0.283977	1.74126e-13	0.093381	0.263021	4.26905e-06	-0.0352649	0.198518	0.251757	0.0274867	0.247303	0.000145256	0.0617096	0.268233	0.000992941	-0.127841	0.158298	0.451896	0.00820621	0.284363	0.061223	-0.216665	0.0973631	3.73062e-05	0.252643	0.351331	0.9667	0.0550877	0.255242
A430033K04Rik	2.03864e-05	0.00390662	0.018659	0.428429	0.00269262	0.0170815	0.747908	-0.0147231	0.00857414	1	0.0131336	0.0204785	0.248336	0.00785078	0.0169052	0.00383102	0.00225062	0.0132725	0.928101	-0.000609476	0.0146355	0.341099	-0.0293265	0	0.647526	0.0159674	0.0221605	1	-0.0281876	0	1	-0.0022589	0.0120316	0.609448	-0.0288475	0	1	-0.0282779	0
A430046D13Rik	0.000112477	-0.0338475	0.0138443	0.153171	-0.0444121	0.0086196	0.135796	-0.0408139	0.0108875	0.891314	-0.0566844	0	0.215945	0.0122824	0.0310905	0.0229232	-0.00786817	0.0226578	0.486243	-0.0481123	0.00537502	0.97756	-0.043996	0.00716617	1.03193e-15	0.167096	0.115235	1	-0.056045	0	1	-0.0165434	0.0204828	0.973071	-0.0174679	0.0155372	1	0.0093162	0.0358433
A430073D23Rik	0.902901	-0.00318734	0	0.967135	-0.00311254	0	0.931502	-0.00317768	0	1	-0.00285551	0	0.753596	-0.00356958	0	0.875366	-0.00329458	0	1	0.0106375	0.00599571	1	0.0136708	0.0078072	0.947176	-0.0031443	0	1	-0.00282244	0	1	-0.00289736	0	0.0967326	0.0434245	0.0167059	1	-0.00283159	0
A430078G23Rik	0.902901	-0.00305681	0	0.967135	-0.00298507	0	0.931502	-0.00304754	0	1	-0.00273855	0	0.753596	-0.00342342	0	0.875366	-0.00315967	0	1	-0.00286833	0	1	-0.00281765	0	0.947176	-0.00301553	0	1	-0.00270683	0	0.000779568	0.0830711	0.0372843	1	-0.00277103	0	1	-0.00271561	0
A430078I02Rik	0.750995	-0.00511872	0	1	0.00487135	0.0039676	0.931502	-0.00102884	0.00216889	1	-0.00458628	0	1	-0.000820439	0.00176592	0.68267	-0.00529077	0	1	0.0143667	0.00716251	1	0.00763251	0.0065585	0.827932	-0.00504966	0	1	-0.0045332	0	1	0.0198777	0.0114845	1	-0.00464061	0	1	-0.00454789	0
A430105I19Rik	0.0700058	-0.0322123	0.0137172	0.571132	0.0349967	0.0456807	8.39568e-07	0.0793907	0.0704253	0.799752	0.0107546	0.0421694	0.0310111	-0.0196863	0.0201569	0.428027	0.00106594	0.0269966	0.0132629	-0.0339829	0.0140426	0.283216	-0.0303851	0.0104537	0.00747169	-0.0182827	0.0232787	1	-0.0570974	0	1	-0.0469153	0.00725344	1	0.0181715	0.0353567	1	0.096465	0.0776323
A430105J06Rik	0.106169	0.00375692	0.00781312	1	-0.00043555	0.00384418	0.0259908	0.00126835	0.00670899	1	0.0487589	0.0244802	0.0380496	-0.0111582	0	0.956146	0.00291068	0.00649176	0.420789	0.0176451	0.0118071	0.844385	-0.00919007	0	1	-0.00529166	0.00241392	1	-0.00882971	0	1	0.0140135	0.0110965	1	-0.00903847	0	1	-0.00885826	0
A430106G13Rik	0.0476734	-0.00487036	0.00112924	1	0.00046919	0.00323596	0.236225	0.0113508	0.0068348	1	-0.00585482	0	0.0119109	0.000217251	0.0030478	0.108689	0.00791192	0.00649236	0.949313	-0.00613181	0	1	-0.00602365	0	0.68388	-0.00644596	0	1	-0.0057871	0	1	-0.00594049	0	1	-0.00592414	0	1	-0.00580584	0
A430110L20Rik	0.695902	-0.00447959	0	0.844603	-0.00437452	0	0.281765	0.012903	0.00732157	1	-0.00401349	0	0.366132	0.00409981	0.00336849	0.618817	-0.0046302	0	0.994133	-0.00420356	0	1	-0.00412934	0	0.779899	-0.00441913	0	1	-0.00396703	0	1	-0.00407228	0	1	0.00605912	0.00675982	1	0.0341568	0.0251031
A4galt	3.1162e-14	-0.206187	0.00631696	9.9938e-08	-0.180883	0.0166328	0.0125441	0.0863688	0.149669	0.568773	0.0667653	0.134162	5.08319e-06	-0.0879617	0.0653736	0.953986	0.0137754	0.10922	4.18827e-05	0.242802	0.238014	0.24036	0.103191	0.162418	5.35113e-22	0.27856	0.278422	1	-0.197521	0	0.000744087	-0.202275	0	0.0371873	-0.183012	0.0102352	0.588242	-0.198103	0
A530013C23Rik	0.049908	-0.0232047	0	0.86568	-0.00539456	0.00838008	1	-0.000156424	0.0103898	1	-0.0208104	0	0.00516846	0.0373983	0.0247078	0.361644	-0.0148956	0.00413184	0.239017	0.011389	0.0160625	1	-0.00481072	0.0078072	1	-0.0161494	0.00307463	1	-0.0205715	0	0.378491	0.0232528	0.0252838	0.836979	-0.0210549	0	1	-0.0206376	0
A530017D24Rik	0.0175128	-0.0277852	0.00556975	0.620694	0.0203554	0.0247397	0.000168813	0.0282142	0.0343856	1	-0.0337408	0	0.10615	0.0232028	0.0230272	0.163385	-0.0101886	0.0117946	1	-0.0283538	0.00400783	0.177784	0.0239133	0.0292767	0.0802875	-0.025862	0.00551703	1	0.0306136	0.0419465	1	0.00397723	0.0145001	0.563524	-0.0341347	0	1	-0.0334624	0
A530032D15Rik	1	0	0	1	0	0	1	0	0	1	0	0	1	0	0	1	0	0	1	0	0	1	0	0	1	0	0	1	0	0	1	0	0	1	0	0	1	0	0
A530040E14Rik	0.750995	-0.00290791	0	0.882714	-0.00283966	0	1	0.00113213	0.00215359	1	-0.00260513	0	1	0.000421088	0.00150121	0.68267	-0.00300576	0	1	-0.00272859	0	1	-0.00268038	0	0.827932	-0.00286863	0	1	-0.00257495	0	0.000482739	0.0468791	0.0301309	1	-0.00263603	0	1	-0.0025833	0
A530064D06Rik	1	0	0	1	0	0	1	0	0	1	0	0	1	0	0	1	0	0	1	0	0	1	0	0	1	0	0	1	0	0	1	0	0	1	0	0	1	0	0
A530083I20Rik	0.0382032	0.00790965	0.00758539	1	-0.0011852	0.00252103	0.593086	-0.00588803	0	1	-0.00529181	0	0.901917	-0.00216954	0.00213035	1	4.42553e-05	0.00246565	1	0.00848251	0.00609063	1	-0.00544445	0	0.63726	-0.00582627	0	1	-0.00523058	0	1	-0.00536927	0	0.744693	0.0304641	0.0147041	1	-0.00524753	0
A530084C06Rik	0.275208	-0.011315	0	0.474599	-0.0110505	0	0.0780384	0.00830161	0.0103238	0.7371	-0.00136584	0.0069145	0.439232	0.00933971	0.00813377	0.136699	0.00178887	0.00618195	1	0.00261047	0.00590043	1	0.00322341	0.0069702	0.976883	-0.000375106	0.00395926	1	-0.0100242	0	1	-0.0102894	0	1	-0.0102611	0	1	-0.0100566	0
A530095I07Rik	1	0	0	1	0	0	1	0	0	1	0	0	1	0	0	1	0	0	1	0	0	1	0	0	1	0	0	1	0	0	1	0	0	1	0	0	1	0	0
A530099J19Rik	0.492644	-0.008333	0	0.683309	-0.00813793	0	0.547111	-0.00830779	0	1	-0.00746745	0	0.708332	-0.00810055	0.000717675	0.396328	-0.00861262	0	0.903035	-0.00782044	0	1	-0.00768262	0	0.593603	-0.00822075	0	1	-0.00738115	0	1.68147e-12	0.20688	0.105355	1	-0.0075558	0	1	-0.00740504	0
A630001G21Rik	0.0965459	-0.015531	0	1	0.00126936	0.00788754	0.0121372	0.0290612	0.021161	0.000946812	0.0112493	0.0184699	0.0548516	-0.00948943	0.00312345	0.196583	-0.00671034	0.00306075	0.528067	-0.0145789	0	0.686634	-0.0143228	0	1	-0.0102901	0.00257711	1	-0.0137626	0	0.000118216	0.116992	0.0712428	0.916964	-0.0140871	0	1	-0.013807	0
A630012P03Rik	0.750995	-0.0047473	0	0.882714	-0.00463597	0	0.796518	-0.00473291	0	1	-0.0042534	0	0.161088	0.00609393	0.00458656	0.144184	0.00422323	0.00302474	1	-0.0044548	0	1	0.00948221	0.00703021	0.827932	-0.00468324	0	1	-0.00420417	0	1	0.0125797	0.00922077	1	-0.00430381	0	1	-0.00421779	0
A630014C17Rik	1	0	0	1	0	0	1	0	0	1	0	0	1	0	0	1	0	0	1	0	0	1	0	0	1	0	0	1	0	0	1	0	0	1	0	0	1	0	0
A630033H20Rik	1.7977e-05	-0.0620668	0	1.01991e-29	0.282025	0.174395	2.25546e-09	0.0479186	0.0600226	1	-0.0171683	0.0196034	5.49927e-10	-0.0692706	0	8.07336e-05	-0.0576506	0.00254046	0.270536	-0.0529143	0.00339082	0.0778277	-0.0573406	0	0.00611882	-0.0570906	0.00228885	1	-0.0551434	0	0.00182834	0.151621	0.0982441	1	-0.0463113	0.00675982	1	-0.0553176	0
A630072M18Rik	1.83174e-05	-0.130557	0.0297273	0.00258407	0.117002	0.148838	5.12772e-08	0.0796042	0.135332	1	0.0149476	0.0939229	5.33085e-06	0.0410522	0.0877329	0.000538011	-0.0162928	0.0773274	0.393595	-0.0532644	0.0648812	0.119642	-0.0669291	0.0525086	0.00563693	-0.0860356	0.0469084	1	-0.166195	0	0.13074	0.159947	0.175877	0.382435	-0.0395514	0.0545815	1	-0.128605	0.0251031
A630077J23Rik	0.055779	-0.0229348	0	0.0456997	0.0430134	0.0268437	1.97112e-05	0.0134305	0.0195467	0.415857	0.111464	0.063009	0.00240261	-0.025655	0	0.00970433	0.0365833	0.025262	0.438835	-0.0215337	0	0.597534	-0.0211567	0	0.999553	-0.0171585	0.00271461	1	-0.0203319	0	0.875944	-0.0208668	0	0.850043	-0.0208098	0	1	-0.0203973	0
A730011C13Rik	0.994831	-0.00124422	0.00119774	0.9167	-0.00296761	0	0.144114	0.0081598	0.00526565	1	-0.00272254	0	1	-0.00196513	0.00080679	0.721144	0.00546967	0.00293847	1	-0.00285155	0	1	-0.00280117	0	0.872783	-0.0029979	0	1	-0.002691	0	1	-0.00276244	0	1	-0.00275482	0	1	-0.00269973	0
A730015C16Rik	0.336363	-0.00753239	0	0.00320188	0.0352866	0.0195298	0.000945877	0.00748095	0.00918458	1	-0.00674972	0	0.0860372	-0.0084335	0	1	-0.0033073	0.00205634	0.798998	-0.00706891	0	0.924569	-0.00694428	0	1	-0.000240876	0.00318607	1	-0.00667169	0	1	-0.00684845	0	1	-0.00682961	0	1	-0.00669329	0
A730017C20Rik	0.0244782	0.00222964	0.0025906	0.967135	-0.00178113	0	0.931502	-0.00181843	0	1	-0.00163396	0	0.186316	0.00496312	0.00211604	0.875366	-0.00188538	0	1	-0.00171143	0	1	-0.00168118	0	0.947176	-0.00179932	0	1	-0.00161502	0	1	-0.00165792	0	1	-0.00165334	0	1	-0.00162026	0
A730049H05Rik	0.224515	-0.0147577	0	0.834279	0.00629745	0.00969056	0.00350516	-0.0088561	0.00342457	1	-0.0132292	0	0.268462	0.0045342	0.00810797	0.00463225	0.019375	0.0131969	0.699125	-0.0138527	0	0.108642	0.0138139	0.0140233	0.992631	0.000419156	0.00648459	1	-0.0130767	0	1	-0.0134221	0	1	-0.0133853	0	1	-0.0131189	0
A730056A06Rik	0.857855	-0.00295595	0	0.946348	-0.00288657	0	0.892717	-0.00294698	0	1	-0.00264818	0	1	-0.00112049	0.00108479	0.815729	-0.00305542	0	0.994133	0.0136505	0.00662221	0.14987	0.0270376	0.0145346	0.915534	-0.00291603	0	1	-0.0026175	0	1	-0.00268699	0	1	-0.00267958	0	1	-0.00262599	0
A730071L15Rik	0.11239	-0.000240953	0.00160564	0.946348	-0.00283138	0	0.892717	-0.00289064	0	1	-0.00259754	0	0.173047	0.00530621	0.00326866	0.815729	-0.002997	0	1	-0.00272064	0	1	-0.00267257	0	0.915534	-0.00286027	0	1	-0.00256745	0	1	0.0246846	0.0121856	1	-0.00262834	0	1	-0.00257577	0
A830005F24Rik	1	-0.00129109	0.00148412	0.110716	0.0117577	0.00788848	0.796518	-0.00366434	0	1	-0.00329292	0	0.475546	-0.00411614	0	0.68267	-0.00379912	0	1	-0.00344892	0	1	-0.00338801	0	0.827932	-0.00362586	0	1	-0.00325479	0	0.0911006	0.0491791	0.0213675	1	-0.00333196	0	1	-0.00326534	0
A830008E24Rik	0.259867	-0.000278236	0.00100796	0.967135	-0.00168115	0	0.931502	-0.00171636	0	1	-0.00154223	0	1	0.00283606	0.00173639	0.875366	-0.00177955	0	1	0.00810642	0.0049387	1	-0.0015868	0	0.947176	-0.00169831	0	1	-0.00152436	0	1	-0.00156485	0	1	-0.00156053	0	1	-0.0015293	0
A830009L08Rik	4.30825e-07	0.015052	0.0145891	1	-0.00511493	0.00286923	0.268718	-0.0109494	0	1	-0.00984316	0	0.000781915	0.00798799	0.0079624	0.603063	0.00547259	0.00687635	0.699125	-0.0103079	0	0.844385	-0.0101264	0	0.313336	-0.0108348	0	1	-0.00972953	0	1	-0.00998691	0	1	0.02142	0.0137184	1	-0.00976098	0
A830010M20Rik	1	0.00447628	0.00951516	1	-0.00717911	0.00488331	0.0903327	-0.00267557	0.00810904	1	0.00564886	0.0132668	0.528303	-0.000598576	0.00648146	1	0.000817379	0.0078788	0.108092	0.0344269	0.0229746	1	-0.0028432	0.00671278	1	-0.0107813	0.00286381	1	-0.0150558	0	0.940406	-0.015453	0	0.916964	-0.0154107	0	1	0.0504569	0.0358433
A830019L24Rik	1	0	0	1	0	0	1	0	0	1	0	0	1	0	0	1	0	0	1	0	0	1	0	0	1	0	0	1	0	0	1	0	0	1	0	0	1	0	0
A830019P07Rik	0.00429735	-0.0054305	0.00380657	0.574112	-0.0110887	0	0.423909	-0.0113199	0	1	-0.0101764	0	0.824488	0.00463854	0.00548648	0.276188	-0.0117346	0	0.823914	-0.0106568	0	0.943418	-0.0104692	0	0.471689	-0.0112014	0	1.86876e-10	0.6885	0.455103	1	-0.010325	0	1	0.0296268	0.0155372	1	-0.0100914	0
A830036E02Rik	1	0	0	1	0	0	1	0	0	1	0	0	1	0	0	1	0	0	1	0	0	1	0	0	1	0	0	1	0	0	1	0	0	1	0	0	1	0	0
A830039N20Rik	0.397035	-0.00934014	0.00166804	0.415941	-0.0118583	0	0.268718	-0.0121053	0	1	-0.010883	0	0.222893	-0.00836213	0.00182737	0.147359	-0.0125486	0	0.699125	-0.0113965	0	0.844385	-0.011196	0	5.1618e-14	0.0841742	0.0477281	1	-0.0107574	0	1	-0.0110418	0	1	-0.0110115	0	1	-0.0107921	0
A830052D11Rik	0.0027526	0.0175946	0.0116321	0.722564	-0.00846898	0	0.593086	-0.00864572	0	1	-0.00777133	0	0.0118009	0.00484976	0.0043176	0.444815	-0.00896289	0	1	0.00403394	0.00563174	1	-0.00799522	0	1	0.00235546	0.00398134	1	-0.00768153	0	1	0.0136977	0.0106781	1	-0.00786326	0	1	-0.00770639	0
A830080D01Rik	2.32339e-06	-0.097232	0.0204137	0.338859	-0.0160491	0.059857	0.00576035	0.0203108	0.0811474	0.174881	-0.0770598	0.0322795	0.0182786	0.00887162	0.0637913	0.0261257	0.00536688	0.0653259	0.699612	0.020727	0.0793919	0.647598	-0.0302422	0.0454892	0.00562455	0.0623284	0.0987182	1	0.0236652	0.0927399	1	0.0489184	0.0892982	0.0595254	0.0428986	0.0723705	1	-0.0844484	0.0251031
A830082K12Rik	1.27515e-19	-0.31059	0.014666	5.93886e-19	-0.34339	0.00122855	1.70317e-19	-0.332664	0.0106874	0.00124075	-0.299471	0.0161061	3.23274e-13	0.25427	0.283562	3.87439e-23	0.388603	0.373881	0.141224	-0.135541	0.100419	0.00414772	0.195107	0.29279	0.000119733	-0.0536163	0.15352	0.879935	-0.317444	0	0.00057789	-0.309831	0.00853617	0.880537	0.062736	0.190921	0.41614	-0.092495	0.100749
A930004D18Rik	0.000200732	-0.0487505	0.00329472	0.472009	0.0251568	0.035824	0.00753447	-0.00301838	0.0242373	1	0.00567026	0.0312263	5.5926e-06	0.0564211	0.0414478	0.00703607	-0.0256864	0.0131617	0.199162	0.0109045	0.0307271	0.170629	-0.0495435	0	0.799302	-0.00030162	0.0248615	1	-0.047638	0	1	-0.0373905	0.00717855	1	-0.00788743	0.0157251	1	-0.047789	0
A930007I19Rik	0.991861	0.00661488	0.00602178	0.185605	0.00125254	0.00564776	0.283953	-0.00113848	0.00432508	1	-0.00835062	0	1	-0.00654438	0.00155154	0.312032	-0.00963057	0	0.849932	-0.00874517	0	0.559039	0.0269461	0.0158726	0.510049	-0.0091926	0	1	-0.00825415	0	0.114672	0.0743548	0.0351063	1	-0.00844936	0	1	-0.00828085	0
A930011G23Rik	0.641163	-0.00503145	0	0.802753	-0.00491348	0	0.0293367	0.00488977	0.00491288	1	-0.00450807	0	0.681486	-6.76705e-05	0.00241237	0.5559	-0.00520058	0	0.97214	-0.0047215	0	1	-0.00463816	0	0.731384	-0.00496357	0	1	-0.00445589	0	0.00274109	0.0745716	0.0404751	1	-0.00456148	0	1	-0.00447033	0
A930012L18Rik	0.0146555	0.0083517	0.0105961	0.00490438	0.00529352	0.00694571	0.00988478	0.0229428	0.0175982	1	-0.00930189	0	0.0117359	-0.00365003	0.00314818	0.0997831	-0.0107269	0	0.630872	-0.00974117	0	1	0.00271622	0.0065381	0.24269	-0.0102393	0	1	-0.00919448	0	1	0.00611672	0.00875665	0.978635	-0.00941183	0	1	-0.00922421	0
A930015D03Rik	3.86354e-05	0.00924733	0.0306784	0.216632	0.0301421	0.0353556	0.124244	0.0164412	0.0315535	1	-0.0330134	0.00691817	0.0388726	-0.00750316	0.0163299	0.000889628	-0.034892	0.00512649	0.479615	-0.0120926	0.0124273	0.160745	-0.0429731	0	0.0108213	0.0254482	0.0344106	1	-0.0413151	0	0.857518	-0.00362856	0.0146055	1	0.0361246	0.0356317	1	0.0114881	0.0313207
A930018M24Rik	0.857855	-0.00290436	0	0.0986652	-0.00115263	0.00120833	0.892717	-0.00289556	0	1	-0.00260196	0	1	0.000611286	0.00154482	0.815729	-0.0030021	0	1	0.0117336	0.00619116	1	-0.00267712	0	0.915534	-0.00286514	0	1	-0.00257181	0	1	-0.0026401	0	0.840323	0.0302189	0.0140552	1	-0.00258015	0
A930018P22Rik	0.588447	-0.0061264	0	1	-0.000369368	0.00286923	0.971477	-0.00443036	0.00114481	1	0.00591778	0.00852022	0.0568442	0.010972	0.00577614	0.49826	-0.00633221	0	0.949313	-0.00574918	0	1	-0.00564776	0	1	-0.000956052	0.00259317	1	-0.00542592	0	1	-0.00556977	0	0.281073	0.0315237	0.0194512	1	-0.0054435	0
A930024E05Rik	0.988002	0.00146763	0.00439983	0.195456	0.00560831	0.00637025	1	-0.00441988	0.00194431	1	-0.00707654	0	1	-0.00566917	0.0013756	1	-0.0033484	0.00214644	0.875903	-0.00741112	0	0.981366	-0.00728048	0	1	-0.00318364	0.00243578	1	-0.00699474	0	0.00519007	0.0837381	0.041759	1	-0.00716027	0	1	-0.00701737	0
A930024N18Rik	0.750995	-0.00286723	0	1	0.00586122	0.00369702	0.000484259	0.00769859	0.0060185	1	-0.00256869	0	1	0.00074001	0.00156472	0.68267	-0.00296372	0	1	-0.00269042	0	1	-0.00264288	0	0.827932	-0.00282851	0	1	-0.00253893	0	1	-0.00260634	0	1	-0.00259915	0	1	-0.00254716	0
A930029G22Rik	0.258562	0.00118375	0.00685779	1	-0.0090329	0.00166151	1	-0.00943883	0.00148869	1	-0.0106121	0	0.0901345	0.00168315	0.0053206	0.75269	-0.00380796	0.00290929	1	-0.0071343	0.00270334	1	0.0027418	0.00697111	0.18867	0.00424873	0.00796629	1	0.0456412	0.0382324	1	-0.010767	0	0.0165497	0.072145	0.0318983	1	-0.0105235	0
A930033H14Rik	0.00278744	0.0141341	0.0239048	0.664032	0.0261536	0.0276481	0.734865	0.00384367	0.019263	1	0.0201246	0.0230499	0.0623845	-0.00660325	0.0125862	0.0144598	-0.0323078	0.00225667	0.102964	0.0142708	0.0243869	0.0166165	0.0653829	0.0501099	0.199875	-0.0280488	0.00299884	1	-0.0310194	0	0.947711	0.0268488	0.0299292	0.531034	-0.0317446	0	1	-0.0311186	0
AA386476	9.29826e-05	-0.0284569	0.00813881	0.431739	0.0171821	0.0285747	0.0145868	0.0505198	0.0412839	1	-0.0161915	0.0132668	0.000116033	0.0127977	0.0228591	0.618817	-0.0140018	0.0124389	0.156298	0.00328696	0.0183436	0.143866	-0.0123535	0.0135092	0.00223558	-0.0304775	0.00523288	1	0.0194811	0.0382324	1	-0.0190308	0.00977425	1	-0.000996248	0.0148541	1	-0.0367587	0
AA415398	0.0468946	-3.42814e-06	0.0199157	0.831201	-0.019968	0.00834797	0.0878036	0.0186421	0.0268567	1	0.0177564	0.0231498	0.132762	0.0307297	0.025982	0.147955	-0.0106032	0.0104971	0.013324	-0.00292993	0.0179266	0.283688	-0.00404121	0.0150855	0.012905	-0.0375537	0	1	-0.0337683	0	0.607717	-0.0346507	0	0.419385	0.0361865	0.0292424	1	-0.0338761	0
AA467197	0.538611	-0.00555046	0	0.00157092	0.02423	0.0156387	0.880786	0.00131471	0.00372793	1	-0.00497322	0	0.229463	-0.0062152	0	0.444815	-0.00573698	0	0.925013	-0.00520861	0	1	-0.0051167	0	0.63726	-0.00547559	0	1	-0.00491567	0	1	0.00411716	0.00612262	0.141745	0.0394945	0.0163927	1	-0.00493159	0
AA474331	1.24997e-05	0.0234047	0.0181093	0.315178	-0.0131892	0	0.741431	-0.00129588	0.00548948	1	-0.0121051	0	0.653587	-0.00472578	0.00424815	0.352854	0.00859865	0.0092638	0.610613	-0.0126759	0	0.763657	-0.012453	0	0.133648	0.00375349	0.00833692	1	-0.0119655	0	1	0.00374222	0.00892274	0.966799	-0.012248	0	1	-0.0120041	0
AA474408	0.0141061	-0.0170627	0.00388725	0.806896	-0.0136762	0.00468802	0.42774	-0.0160393	0.00388847	1	-0.0120304	0.00691817	0.311266	-0.00890799	0.00710954	0.00600811	0.0259283	0.0199065	1	0.0166256	0.0167051	0.247763	0.00709963	0.0143405	0.795587	-0.0192783	0.00207793	1	-0.020571	0	1	0.0217875	0.0208226	0.000411963	0.110065	0.0574828	1	-0.0206371	0
AA543186	0.00203304	0.0114877	0.0105485	1	-0.0010335	0.00297426	1	-0.00470176	0.00151699	1	-0.00640827	0	0.227867	0.00160172	0.00345656	0.312032	-0.0073916	0	1	-7.91293e-05	0.00387762	0.754478	0.0174407	0.00951819	1	-0.00159468	0.0027091	1	-0.00633417	0	1	-0.00650202	0	1	-0.00648412	0	1	-0.00635468	0
AA986860	1	0.000174695	0.00524558	0.523076	0.001423	0.00550932	0.1304	-0.00546241	0.00349215	1	-0.0102532	0	0.194076	-0.00388834	0.00395955	1	-0.00663835	0.00224174	0.446885	0.0116384	0.0107386	1	0.00515318	0.00756294	1	-0.00453263	0.00307463	1	-0.0101348	0	1	-0.0104029	0	0.00675115	0.0562342	0.0285435	1	0.0442442	0.0318769
Aaas	5.49405e-07	-0.00292022	0.0382375	0.946348	0.00644877	0.0393032	0.805353	0.0270493	0.0481057	0.690641	0.0457254	0.0679586	3.94196e-05	0.0233739	0.0440282	0.341514	-0.0137771	0.0316982	0.204837	0.0197447	0.0454894	0.0685614	0.0232413	0.0437741	0.000546159	-0.0609368	0.0104564	1	-0.073288	0	0.956095	-0.0458428	0.0126719	1	-0.00727583	0.0331441	1	-0.0735175	0
Aacs	0.000763872	-0.0120169	0.0226629	0.00244309	0.0519596	0.0544436	0.886634	-0.00325485	0.0245452	0.501306	0.032247	0.0409169	0.0523314	-0.0126181	0.0188589	0.00179373	-0.0142857	0.0172525	0.429513	0.018045	0.0300056	0.959684	-0.0391054	0.00638048	0.731384	-0.008744	0.0205582	1	0.00718203	0.0382324	1	-0.0389315	0.0070892	0.00514435	0.0383196	0.0330096	0.791678	0.183745	0.11631
Aaed1	0.0346551	-0.0417883	0.0123606	0.168724	0.017822	0.0414038	0.567625	-0.00612514	0.0284495	1	-0.0491213	0.00691817	0.246607	0.00320475	0.0301267	6.87279e-05	0.053908	0.0505058	1	0.00156837	0.028865	1	0.00745008	0.0340395	0.0507442	-0.0148485	0.025351	1	0.0683793	0.0648964	1	-0.0301576	0.0161418	1	-0.0484585	0.00675982	1	-0.0574235	0
Aagab	1.14109e-08	-0.0185775	0.0473169	0.669767	-0.00941297	0.0474262	0.0251739	-0.0478044	0.0305911	0.7642	-0.013844	0.0509018	0.00127859	-0.0193098	0.0381012	3.07933e-05	-0.00369637	0.042404	0.198711	0.0752008	0.0826986	0.0147516	0.00963406	0.0531301	0.134768	-0.000963642	0.0513311	1	0.17235	0.128769	0.0481496	0.0721883	0.097687	0.029183	0.0837299	0.0747248	1	0.118222	0.113969
Aak1	1.52255e-13	-0.0190841	0.10906	0.677428	0.0111922	0.115168	0.00170576	0.0727809	0.150491	0.151133	0.0729705	0.171627	1.04603e-05	0.00589066	0.100956	4.20832e-06	-0.0677595	0.0685059	0.107032	0.0788957	0.149766	0.18453	-0.0370196	0.0779333	0.107368	-0.0418527	0.0847958	0.0471689	0.320136	0.253284	1	-0.0262315	0.0880593	0.00185308	-0.0143478	0.0763511	1	-0.0820937	0.0484498
Aamdc	6.88648e-41	0.407643	0.637259	0.000413601	-0.188961	0.223785	7.34197e-06	-0.150668	0.245818	0.502096	-0.110765	0.284528	5.90169e-11	-0.0339698	0.303245	3.62861e-07	-0.0275829	0.29924	0.614516	0.0705495	0.381426	0.0203387	0.0257603	0.357636	0.0323241	-0.113524	0.260303	1	0.0270498	0.330154	0.0049497	-0.27595	0.141178	8.1046e-06	0.1115	0.360011	1	0.0149659	0.352655
Aamp	1.55363e-34	-0.343089	0.436385	0.011274	0.0844054	0.750706	0.00162714	-0.049729	0.63421	0.866636	-0.108079	0.569296	1.02655e-11	0.10238	0.702295	3.059e-10	-0.019339	0.603799	0.394853	0.0716537	0.732056	0.482907	0.0482406	0.678206	1.89849e-05	0.124727	0.787236	1	-0.0617599	0.633486	0.000767693	-0.346354	0.387622	1.23727e-05	0.191768	0.747574	1	-0.0171234	0.597918
Aanat	4.95731e-47	0.170711	0.103116	0.0392187	-0.0106055	0.00724033	0.00346046	-0.027859	0	1	-0.0100368	0.0105025	0.000199431	-0.0276708	0.00148209	0.000447844	-0.0288709	0	0.137231	-0.0262396	0	0.251565	-0.0257814	0	0.00662166	-0.0275699	0	1	-0.0247784	0	0.535014	-0.0254289	0	0.499845	-0.0253595	0	1	-0.0248579	0
Aar2	4.66919e-10	-0.0291218	0.0686716	0.0240433	0.088059	0.120816	0.00117633	0.067366	0.114638	0.772356	0.06074	0.0850176	2.02358e-10	-0.069981	0.0392939	1.69043e-05	-0.00806017	0.0623987	0.00670245	0.0170244	0.0842849	0.285188	0.0172412	0.0816058	0.00811955	-0.0181433	0.0700349	0.893702	0.0822281	0.144159	0.941839	-0.0325855	0.0512078	0.00211727	-0.0222804	0.0474855	0.129596	0.050835	0.109386
Aard	0.0232559	-0.0109546	0.0035046	0.315178	-0.0168066	0	0.183407	-0.0171559	0	1	-0.0154275	0	0.0112248	0.0283775	0.0187331	0.417283	-0.00899806	0.0029708	0.217561	0.0325038	0.0226036	0.0539812	0.0410567	0.0288228	0.222658	-0.016977	0	1	-0.0152499	0	0.984825	-0.0156521	0	0.966799	-0.0156092	0	1	-0.015299	0
Aars	8.55906e-19	0.049357	0.259027	2.38932e-13	0.259833	0.403257	3.60993e-05	0.07859	0.270526	0.806458	0.140078	0.309551	1.48352e-15	-0.103086	0.150555	8.32484e-11	-0.0521595	0.180566	0.661824	-0.0604468	0.177417	0.0149833	0.0139714	0.20638	4.63685e-05	-0.157887	0.134409	0.0429299	-0.244023	0.0847972	0.139931	-0.15606	0.114758	8.53177e-05	0.185764	0.300377	1	-0.185576	0.104936
Aars2	3.1304e-05	-0.00228944	0.0220257	0.0668257	0.0351272	0.0391897	0.890025	0.00555932	0.0224604	1	0.00806459	0.0226255	0.00300717	-0.0209352	0.0108253	0.00800106	0.0236044	0.0291897	0.668596	-0.0211324	0.0106692	0.34135	-0.00126279	0.0211767	0.0980055	-0.0241766	0.0107734	1	-0.0412237	0	1	-0.027552	0.00846892	0.391464	0.0323776	0.0300268	1	0.0631824	0.0469611
Aarsd1	0.0289866	-0.0028506	0.0123442	0.740767	-0.0158953	0.00451752	0.0133376	-0.0119733	0.00778662	1	-0.0221708	0	0.186869	0.0117504	0.0144284	0.486061	-0.000948365	0.00915143	1	0.00362485	0.0132231	1	-0.00267926	0.00868051	0.460826	0.0103529	0.016492	1	-0.0219164	0	1	0.00410291	0.0153059	1	0.0184538	0.0157251	1	-0.0219868	0
Aasdh	0.14364	-0.0132737	0.00610237	0.102428	-0.0235789	0	0.362112	0.00416246	0.0142534	1	0.0559361	0.0378155	0.0649762	-0.0195448	0.00294356	0.46472	-0.00245238	0.00924761	0.407587	-0.00760079	0.00842881	0.357203	0.0158096	0.0168637	0.0559982	0.0307689	0.0265736	0.482333	0.267782	0.141497	1	0.0165144	0.0193515	0.771477	-0.0219043	0	1	0.0990104	0.0506581
Aasdhppt	1.89765e-30	0.0545593	0.233291	0.332707	0.0204974	0.193979	0.294673	-0.0426961	0.154381	1	-0.123297	0.10087	6.42079e-09	0.0189592	0.170429	3.55589e-05	-0.029781	0.148802	0.0454356	0.0657091	0.207987	0.114088	0.0291285	0.189871	8.25845e-05	-0.0298506	0.164252	1	-0.249811	0.0397575	0.128106	-0.180266	0.072369	2.69619e-05	0.119998	0.210221	1	-0.0693549	0.140955
Aass	1.59746e-50	0.197014	0.123493	0.007681	-0.0326272	0	0.00144642	-0.0332998	0	1	-0.029969	0	0.000365599	-0.0282313	0.00399154	0.00014206	-0.0345059	0	0.0971673	-0.0313691	0	1	-0.0218976	0.00533207	0.00307861	-0.0329552	0	0.868723	0.207284	0.123978	0.456682	-0.0304023	0	0.421953	-0.0303196	0	1	-0.0297213	0
Aatf	3.7418e-11	-0.091515	0.0748358	0.439427	-0.0350059	0.0981891	0.000427974	0.0245675	0.136448	0.385481	0.0353158	0.151516	5.81081e-09	0.0767081	0.138693	0.000278467	-0.0375927	0.0929282	0.100644	0.0721042	0.152306	0.12994	-0.0467086	0.0880003	0.00193079	-0.0727284	0.0783169	1	-0.112493	0.0547116	0.503121	-0.0809351	0.0688574	0.0043688	0.18544	0.183687	0.453515	0.252902	0.277813
Aatk	1.78453e-05	-0.14587	0.0106714	0.0124423	-0.0680425	0.0496027	0.00102337	-0.121361	0.0242405	1	-0.109067	0.0212543	2.98339e-05	-0.11435	0.0296374	0.000144758	-0.00306164	0.0732476	0.143995	-0.0822293	0.039544	0.244191	-0.0644629	0.045356	5.09916e-06	-0.0453951	0.0641875	1	-0.151793	0	0.0300916	-0.15553	0	4.68057e-44	1.12741	0.76554	1.42687e-11	1.03377	0.81764
AB124611	0.00282823	-0.0523851	0	0.0198749	-0.0511848	0	0.00479646	-0.0522301	0	1	-0.04705	0	7.54684e-06	-0.0584978	0	0.000581798	-0.0396506	0.00540265	0.155119	-0.0492287	0	1	-0.035485	0.00674026	0.00880645	-0.0516946	0	1	-0.0465167	0	2.27632e-64	0.764544	0.520341	0.00255914	0.221647	0.109227	1	-0.0466643	0
Abat	6.4691e-59	0.366265	0.320117	1.32693e-05	-0.155818	0.0285207	2.13411e-07	-0.168314	0.0244147	0.0673549	-0.196113	0	1.17796e-05	-0.0228643	0.0898053	1.05434e-07	0.114668	0.156171	0.111879	-0.0065908	0.0985072	0.0531244	-0.0357094	0.0800673	0.000314082	-0.121752	0.0462048	1	-0.131691	0.0412249	0.099196	-0.150371	0.0262203	0.00061272	-0.198226	0	1	-0.0415743	0.0775038
Abca1	1.53507e-11	-0.0165231	0.160883	0.113103	-0.10277	0.100722	3.01461e-08	0.10026	0.231083	0.322579	-0.13343	0.0830719	3.26284e-13	0.18334	0.241032	3.84676e-10	-0.132027	0.0860442	1	0.0058768	0.159712	0.225823	0.0199295	0.16991	5.00012e-10	-0.246681	0.0358684	1	0.0656912	0.193144	0.00336201	0.291572	0.28842	0.0782324	-0.105519	0.0792664	0.249929	-0.294206	0
Abca2	2.0652e-15	0.106131	0.0966154	0.0411438	-0.063758	0.0126281	0.222169	-0.0420837	0.0218474	1	-0.0634585	0.0117149	7.06936e-08	-0.000152081	0.0394255	0.0146015	-0.013315	0.0328352	0.296527	0.0448612	0.067304	0.156632	-0.0401517	0.021611	0.128848	-0.0185312	0.0367932	1	-0.0800134	0	0.194569	0.00337442	0.0523711	0.654666	-0.0505208	0.0137184	0.106682	0.33277	0.218809
Abca3	1.141e-15	0.0991016	0.131914	0.00289456	0.117467	0.137256	7.20572e-05	0.0607653	0.116211	0.286678	0.168332	0.173381	7.2201e-12	-0.0839238	0.0345347	1.24365e-08	-0.0805361	0.0334711	0.652983	0.0157103	0.0814056	0.00199154	-0.0851606	0.0294992	0.0311791	-0.0239752	0.0666246	0.785232	0.0699724	0.138583	0.0484748	-0.0564917	0.053275	0.00870881	-0.0456115	0.0422298	1	-0.0202458	0.0503049
Abca4	8.68305e-220	0.87757	0.632817	1.11138e-06	-0.163124	0.0084682	1.55534e-08	-0.164623	0.00793149	1	-0.131562	0.0185289	9.07561e-22	-0.193002	0.00467591	3.64919e-14	-0.183648	0.00253628	0.00021048	-0.169169	0.00307095	0.000486042	-0.171032	0	7.9768e-10	-0.179839	0.00146504	1	-0.164821	0	0.10601	-0.155605	0.00791825	0.00618965	-0.168424	0	0.805524	-0.165315	0
Abca5	1.48083e-38	0.222731	0.184922	9.47671e-05	-0.102285	0.00782667	0.0608217	-0.0550952	0.029142	1	-0.0690994	0.0199021	0.000398545	-0.0329345	0.0404414	3.89092e-05	0.00436824	0.0559786	0.136277	-0.0542615	0.0273309	0.329484	0.0230265	0.0669863	0.00290712	0.0104593	0.0659904	0.658162	0.188043	0.19253	0.0202859	-0.110196	0	0.404205	-0.0637358	0.0228606	1	-0.0423104	0.0358433
Abca6	0.107514	-0.0213571	0	0.254484	-0.0208603	0	0.136847	-0.0212929	0	1	-0.0191516	0	0.621527	0.0124168	0.0133853	0.829854	0.0113595	0.013734	0.332456	0.0183304	0.0193709	0.032155	0.00553819	0.0133414	1	-0.0156158	0.00271007	1	-0.0189316	0	1	0.00615523	0.0117592	0.029981	0.112438	0.0560801	1	-0.0189925	0
Abca7	0.630696	0.015009	0.0359724	1.39743e-06	0.106346	0.0848852	1.63736e-10	0.00967016	0.0417264	1	0.00585425	0.024745	4.44695e-05	-0.0418666	0.0092771	0.00418464	0.00109529	0.0257573	0.24914	-0.020295	0.0164525	0.816535	-0.0316833	0.0120086	0.00175178	-0.0435128	0.0064542	1	0.0184706	0.0450224	1	0.0178059	0.0352639	0.0318261	0.0244778	0.0309626	1	-0.0525605	0
Abca8a	5.47861e-15	-0.35777	0.00200879	1.11129e-11	-0.337663	0.00732674	1.64054e-12	-0.345342	0.00879653	0.104016	-0.329192	0	2.04086e-18	-0.0679647	0.142108	4.59895e-10	-0.0475027	0.146332	0.624397	0.024092	0.149188	6.43181e-08	0.302205	0.33108	1.90217e-12	-0.339698	0.00962961	1	-0.325933	0	0.00104639	-0.3333	0	1.42875e-103	1.89099	1.61045	0.439747	0.0285577	0.199522
Abca8b	0.000604765	-0.0813835	0	0.00647636	-0.0795447	0	0.00115836	-0.0811461	0	1	-0.0732014	0	0.0282679	-0.0435285	0.0179835	0.0202916	-0.0401788	0.0185594	0.00758209	0.0185448	0.0469993	0.158982	0.00117383	0.0373534	0.00252807	-0.0803258	0	1	-0.0723823	0	0.439138	-0.0742369	0	4.15829e-41	0.964575	0.565931	0.22401	0.267567	0.173245
Abca9	8.55731e-09	-0.127424	0.000730303	5.34353e-07	-0.125553	0	1.44696e-09	-0.118002	0.00658122	0.467841	-0.115748	0	0.16538	-0.0210022	0.0465794	2.33018e-18	0.252063	0.171479	0.198144	0.00600479	0.0670943	0.313532	0.0583799	0.0921544	0.274084	0.0188224	0.0697933	1	-0.114479	0	0.198527	0.0809695	0.106835	0.053761	-0.00577101	0.0456634	1	-0.114831	0
Abcb10	0.00561288	-0.0401046	0.0126659	1	0.00827295	0.0328613	0.270175	-0.0184	0.022931	1	-0.00932195	0.0281948	0.334614	0.026207	0.0380763	0.0265876	0.000477503	0.0268568	0.723309	0.0441485	0.0479214	0.256317	0.00611475	0.0341283	1	0.00221357	0.0290279	1	0.0455551	0.0572542	0.264682	-0.058233	0	1	-0.026648	0.0137398	1	0.008742	0.0358938
Abcb1a	4.46033e-22	-0.380916	0.00596675	2.80812e-25	0.184531	0.329191	6.77841e-178	1.10575	0.93045	9.43043e-17	0.866118	0.900298	1.14132e-32	-0.368099	0.0251423	8.53247e-22	-0.354567	0.0181784	7.76238e-12	-0.371449	0	3.69201e-06	-0.333702	0.0182435	5.19887e-12	-0.327711	0.0285611	0.862257	-0.353802	0	0.000113337	-0.33569	0.0157019	0.000394721	-0.351462	0.00644435	0.285576	-0.354769	0
Abcb1b	0.0260289	-0.0332997	0.000763116	0.219951	0.0307164	0.0305958	0.0645509	0.0132279	0.0232342	1	0.0145209	0.0271181	0.00655587	-0.0188675	0.00702399	0.000492707	-0.0261169	0.00423268	1	-0.00973945	0.0104104	0.341099	-0.0316797	0	0.245747	-0.0270239	0.00378518	1	-0.0304508	0	2.90604e-08	0.243977	0.14647	0.130268	0.0738767	0.0437839	1	-0.0305482	0
Abcb4	0.79646	-0.00540529	0.000914956	0.520176	0.00564949	0.00662568	0.815154	0.00748668	0.00676478	1	-0.00599107	0	0.016789	0.00102318	0.00326673	1	-0.00273572	0.00197088	0.875903	-0.00627449	0	0.981366	-0.00616382	0	0.55064	-0.00659592	0	1	-0.00592178	0	1	0.00877106	0.00850149	1	0.0226565	0.0130747	1	-0.00594095	0
Abcb6	0.302942	0.0195244	0.0251456	0.925279	-0.0108033	0.0136992	0.458695	-0.022056	0.00881316	1	0.0580189	0.0410896	0.845836	5.22491e-05	0.0169514	0.730392	0.00170459	0.0179128	1	-0.00422018	0.0151645	1	0.0175961	0.0269204	0.0196343	-0.0229721	0.00804343	1	-0.0350558	0	1	-0.0285971	0.00522172	0.00957882	0.0371948	0.0299804	0.266444	0.170651	0.113925
Abcb7	2.7513e-05	0.00616162	0.0411527	0.871893	-0.00480825	0.0283214	0.176686	0.0277551	0.0475877	1	-0.0135152	0.0270098	8.92938e-05	-0.0305046	0.0187306	6.21684e-07	-0.0202786	0.0215363	1	-0.0133444	0.0269925	0.35553	0.0547366	0.0588045	0.282179	0.032665	0.0468432	1	-0.0615229	0	0.648997	0.0471727	0.0591908	0.690964	-0.0252157	0.0151113	1	-0.0617167	0
Abcb8	5.15716e-23	0.07696	0.123774	0.478211	0.0014176	0.0747571	0.0472942	0.0704439	0.107146	0.338588	0.0641664	0.122219	6.99933e-08	0.00488597	0.065648	2.15264e-09	-0.0948614	0.0214124	0.214985	-0.00150977	0.0667277	0.26339	-0.0192589	0.0530576	0.0122239	-0.0406614	0.0518139	1	0.122762	0.152795	0.0314813	-0.0884353	0.0209383	0.000462858	0.0475911	0.0754766	0.783668	-0.126966	0
Abcb9	1.04521e-32	0.166531	0.132441	0.72728	-0.0144026	0.0297577	0.210388	-0.0429403	0.0193269	1	-0.0348102	0.0198258	5.08041e-06	-0.0246802	0.0260606	0.00161752	-0.0421455	0.0180247	0.103491	0.00158583	0.0380824	0.254833	-0.0232228	0.0240794	7.22056e-05	0.0151794	0.0491437	1	-0.0733273	0	0.0865052	-0.0752052	0	0.791491	-0.0495628	0.0122337	1	0.0267227	0.0459114
Abcc1	9.02273e-21	0.125822	0.111414	0.0781894	-0.0395696	0.0191742	0.0169366	0.0471131	0.0659059	0.166924	0.0638951	0.0670453	9.49916e-07	-0.0539664	0.0157266	0.00616381	-0.0139107	0.0314016	0.477488	-0.0359911	0.0225932	0.0163522	-0.0783903	0	0.00429419	-0.0418621	0.0186566	1	-0.0130259	0.0412249	0.137622	0.129816	0.106167	0.0375086	-0.0131054	0.0279549	1	-0.0375386	0.0251031
Abcc10	0.000596608	0.0214664	0.0213262	0.883388	-0.00312813	0.00873806	1	-0.00133513	0.00860395	1	-0.0185677	0	0.249703	0.00335855	0.00973451	0.0241997	-0.00746327	0.00528056	0.407587	-0.0194403	0	0.104587	0.0499961	0.0319088	0.0856003	-0.00960374	0.00539583	1	-0.0183543	0	0.850842	-0.0188377	0	0.823656	-0.0187861	0	1	-0.0184133	0
Abcc3	0.538611	-0.00518073	0	1	-0.00259288	0.00162904	1	-0.000886262	0.00223839	1	-0.00464185	0	0.229463	-0.00580132	0	0.444815	-0.00535486	0	0.657979	0.00952117	0.00809909	1	-0.00477579	0	0.63726	-0.00511083	0	1	-0.00458813	0	1.17654e-05	0.0927678	0.0534113	1	-0.00469684	0	1	-0.00460299	0
Abcc4	2.34493e-09	0.0584951	0.0979829	4.06102e-14	0.209353	0.190391	9.10268e-33	0.348388	0.258037	0.156458	0.0872501	0.136031	1.30082e-18	-0.146989	0.00453247	9.80452e-13	-0.133168	0.00589777	1.76831e-05	-0.116159	0.0090622	0.00292086	-0.0936764	0.0198377	3.40271e-09	-0.133619	0.00277997	1	0.0603068	0.0811507	0.0384499	-0.109078	0.0130024	0.123479	-0.118544	0.00675982	0.818474	-0.126211	0
Abcc5	7.57572e-07	-0.0430715	0.0847823	0.198276	-0.00915428	0.102465	0.00175117	-0.0324221	0.0886834	0.616878	-0.103144	0.0415675	0.000103364	0.00374892	0.0970555	0.00082299	0.0214225	0.10456	0.0807582	0.0277269	0.111991	0.382827	0.0505599	0.118895	0.0268808	0.0220132	0.11665	1	0.111944	0.171244	0.88566	-0.0330767	0.0768153	0.019279	0.0322565	0.0912789	1	0.039006	0.117242
Abcc6	1	0	0	1	0	0	1	0	0	1	0	0	1	0	0	1	0	0	1	0	0	1	0	0	1	0	0	1	0	0	1	0	0	1	0	0	1	0	0
Abcc8	1	0	0	1	0	0	1	0	0	1	0	0	1	0	0	1	0	0	1	0	0	1	0	0	1	0	0	1	0	0	1	0	0	1	0	0	1	0	0
Abcc9	1.52389e-25	-0.374345	0.00354021	1.42793e-05	-0.223124	0.0755046	8.78787e-15	-0.265399	0.0633072	0.0947671	-0.326882	0.0125489	1.88271e-18	0.219622	0.294783	1.32103e-56	0.633171	0.511405	0.0567832	-0.0453519	0.169674	0.00805198	-0.150526	0.102972	6.91077e-13	-0.319736	0.0271057	0.809003	-0.342657	0	0.00024869	-0.334925	0.00875665	0.000219518	-0.34013	0.00644435	0.25133	-0.343598	0
Abcd1	6.68963e-05	-0.0904813	0.0124002	0.218554	0.0304512	0.0692817	0.000192263	0.0241707	0.0699863	0.874282	0.1052	0.112816	0.000106301	0.0171457	0.0570453	0.0566558	0.00494919	0.0527757	0.620109	-0.037176	0.0348515	0.327003	0.0297659	0.0674486	0.000548577	-0.00257193	0.0543905	1	-0.044805	0.0381711	0.220777	0.0873712	0.100841	0.58319	-0.0764255	0.0125583	1	-0.101096	0
Abcd2	5.00006e-08	-0.0306898	0.0111194	0.00916249	-0.0471	0	3.60764e-05	-0.0440459	0.00264419	1	-0.0240318	0.0125489	8.23071e-05	0.0401861	0.0354514	0.1073	0.0417242	0.0361394	0.512098	-0.0246221	0.0102161	1	-0.0352841	0.00545381	0.0222005	0.0129551	0.0289596	1	-0.0427965	0	0.167773	0.00614129	0.0276681	0.106918	0.0699051	0.0458818	1	-0.0429325	0
Abcd3	1.04682e-70	0.512203	0.572056	0.0828649	-0.11284	0.152907	3.49627e-05	-0.181801	0.116327	0.217367	-0.263427	0.0603762	1.17426e-11	-0.114188	0.145141	3.87558e-09	-0.1167	0.141318	0.000205827	0.122395	0.306082	0.0629159	-0.143914	0.123412	0.00228116	-0.0911494	0.166036	0.124322	0.534309	0.640621	0.0530673	-0.204037	0.0859875	0.000101665	0.181178	0.281	1	0.167844	0.301204
Abcd4	2.91122e-06	-0.0742795	0.0334597	0.195519	0.0696359	0.0980142	0.000126522	0.032094	0.0855379	0.980865	0.10046	0.107564	1.55458e-06	0.0309169	0.0718577	0.000570281	-0.0536966	0.0341609	0.025995	0.0687068	0.104487	0.813296	-0.0252784	0.0500983	0.0294916	-0.0408395	0.0465859	1	0.136161	0.125017	0.0815824	-0.0663803	0.0336207	0.0387058	0.0185155	0.0596553	0.94046	-0.121062	0
Abce1	2.81326e-07	-0.0433936	0.118992	0.00705689	0.116641	0.201622	0.0137555	0.0204886	0.149285	1	0.0446457	0.154838	1.38261e-05	-0.0318002	0.112914	0.000223152	-0.0374242	0.108644	0.673531	-0.0433172	0.104606	0.30397	-0.0286297	0.108758	8.34873e-05	0.0551607	0.170565	0.935423	-0.239093	0	0.842031	-0.0801806	0.0894008	0.0898102	0.0213996	0.121274	0.63399	0.197477	0.229164
Abcf1	1.28145e-16	-0.167335	0.226892	0.186363	0.070533	0.365929	9.67515e-06	0.0457929	0.360497	1	-0.0167917	0.309662	1.39703e-11	0.0256369	0.311541	1.81607e-06	0.0682683	0.335716	0.397244	-0.0929661	0.252125	0.224836	-0.0210013	0.292243	0.00318514	-0.0207435	0.311406	0.926102	-0.453706	0.0419465	0.276926	-0.0332757	0.253145	0.00107883	0.119151	0.339899	1	-0.0182542	0.294562
Abcf2	2.4715e-16	-0.0102325	0.137744	9.25374e-05	0.149904	0.225037	0.144926	0.0400382	0.155586	1	0.0733416	0.185196	3.52248e-09	-0.0194588	0.117947	8.29189e-06	-0.0493588	0.105727	0.721687	0.0099791	0.135998	0.0583844	-0.0822548	0.0835063	5.13267e-05	-0.0885609	0.0926609	0.838893	0.238927	0.318207	0.45181	-0.117958	0.0657203	7.18575e-06	0.13337	0.161842	1	-0.0138089	0.120648
Abcf3	2.98446e-16	-0.0237243	0.124827	0.713101	0.0348623	0.145337	0.0312638	0.0466456	0.1563	1	0.0655571	0.163305	1.88642e-08	0.0568137	0.140172	0.000156489	-0.0491481	0.0966417	0.0442558	0.0571959	0.163212	0.0526461	-0.0001563	0.122649	3.87551e-05	-0.152458	0.0490325	1	0.135842	0.21726	0.0416554	-0.172276	0.0343728	0.0307192	0.0861353	0.142946	1	0.175492	0.234757
Abcg1	1.96157e-12	-0.190998	0.00475666	2.63554e-69	0.63023	0.477467	5.53521e-25	0.264041	0.244528	0.782411	-0.124426	0.024745	3.5964e-24	-0.212778	0.00528337	7.6519e-13	-0.180536	0.0117684	0.139133	-0.107828	0.0426437	0.0011397	-0.144616	0.0218686	2.0231e-08	-0.170406	0.014311	1	-0.181212	0	0.0323839	0.202351	0.205273	0.0363803	-0.175068	0.00675982	1	-0.0614283	0.0506581
Abcg2	2.42978e-64	-0.900848	0.0180301	3.60797e-20	0.1838	0.7275	2.25094e-185	1.24895	1.49547	7.03894e-06	0.668937	1.08471	3.26165e-14	-0.145394	0.453961	4.3031e-18	-0.247019	0.40167	1.26199e-11	-0.445826	0.262431	2.88803e-07	-0.447482	0.254712	6.75512e-20	-0.568133	0.189246	0.130261	-0.632109	0.151382	2.96324e-09	-0.720564	0.0867136	0.000114318	-0.478285	0.188872	0.46395	-0.506338	0.199492
Abcg3	0.750995	-0.00363136	0	0.882714	-0.00354616	0	1	0.00219444	0.00270257	1	-0.00325338	0	0.475546	-0.00406674	0	0.68267	-0.00375351	0	1	-0.00340751	0	1	-0.00334733	0	0.827932	-0.00358233	0	1	-0.0032157	0	4.11822e-05	0.079685	0.0436721	1	-0.00329195	0	1	-0.00322613	0
Abcg4	0.30693	-0.00783769	0.00531882	0.254484	-0.0176514	0	0.136847	-0.018018	0	1	-0.0162034	0	0.496064	0.0139813	0.0126742	0.922649	0.006885	0.0105622	0.120788	0.0330586	0.0250704	1	0.00514995	0.00905766	0.765405	-0.00191927	0.00788221	1	-0.016017	0	1	-0.00149953	0.00853617	0.930222	-0.0163943	0	1	-0.0160686	0
Abcg5	0.902901	-0.00255137	0	0.967135	-0.00249147	0	0.931502	-0.00254363	0	1	-0.00228567	0	0.221448	0.00530616	0.00318951	0.875366	-0.00263724	0	0.437579	0.0126447	0.00632268	1	-0.00235171	0	0.947176	-0.0025169	0	1	-0.00225919	0	1	-0.00231918	0	1	-0.00231278	0	1	-0.00226652	0
Abhd10	2.94839e-26	0.0436614	0.150239	0.795161	0.0239243	0.126733	0.063126	-0.0711349	0.0823417	0.894468	-0.0651363	0.0876518	1.17971e-06	0.0076904	0.107875	6.95512e-09	0.0535094	0.135432	0.22129	0.0277681	0.131357	0.0773144	0.003506	0.112798	0.0106721	0.00790784	0.119397	1	-0.205609	0	0.140615	-0.122531	0.0419085	0.000193144	-0.135938	0.0302586	1	-0.168137	0.0251031
Abhd11	8.39423e-16	-0.0219577	0.110968	0.463997	-0.0327144	0.0945236	0.023533	-0.0694815	0.0792514	0.771133	-0.140499	0.0317568	9.73186e-08	0.063078	0.128261	0.00220676	-0.049161	0.0792543	0.0014354	0.160598	0.201747	0.216868	0.0624725	0.137679	0.0011382	-0.0320152	0.0921492	1	0.136908	0.180284	0.0857991	-0.0840534	0.071851	0.000825335	0.0497475	0.115603	0.255004	0.0240702	0.0996917
Abhd11os	0.00176455	-0.0474999	0	0.0141061	-0.0464089	0	0.0788545	-0.0433556	0.00215099	1	-0.0147647	0.0160683	0.000733764	0.0549033	0.0386253	0.0225954	0.0438739	0.0402589	0.00180831	0.0277668	0.0400236	0.531696	0.0414917	0.0420079	0.676967	-0.0191272	0.0123423	1	-0.0421672	0	0.525281	-0.0432644	0	0.489692	-0.0431474	0	1	-0.0423013	0
Abhd12	1.64272e-33	0.0940289	0.28878	0.0468507	-0.0690245	0.168862	0.000105203	-0.15103	0.120831	0.942183	-0.137079	0.111734	4.63905e-11	-0.0301704	0.169758	9.86338e-06	-0.00058816	0.188083	0.000188012	0.162581	0.309345	0.0777344	-0.0851603	0.142379	9.87532e-05	-0.122051	0.135143	1	0.339331	0.429612	0.000487476	0.293965	0.347818	0.000209136	0.0328752	0.178664	4.69236e-08	0.721254	0.76897
Abhd13	8.24319e-06	0.0113886	0.076991	0.129972	0.0261093	0.0862849	0.00703428	0.0211076	0.0820763	1	0.0597442	0.104323	2.48318e-06	-0.0140994	0.0583743	1.51955e-06	-0.00852995	0.0603097	0.927143	0.00202618	0.0663333	0.0281341	-0.0700984	0.0297807	0.0780304	-0.0211847	0.0583648	1	0.169589	0.144039	0.257059	-0.05007	0.0473275	0.0208517	0.0924167	0.0991663	1	-0.0875701	0.0251031
Abhd14a	9.99158e-20	-0.2344	0.0781008	1.4961e-12	-0.291335	0.0449529	4.62787e-10	-0.249868	0.0635694	0.693292	-0.0961747	0.144904	1.21532e-24	0.292227	0.329914	6.8316e-07	0.076573	0.229196	0.041186	0.0935649	0.25559	8.89883e-05	0.24567	0.34994	0.000455752	-0.140543	0.122857	1	-0.159352	0.0802089	0.00122774	-0.278596	0.0324852	6.13205e-07	0.33106	0.325428	1	0.0172928	0.202439
Abhd14b	1.34246e-40	0.23086	0.475726	7.46635e-06	-0.23233	0.16034	0.00116521	-0.143044	0.20203	1	0.0430978	0.308596	5.22009e-13	0.088704	0.316619	6.12428e-08	0.0871213	0.329145	0.000532645	0.223939	0.450949	0.158854	0.0196026	0.294823	2.33991e-05	-0.186101	0.179436	0.512705	-0.0104392	0.326865	4.89185e-05	-0.376784	0.0661173	1.95857e-07	-0.348132	0.0606175	1	-0.245372	0.136674
Abhd15	0.695902	-0.00366928	0	1	0.00117357	0.00258276	0.00267832	0.0178139	0.0106249	1	-0.00328736	0	0.39999	-0.00410919	0	0.618817	-0.00379271	0	0.994133	-0.0034431	0	1	-0.00338229	0	0.779899	-0.00361974	0	1	-0.00324929	0	1	0.0157907	0.00994378	1	-0.00332633	0	1	-0.00325983	0
Abhd16a	1.56598e-27	-0.231644	0.242333	0.00622388	0.0594004	0.419083	0.000303408	-0.0229389	0.354684	0.057667	0.247202	0.597306	1.48681e-11	0.0675153	0.374596	1.8832e-08	0.0222305	0.363088	1.32579e-05	0.293425	0.567459	0.0287339	0.015368	0.354883	6.4375e-05	-0.0962461	0.305256	1	0.0588979	0.419171	3.2583e-05	-0.397499	0.110144	0.00104971	0.0294628	0.321211	0.678698	-0.264945	0.165342
Abhd17a	9.49456e-21	-0.0113026	0.297959	0.000524537	0.115586	0.377897	1.35993e-12	0.266046	0.468533	0.883128	0.16458	0.395811	6.64885e-20	-0.206048	0.165909	4.62365e-16	0.21848	0.401942	0.0114178	-0.163852	0.184028	1.18913e-05	-0.248918	0.124209	3.07937e-09	-0.196572	0.17773	1	0.223104	0.483081	0.664092	-0.0559298	0.261507	0.000242932	-0.252538	0.107185	0.973928	0.233922	0.455189
Abhd17b	9.48663e-18	0.0432899	0.151316	0.1883	0.0771642	0.155729	0.00332124	0.103357	0.169594	0.571204	0.128286	0.195916	6.28825e-12	-0.088192	0.0665336	0.000551611	-0.0133788	0.102127	0.477554	-0.0169385	0.107041	0.0199197	-0.103975	0.0571586	0.0202218	-0.0326434	0.0992542	1	-0.00740513	0.0842792	1	-0.0145801	0.103101	0.0207597	-0.0255881	0.0839037	0.472707	0.0632537	0.16884
Abhd17c	2.73602e-07	-0.0553858	0.0338214	1	0.0169529	0.0613087	5.3185e-06	0.0747189	0.0973105	1	-0.0144696	0.0498667	0.000152391	0.014051	0.0554708	1.45893e-05	-0.0277362	0.0412162	0.802767	-0.0388154	0.0347031	0.000990754	0.182023	0.137412	0.000309033	-0.0759513	0.0197087	1	-0.0487243	0.0382324	1	-0.0203625	0.0412706	0.938482	0.00545262	0.0507315	1	-0.105151	0
Abhd18	3.38613e-15	0.0433349	0.0762777	0.63428	-0.0208367	0.0373961	0.885778	-0.0176287	0.0363335	0.549987	-0.0880483	0	7.01763e-05	0.0571897	0.0633443	0.000272427	-0.0071744	0.0400311	0.293731	0.00904968	0.0488107	0.935393	0.0171537	0.0548617	0.0464773	-0.0547693	0.0197882	1	-0.0870702	0	0.372935	-0.0505768	0.0146055	0.821204	-0.0726468	0.00939293	1	-0.0873409	0
Abhd2	8.85605e-228	1.62865	1.26046	2.4177e-11	-0.460601	0.11115	1.65178e-12	-0.283988	0.210161	0.467287	-0.421843	0.104919	1.92578e-30	-0.558503	0.0747325	3.09608e-12	-0.415776	0.120101	1.85358e-06	-0.461263	0.0978149	0.000938358	-0.436504	0.0874861	8.65279e-11	-0.444702	0.113248	1	-0.136353	0.26731	0.000630297	-0.510161	0.0695549	0.0160176	-0.402831	0.106849	0.0983737	-0.623511	0
Abhd3	3.52277e-35	0.133928	0.12849	0.365009	-0.0425639	0.0281573	2.71927e-05	-0.0853441	0.00590546	1	-0.0528491	0.0184016	9.24522e-11	0.0116751	0.0476107	0.000303112	-0.0190112	0.0346221	0.208256	-0.0173922	0.0363051	0.190254	-0.0651631	0.014952	0.000144861	-0.0180326	0.0390138	0.00906487	0.471883	0.37863	0.205997	-0.0700373	0.0123876	0.0339109	0.0401831	0.0565002	0.594196	0.190429	0.153786
Abhd4	2.8584e-15	-0.218817	0.0894477	0.000156444	-0.140461	0.126137	6.03008e-05	-0.166129	0.108297	0.120954	-0.240116	0.0456377	3.57803e-18	0.258359	0.300047	5.72575e-05	0.0189536	0.197384	0.0207781	0.0740788	0.250357	0.00578742	0.23438	0.323707	1.19766e-05	-0.107033	0.146608	1	-0.0655303	0.165088	0.00234873	-0.226665	0.0758908	0.00403682	0.142029	0.220914	1	0.013783	0.19762
Abhd5	2.26659e-24	0.099669	0.264996	0.605097	0.00585896	0.19707	0.00306819	-0.0482507	0.175235	0.917937	-0.137725	0.114216	8.14278e-12	0.0712735	0.204149	6.63883e-07	-0.0129716	0.179574	0.140176	-0.0363622	0.174468	0.0273171	0.0764724	0.223782	0.00176675	-0.059675	0.156029	1	0.142115	0.284638	0.00118772	-0.257135	0.0449305	0.02275	-0.107065	0.106668	0.833057	-0.238733	0.0438228
Abhd6	3.59357e-17	0.117429	0.137043	0.0103846	0.0568613	0.102047	0.00839071	0.0795634	0.109539	1	0.0278044	0.0893986	1.45355e-05	-0.0419792	0.0442084	4.24096e-06	-0.0644926	0.0319798	0.667064	-0.0129473	0.0586194	0.197165	-0.0741903	0.0261823	0.000279937	-0.075814	0.024809	1	-0.0337052	0.0512768	0.896252	-0.0501025	0.0375452	0.239168	-0.070277	0.0241229	0.356324	0.241381	0.181392
Abhd8	4.9079e-49	0.373085	0.524766	0.00201532	-0.162363	0.155017	5.81279e-06	-0.167305	0.16783	0.298371	-0.260989	0.0954963	6.396e-10	-0.000743578	0.245002	2.60269e-07	0.0634843	0.272756	0.174792	0.103205	0.318211	0.172586	0.0297245	0.264709	1.34305e-08	-0.190195	0.150059	1	0.0853625	0.236491	0.127357	-0.159868	0.139638	0.000365439	-0.18765	0.113253	1	-0.200789	0.117976
Abi1	3.14491e-15	-0.219096	0.153438	0.0585793	-0.0161688	0.266638	5.68951e-07	-0.039496	0.262945	0.753097	-0.0938058	0.222693	3.5293e-10	0.134846	0.317837	1.54209e-06	0.0883474	0.295853	0.391367	0.00582018	0.272459	0.172531	0.0567271	0.290278	0.000622771	-0.120016	0.193743	1	0.0230284	0.290976	0.939744	0.080281	0.313475	0.0407513	-0.119162	0.170961	1	0.182259	0.399678
Abi2	6.76449e-15	-0.133359	0.103579	0.537333	-0.0493005	0.139842	7.83259e-07	-0.0744592	0.136519	0.751604	-0.143858	0.0871109	4.46958e-08	0.0389961	0.166812	3.47823e-09	0.169812	0.239077	0.373527	0.0110133	0.169868	0.068548	-0.0289538	0.144172	7.944e-09	0.0872151	0.220752	1	0.0198208	0.169393	0.0376604	-0.197636	0.0495773	0.0815506	-0.133091	0.075325	0.943383	-0.171327	0.0506581
Abi3	1.00095e-15	-0.244691	0.00710085	3.89404e-82	0.689356	0.584573	1.04515e-38	0.389163	0.358709	0.372996	0.130248	0.212927	1.67568e-31	-0.270727	0.00641287	3.21248e-06	-0.139282	0.0557601	1.67634e-06	-0.224684	0.0102732	0.000205111	-0.229456	0.00660612	1.2271e-09	-0.219421	0.0183473	1	-0.167444	0.0428507	0.22413	0.0304221	0.108608	0.0106742	-0.218246	0.0106574	1	-0.195947	0.0251031
Abi3bp	7.69149e-40	-0.701192	0.00629246	2.50199e-35	-0.699387	0	5.09593e-23	-0.602868	0.0500156	0.000101173	-0.656891	0	9.9391e-121	0.745306	0.81169	4.12478e-12	-0.389151	0.156368	5.48869e-55	1.09854	0.953629	2.53456e-17	0.394566	0.714453	5.69921e-20	-0.562146	0.070309	0.319441	-0.65129	0	3.35623e-08	-0.648848	0.00867088	0.00133196	-0.223462	0.233024	0.0444935	-0.652843	0
Abl1	0.00025782	-0.0871664	0.0581055	0.155497	-0.048306	0.0771479	3.00423e-06	-0.00292321	0.106776	0.719153	-0.116975	0.0383981	0.000304465	0.0505663	0.113894	3.1013e-05	0.0444985	0.113692	0.0830592	0.041267	0.122684	0.432383	-0.0469624	0.0670014	0.0188269	0.0451998	0.126042	1	0.164154	0.185264	1	-0.0209555	0.0818544	0.00221156	-0.111999	0.0292262	0.571822	-0.178112	0
Abl2	0.00164377	-0.0279698	0.0309239	5.13319e-07	0.123911	0.111139	4.92701e-05	0.0570301	0.0776453	1	0.0155025	0.0546539	0.000184085	-0.0453717	0.020795	0.000125327	-0.0319444	0.024182	0.723723	0.0458813	0.0625362	0.139711	-0.0114397	0.0358971	0.00513355	-0.0454569	0.0212869	1	-0.078996	0	1	0.00418812	0.0412345	0.0212576	-0.0141123	0.0285788	1	-0.0792426	0
Ablim1	6.18538e-25	-0.496902	0.0981906	9.21433e-55	0.554896	0.831388	8.23797e-148	1.11972	1.21267	0.000442557	0.425814	0.73419	8.67616e-57	-0.613292	0.0571056	2.37641e-49	-0.651104	0.0242928	5.3784e-05	0.185878	0.505053	0.00573809	-0.290681	0.188786	9.2543e-14	-0.323821	0.197735	0.00599504	-0.45142	0.124555	0.00613672	-0.310888	0.138213	0.00467292	-0.319715	0.166708	0.0283676	-0.547723	0.0541387
Ablim2	0.110368	-0.0131644	0.00420747	0.041771	-0.0148149	0.00332069	0.986322	0.00325857	0.00922483	0.0863202	0.0728221	0.0435802	0.233183	-0.0196166	0.00137211	0.743938	-0.0169787	0.00193679	0.56698	-0.0191047	0	0.724409	-0.0187699	0	0.0250875	0.0124807	0.0160627	1	-0.0180372	0	0.96446	-0.0185124	0	0.000130207	0.216987	0.091455	1	0.130142	0.0563204
Ablim3	0.202538	-0.0128083	0	0.0096586	0.042344	0.024156	1.1607e-05	0.0371317	0.023798	1	0.0268589	0.019516	0.0309555	-0.014336	0	0.129559	-0.0132371	0	1	-0.00376609	0.00446833	0.824865	-0.0118106	0	0.287896	-0.0126361	0	1	-0.0113481	0	1	-0.0116481	0	1	-0.0116161	0	1	-0.0113848	0
Abr	7.30427e-53	0.405112	0.426451	0.00795462	-0.141698	0.0896424	0.164301	-0.0172842	0.159798	0.18085	0.146804	0.279067	7.05074e-32	-0.249654	0.0410111	2.93196e-08	-0.0950648	0.107649	0.151905	-0.0949202	0.109096	3.49093e-05	-0.219934	0.0396312	1.04718e-23	0.343528	0.384489	1	0.0261204	0.182905	0.588762	-0.121804	0.0947261	0.000227584	-0.280086	0.0102352	1	-0.228044	0.0358938
Abra	0.641163	-0.00681337	0	1	0.00256564	0.00382583	1	0.00272278	0.00354409	1	-0.00610519	0	1	0.00190859	0.00344038	0.5559	-0.00704218	0	0.182473	0.0137128	0.010084	0.466362	0.0269069	0.0155069	0.731384	-0.00672152	0	1	-0.00603458	0	1	-0.00619452	0	1	-0.00617747	0	1	-0.00605412	0
Abracl	7.68497e-17	-0.0580699	0.249775	0.00952854	-0.0737356	0.231426	3.16957e-08	0.167273	0.369819	1	0.0590042	0.314375	4.81575e-18	-0.118724	0.186085	1.0472e-11	-0.1752	0.148558	0.165079	-0.0678788	0.222293	0.0714932	0.0550139	0.282447	0.0013106	0.0938638	0.320621	0.371501	0.429559	0.601888	2.14018e-20	0.708255	0.809558	0.0193752	-0.223991	0.115616	0.380911	-0.320894	0.0678775
Abt1	2.2317e-06	-0.0995272	0.0759969	0.00042733	0.0721381	0.17296	0.000108934	0.0464058	0.154635	1	0.0913925	0.167375	4.16336e-06	-0.00978046	0.109672	6.42288e-09	-0.0486717	0.0944941	0.0041069	0.0486524	0.157898	0.273055	-0.0349321	0.0991432	0.0311865	0.0670184	0.160177	1	-0.223281	0	0.0760995	-0.122737	0.0466576	5.71363e-06	0.0883543	0.14022	1	-0.159838	0.0353826
Abtb1	7.28256e-13	-0.111952	0.0355926	0.882714	-0.0172721	0.074856	0.135268	-0.0113299	0.0778245	1	0.0748842	0.116479	0.00340329	0.0341146	0.0887565	1.97397e-05	-0.000297374	0.0767976	0.37566	0.0680153	0.114199	0.0470958	0.0298524	0.0906021	1.31483e-05	0.0276791	0.103921	1	-0.0906276	0.0412249	1	0.0127677	0.0833375	0.344066	-0.0698435	0.0374214	0.992138	0.0952052	0.128315
Abtb2	3.841e-05	-0.0341776	0.0177949	0.0276679	-0.0593105	0.00291626	0.0412511	-0.0502214	0.0073883	0.931293	-0.0510518	0.0069145	0.0420342	0.0347604	0.0427582	0.684833	-0.013665	0.0238376	0.337983	-0.00569143	0.0272362	0.299231	0.0111496	0.0330688	0.0004366	0.0683725	0.0656668	0.276084	0.145066	0.135183	0.832981	-0.0221164	0.0145712	0.000755657	0.0605844	0.0477774	0.900924	0.174764	0.116821
AC125149.3	0.750995	-0.00273392	0	0.882714	-0.00266974	0	1	0.00130568	0.00215359	1	-0.00244923	0	1	0.000616073	0.00150121	0.68267	-0.00282592	0	1	-0.00256531	0	1	-0.00251999	0	0.827932	-0.00269699	0	1	-0.00242086	0	0.000297861	0.0421624	0.0280135	1	-0.00247828	0	1	-0.00242871	0
AC168977.1	1	0	0	1	0	0	1	0	0	1	0	0	1	0	0	1	0	0	1	0	0	1	0	0	1	0	0	1	0	0	1	0	0	1	0	0	1	0	0
Acaa1a	1.07925e-20	0.130298	0.600369	0.00684591	-0.117817	0.413509	1.46276e-09	-0.282535	0.295236	0.76495	-0.0931655	0.399764	2.45861e-11	0.112473	0.528492	7.40089e-07	0.103468	0.540152	0.816666	0.0584294	0.527476	0.0646046	0.111226	0.558769	2.36292e-07	-0.0859347	0.447335	1	0.00564025	0.511658	0.00426325	-0.316264	0.248372	0.0001344	0.0356313	0.43692	0.102919	-0.460644	0.154298
Acaa1b	0.0161365	-0.00139568	0.00100796	0.946348	-0.0027722	0	0.892717	-0.00283022	0	1	0.0392358	0.0205103	1	0.00194479	0.00180583	0.815729	-0.00293436	0	1	-0.00266377	0	1	-0.0026167	0	0.915534	-0.00280049	0	1	-0.00251377	0	1	0.0229667	0.0117461	1	-0.0025734	0	1	-0.00252193	0
Acaa2	1.19871e-35	0.450185	0.910331	0.0173721	-0.0152747	0.528588	8.79608e-16	-0.270751	0.364566	0.390784	-0.261032	0.345728	2.70158e-10	0.0587384	0.539958	7.05718e-08	-0.0957497	0.443316	0.557966	0.0607885	0.581236	0.24265	0.0542367	0.57261	2.01172e-12	-0.295729	0.335504	1	0.0727465	0.628164	3.7302e-06	-0.454866	0.198615	3.90293e-05	0.262002	0.658158	0.421714	-0.302507	0.29532
Acaca	7.25281e-16	-0.00920766	0.0531376	0.00518154	-0.060703	0.0176796	0.056433	-0.0493197	0.0278228	1	-0.077667	0.0105025	5.10007e-05	0.0584241	0.0656181	0.0313116	-0.0390317	0.0276807	0.0402912	0.123496	0.102073	0.169539	0.00671163	0.0480664	0.360358	-0.0247615	0.036641	1	0.2102	0.174533	0.689981	-0.0801027	0.00815073	0.0162991	0.0653503	0.0710834	1	0.11911	0.114345
Acacb	0.719004	-0.00822137	0.0231435	0.651707	-0.00316776	0.0284982	4.99664e-09	0.0782422	0.0709521	1	0.021506	0.0344759	0.0283142	-0.00114619	0.0254433	0.000318463	-0.0403651	0.00918525	0.365592	0.0226553	0.035124	0.268813	-0.0143463	0.0174989	0.0134645	-0.010649	0.0243506	0.924307	0.247582	0.146428	0.264682	-0.0545471	0	0.238188	-0.0544005	0	1	-0.0533396	0
Acad10	6.21305e-13	0.0462555	0.0438182	0.67184	0.0206127	0.0258341	0.301011	0.00183181	0.0154123	1	-0.0279231	0	0.0366383	-0.0152649	0.00817132	0.00134926	0.00630115	0.0172175	0.760122	-0.0180251	0.00537502	0.230485	-0.0287192	0	0.210096	-0.0231062	0.00415485	1	0.028397	0.0381711	1	-0.0166601	0.00725344	0.75573	0.00884551	0.0149755	1	-0.027692	0
Acad11	7.34748e-151	0.748891	0.581743	0.00475652	-0.127528	0.0419023	1.01982e-07	-0.165028	0.0269621	0.344841	-0.0217162	0.0744972	2.80714e-13	-0.146719	0.0363488	7.06024e-11	-0.140261	0.0336276	0.0120328	-0.124735	0.0392291	0.0521299	-0.130256	0.0370891	1.58389e-08	-0.163752	0.0197121	1	-0.190659	0	0.181688	-0.13267	0.0298851	0.000335737	-0.12793	0.0286758	1	-0.144105	0.0290356
[truncated: 15,660 more rows]

## Sheet: c) C57BL6
	RPE			ECs KDRhigh			ECs KDRmed			ECs KDRlow			Stromal cells												Smooth muscle cells			Melanocytes			Hematopoietic cells			Schwann cells
	Cluster 1			Cluster 2			Cluster 3			Cluster 4			Cluster 5			Cluster 6			Cluster 7			Cluster 8			Cluster 9			Cluster 10			Cluster 11			Cluster 12			Cluster 13
[truncated: 16,427 more rows]

## Sheet: d) ECs B6129PF1J 
	ECs KDRhigh			ECs KDRmed			ECs KDRlow
[truncated: 16,428 more rows]

[truncated: 9 more sheets: e) ECs C57BL6J, f) Choroid EC 'signature' genes, g) Choroid ECs bulk vs scRNAseq, h) IhhiΔEC vs Ihh+, i) Melanocytes SMCs ECs(CC), j) Control vs SAG, k) IPA Control vs SAG, l) Hematopoietic subclusters, m) Hematop. specific markers]
